# Supplementary material for: 4-[(1-Benzyl-1H-1,2,3-triazol-4-yl)meth­oxy]benzene-1,2-dicarbo­nitrile: crystal structure, Hirshfeld surface analysis and energy-minimization calculations
Source: Acta Crystallogr E Crystallogr Commun. 2016 Mar 31;72(Pt 4):563–9. doi: 10.1107/S2056989016004722 (PMC4910342; doi:10.1107/S2056989016004722)
Supplement: Supplementary file 1 [file e-72-00563-sup1.cif]

##############################################################################
#                                                                            #
# This CIF contains the data in a paper accepted for publication in          #
# Acta Crystallographica Section E. It conforms to the requirements of       #
# Notes for Authors for Acta Crystallographica Section E, and has been       #
# peer reviewed under the auspices of the IUCr Commission on Journals.       #
#                                                                            #
# Full details of the Crystallographic Information File format               #
# are given in the paper "The Crystallographic Information File (CIF):       #
# a New Standard Archive File for Crystallography" by S. R. Hall, F. H.      #
# Allen and I. D. Brown [Acta Cryst. (1991), A47, 655-685].                  #
#                                                                            #
# The current version of the core CIF dictionary is obtainable from          #
# ftp://ftp.iucr.org/pub/cif_core.dic.                                       #
#                                                                            #
# Software is freely available for graphical display of the structure(s)     #
# in this CIF. For information consult the CIF software page                 #
# http://www.iucr.org/resources/cif/software.                                #
#                                                                            #
# This file may be used for bona fide research purposes within the           #
# scientific community so long as proper attribution is given to the journal # 
# article from which it was obtained.                                        #
#                                                                            #
##############################################################################
data_I
_database_code_depnum_ccdc_archive 'CCDC 1469592'
_audit_creation_method     'SHELXL-2014/7'
_chemical_name_systematic
;
4-[(1-Benzyl-1<i>H</i>-1,2,3-triazol-4-yl)methoxy]benzene-1,2-dicarbonitrile
;
_chemical_name_common     ?
_chemical_formula_moiety     'C18 H13 N5 O'
_chemical_formula_sum     'C18 H13 N5 O'
_chemical_formula_iupac     'C18 H13 N5 O'
_chemical_formula_weight     315.33
_chemical_melting_point     ?
_shelx_space_group_comment
;
The symmetry employed for this shelxl refinement is uniquely defined
by the following loop, which should always be used as a source of
symmetry information in preference to the above space-group names.
They are only intended as comments.
;
_space_group_crystal_system     monoclinic
_space_group_name_H-M_alt     'P 21/c'
_space_group_name_Hall     '-P 2ybc'
loop_
    _space_group_symop_operation_xyz
    'x, y, z'
    '-x, y+1/2, -z+1/2'
    '-x, -y, -z'
    'x, -y-1/2, z-1/2'
_cell_length_a     5.2454(5)
_cell_length_b     15.3860(14)
_cell_length_c     19.042(3)
_cell_angle_alpha     90
_cell_angle_beta     90.927(10)
_cell_angle_gamma     90
_cell_volume     1536.6(3)
_cell_formula_units_Z     4
_cell_measurement_reflns_used     1806
_cell_measurement_theta_min     2.5109
_cell_measurement_theta_max     27.5009
_cell_measurement_temperature     100(2)
_exptl_crystal_description     prism
_exptl_crystal_colour     'light-brown'
_exptl_crystal_size_max     0.350
_exptl_crystal_size_mid     0.100
_exptl_crystal_size_min     0.100
_exptl_crystal_density_diffrn     1.363
_exptl_crystal_density_meas     ?
_exptl_crystal_density_method     ?
_exptl_crystal_F_000     656
_exptl_absorpt_coefficient_mu     0.090
_exptl_absorpt_correction_type     multi-scan
_exptl_absorpt_process_details
;
(CrysAlis PRO; Agilent, 2012)
;
_shelx_estimated_absorpt_T_min     0.969
_shelx_estimated_absorpt_T_max     0.991
_exptl_absorpt_correction_T_min     0.58745
_exptl_absorpt_correction_T_max     1.00000
_diffrn_ambient_temperature     100(2)
_diffrn_radiation_type     MoK\a
_diffrn_radiation_wavelength     0.71073
_diffrn_radiation_source     'SuperNova (Mo) X-ray Source'
_diffrn_radiation_monochromator     Mirror
_diffrn_measurement_device_type
     'Agilent Technologies SuperNova Dual diffractometer with an Atlas detector'
_diffrn_measurement_method     '\w scan'
_diffrn_detector_area_resol_mean     10.4041
_diffrn_reflns_number     15856
_diffrn_reflns_av_R_equivalents     0.0799
_diffrn_reflns_theta_min     2.516
_diffrn_reflns_theta_max     27.497
_diffrn_reflns_theta_full     27.497
_diffrn_measured_fraction_theta_max     0.999
_diffrn_measured_fraction_theta_full     0.999
_diffrn_reflns_limit_h_min     -6
_diffrn_reflns_limit_h_max     6
_diffrn_reflns_limit_k_min     -19
_diffrn_reflns_limit_k_max     19
_diffrn_reflns_limit_l_min     -24
_diffrn_reflns_limit_l_max     21
_diffrn_standards_number     0
_diffrn_standards_interval_count     0
_diffrn_standards_interval_time     0
_diffrn_standards_decay_%     0
_refine_special_details     ?
_reflns_number_total     3527
_reflns_number_gt     2099
_reflns_threshold_expression     'I > 2\s(I)'
_refine_ls_structure_factor_coef     Fsqd
_refine_ls_matrix_type     full
_refine_ls_R_factor_all     0.1146
_refine_ls_R_factor_gt     0.0565
_refine_ls_wR_factor_gt     0.1056
_refine_ls_wR_factor_ref     0.1357
_refine_ls_goodness_of_fit_ref     1.070
_refine_ls_restrained_S_all     1.070
_refine_ls_number_reflns     3527
_refine_ls_number_parameters     217
_refine_ls_number_restraints     0
_refine_ls_hydrogen_treatment     constr
_refine_ls_weighting_scheme     calc
_refine_ls_weighting_details
              'w=1/[\s^2^(Fo^2^)+(0.0342P)^2^+0.5378P] where P=(Fo^2^+2Fc^2^)/3'
_atom_sites_solution_hydrogens     geom
_atom_sites_solution_primary     ?
_atom_sites_solution_secondary     ?
_refine_ls_shift/su_max     0.000
_refine_ls_shift/su_mean     0.000
_refine_diff_density_max     0.255
_refine_diff_density_min     -0.252
_refine_ls_extinction_method     none
_refine_ls_extinction_coef     .
loop_
    _atom_type_symbol
    _atom_type_description
    _atom_type_scat_dispersion_real
    _atom_type_scat_dispersion_imag
    _atom_type_scat_source
    'C' 'C' 0.0033 0.0016
                         'International Tables Vol C Tables 4.2.6.8 and 6.1.1.4'
    'H' 'H' 0.0000 0.0000
                         'International Tables Vol C Tables 4.2.6.8 and 6.1.1.4'
    'N' 'N' 0.0061 0.0033
                         'International Tables Vol C Tables 4.2.6.8 and 6.1.1.4'
    'O' 'O' 0.0106 0.0060
                         'International Tables Vol C Tables 4.2.6.8 and 6.1.1.4'
_computing_data_collection
;
CrysAlis PRO (Agilent, 2012)
;
_computing_cell_refinement
;
CrysAlis PRO (Agilent, 2012)
;
_computing_data_reduction
;
CrysAlis PRO (Agilent, 2012)
;
_computing_structure_solution
;
SHELXS97 (Sheldrick, 2008)
;
_computing_structure_refinement
;
SHELXL2014 (Sheldrick, 2015)
;
_computing_molecular_graphics
;
ORTEP-3 for Windows (Farrugia, 2012), <i>QMol</i> (Gans & Shalloway,
2001) and
DIAMOND (Brandenburg, 2006)
;
_computing_publication_material
;
publCIF (Westrip, 2010)
;
loop_
    _atom_site_type_symbol
    _atom_site_label
    _atom_site_fract_x
    _atom_site_fract_y
    _atom_site_fract_z
    _atom_site_U_iso_or_equiv
    _atom_site_adp_type
    _atom_site_calc_flag
    _atom_site_occupancy
    _atom_site_disorder_assembly
    _atom_site_disorder_group
    O O1 0.3153(3) 0.69488(10) 0.54542(9) 0.0262(4) Uani d 1 . .
    N N1 0.5641(4) 0.50248(12) 0.70174(11) 0.0233(5) Uani d 1 . .
    N N2 0.7432(4) 0.49329(13) 0.65250(12) 0.0294(5) Uani d 1 . .
    N N3 0.6509(4) 0.52816(13) 0.59396(11) 0.0279(5) Uani d 1 . .
    N N4 0.7655(4) 1.01212(13) 0.44279(12) 0.0312(5) Uani d 1 . .
    N N5 1.2066(4) 0.86108(14) 0.33358(13) 0.0342(6) Uani d 1 . .
    C C1 0.3561(4) 0.54262(15) 0.67500(14) 0.0251(6) Uani d 1 . .
    H H1 0.2032 0.5564 0.6987 0.030 Uiso calc 1 . .
    C C2 0.4125(4) 0.55919(14) 0.60643(13) 0.0216(5) Uani d 1 . .
    C C3 0.6072(5) 0.46954(16) 0.77327(14) 0.0282(6) Uani d 1 . .
    H H3A 0.5691 0.5162 0.8073 0.034 Uiso calc 1 . .
    H H3B 0.7892 0.4537 0.7794 0.034 Uiso calc 1 . .
    C C4 0.4444(4) 0.39128(15) 0.78895(13) 0.0234(5) Uani d 1 . .
    C C5 0.4866(4) 0.31288(15) 0.75402(14) 0.0294(6) Uani d 1 . .
    H H5 0.6186 0.3087 0.7206 0.035 Uiso calc 1 . .
    C C6 0.3363(5) 0.24131(16) 0.76800(15) 0.0330(7) Uani d 1 . .
    H H6 0.3662 0.1880 0.7444 0.040 Uiso calc 1 . .
    C C7 0.1427(5) 0.24702(17) 0.81622(15) 0.0329(7) Uani d 1 . .
    H H7 0.0388 0.1979 0.8254 0.040 Uiso calc 1 . .
    C C8 0.1008(5) 0.32439(16) 0.85111(14) 0.0312(6) Uani d 1 . .
    H H8 -0.0313 0.3282 0.8845 0.037 Uiso calc 1 . .
    C C9 0.2511(4) 0.39631(16) 0.83744(14) 0.0273(6) Uani d 1 . .
    H H9 0.2213 0.4494 0.8615 0.033 Uiso calc 1 . .
    C C10 0.2539(4) 0.60336(14) 0.55118(13) 0.0240(6) Uani d 1 . .
    H H10A 0.2818 0.5747 0.5054 0.029 Uiso calc 1 . .
    H H10B 0.0714 0.5970 0.5626 0.029 Uiso calc 1 . .
    C C11 0.5055(4) 0.72062(15) 0.50218(13) 0.0224(5) Uani d 1 . .
    C C12 0.5349(4) 0.81069(15) 0.49807(13) 0.0227(5) Uani d 1 . .
    H H12 0.4294 0.8480 0.5248 0.027 Uiso calc 1 . .
    C C13 0.7180(4) 0.84514(14) 0.45502(13) 0.0224(5) Uani d 1 . .
    C C14 0.8748(4) 0.79094(15) 0.41502(13) 0.0227(5) Uani d 1 . .
    C C15 0.8425(4) 0.70107(15) 0.41989(13) 0.0254(6) Uani d 1 . .
    H H15 0.9464 0.6635 0.3929 0.031 Uiso calc 1 . .
    C C16 0.6609(4) 0.66612(15) 0.46354(13) 0.0236(5) Uani d 1 . .
    H H16 0.6425 0.6049 0.4671 0.028 Uiso calc 1 . .
    C C17 0.7433(4) 0.93813(16) 0.44910(13) 0.0240(6) Uani d 1 . .
    C C18 1.0608(4) 0.82840(15) 0.36943(14) 0.0256(6) Uani d 1 . .
loop_
    _atom_site_aniso_label
    _atom_site_aniso_U_11
    _atom_site_aniso_U_22
    _atom_site_aniso_U_33
    _atom_site_aniso_U_12
    _atom_site_aniso_U_13
    _atom_site_aniso_U_23
    O1 0.0306(9) 0.0188(9) 0.0296(11) 0.0005(7) 0.0083(8) 0.0045(8)
    N1 0.0236(10) 0.0228(11) 0.0236(12) -0.0017(8) 0.0033(9) 0.0012(9)
    N2 0.0230(10) 0.0349(12) 0.0305(14) 0.0018(9) 0.0057(10) 0.0039(10)
    N3 0.0262(11) 0.0301(12) 0.0276(13) 0.0001(9) 0.0053(9) 0.0031(10)
    N4 0.0359(12) 0.0237(12) 0.0344(14) 0.0005(9) 0.0068(10) 0.0009(10)
    N5 0.0384(12) 0.0288(12) 0.0358(15) -0.0041(10) 0.0103(11) 0.0015(11)
    C1 0.0237(12) 0.0227(13) 0.0291(16) 0.0034(10) 0.0055(11) -0.0006(11)
    C2 0.0211(11) 0.0152(12) 0.0285(15) -0.0037(9) 0.0044(10) -0.0014(10)
    C3 0.0300(13) 0.0289(14) 0.0256(15) -0.0009(10) -0.0024(11) 0.0036(12)
    C4 0.0228(12) 0.0229(13) 0.0245(15) 0.0035(10) -0.0023(10) 0.0018(11)
    C5 0.0282(13) 0.0287(14) 0.0314(16) 0.0054(10) 0.0033(11) 0.0000(12)
    C6 0.0425(15) 0.0220(14) 0.0344(17) 0.0023(11) -0.0022(13) 0.0018(12)
    C7 0.0365(14) 0.0250(14) 0.0371(18) -0.0042(11) -0.0027(13) 0.0105(12)
    C8 0.0274(13) 0.0352(16) 0.0310(16) -0.0002(11) 0.0017(11) 0.0055(13)
    C9 0.0268(12) 0.0261(13) 0.0291(16) 0.0032(10) 0.0015(11) 0.0002(12)
    C10 0.0266(12) 0.0192(12) 0.0265(15) -0.0036(9) 0.0057(11) 0.0030(11)
    C11 0.0215(11) 0.0247(13) 0.0211(14) -0.0030(9) -0.0007(10) 0.0056(11)
    C12 0.0239(12) 0.0210(12) 0.0233(14) 0.0024(9) 0.0017(10) -0.0007(10)
    C13 0.0254(12) 0.0193(12) 0.0224(14) -0.0001(9) -0.0014(10) 0.0007(10)
    C14 0.0256(12) 0.0215(13) 0.0209(14) -0.0014(10) 0.0019(10) 0.0023(10)
    C15 0.0279(12) 0.0239(13) 0.0247(15) 0.0021(10) 0.0039(11) -0.0021(11)
    C16 0.0293(12) 0.0181(12) 0.0237(15) -0.0010(10) 0.0052(11) 0.0002(11)
    C17 0.0223(12) 0.0279(14) 0.0219(14) 0.0011(10) 0.0040(10) 0.0000(11)
    C18 0.0279(13) 0.0217(13) 0.0272(16) 0.0014(10) -0.0004(12) -0.0006(11)
_geom_special_details
;
 All esds (except the esd in the dihedral angle between two l.s. planes)
 are estimated using the full covariance matrix.  The cell esds are taken
 into account individually in the estimation of esds in distances, angles
 and torsion angles; correlations between esds in cell parameters are only
 used when they are defined by crystal symmetry.  An approximate (isotropic)
 treatment of cell esds is used for estimating esds involving l.s. planes.
;
loop_
    _geom_bond_atom_site_label_1
    _geom_bond_atom_site_label_2
    _geom_bond_site_symmetry_2
    _geom_bond_distance
    _geom_bond_publ_flag
    O1 C11 . 1.363(3) ?
    O1 C10 . 1.449(3) ?
    N1 N2 . 1.346(3) ?
    N1 C1 . 1.347(3) ?
    N1 C3 . 1.467(3) ?
    N2 N3 . 1.322(3) ?
    N3 C2 . 1.363(3) ?
    N4 C17 . 1.151(3) ?
    N5 C18 . 1.149(3) ?
    C1 C2 . 1.367(3) ?
    C1 H1 . 0.9500 ?
    C2 C10 . 1.494(3) ?
    C3 C4 . 1.509(3) ?
    C3 H3A . 0.9900 ?
    C3 H3B . 0.9900 ?
    C4 C9 . 1.385(3) ?
    C4 C5 . 1.397(3) ?
    C5 C6 . 1.383(3) ?
    C5 H5 . 0.9500 ?
    C6 C7 . 1.383(4) ?
    C6 H6 . 0.9500 ?
    C7 C8 . 1.382(4) ?
    C7 H7 . 0.9500 ?
    C8 C9 . 1.386(3) ?
    C8 H8 . 0.9500 ?
    C9 H9 . 0.9500 ?
    C10 H10A . 0.9900 ?
    C10 H10B . 0.9900 ?
    C11 C16 . 1.388(3) ?
    C11 C12 . 1.397(3) ?
    C12 C13 . 1.379(3) ?
    C12 H12 . 0.9500 ?
    C13 C14 . 1.404(3) ?
    C13 C17 . 1.441(3) ?
    C14 C15 . 1.396(3) ?
    C14 C18 . 1.437(4) ?
    C15 C16 . 1.383(3) ?
    C15 H15 . 0.9500 ?
    C16 H16 . 0.9500 ?
loop_
    _geom_angle_atom_site_label_1
    _geom_angle_atom_site_label_2
    _geom_angle_atom_site_label_3
    _geom_angle_site_symmetry_1
    _geom_angle_site_symmetry_3
    _geom_angle
    _geom_angle_publ_flag
    C11 O1 C10 . . 119.61(18) ?
    N2 N1 C1 . . 110.8(2) ?
    N2 N1 C3 . . 120.75(19) ?
    C1 N1 C3 . . 128.4(2) ?
    N3 N2 N1 . . 107.14(18) ?
    N2 N3 C2 . . 108.6(2) ?
    N1 C1 C2 . . 105.1(2) ?
    N1 C1 H1 . . 127.5 ?
    C2 C1 H1 . . 127.5 ?
    N3 C2 C1 . . 108.3(2) ?
    N3 C2 C10 . . 122.6(2) ?
    C1 C2 C10 . . 129.1(2) ?
    N1 C3 C4 . . 112.33(19) ?
    N1 C3 H3A . . 109.1 ?
    C4 C3 H3A . . 109.1 ?
    N1 C3 H3B . . 109.1 ?
    C4 C3 H3B . . 109.1 ?
    H3A C3 H3B . . 107.9 ?
    C9 C4 C5 . . 119.3(2) ?
    C9 C4 C3 . . 120.7(2) ?
    C5 C4 C3 . . 120.0(2) ?
    C6 C5 C4 . . 120.1(3) ?
    C6 C5 H5 . . 120.0 ?
    C4 C5 H5 . . 120.0 ?
    C5 C6 C7 . . 120.3(3) ?
    C5 C6 H6 . . 119.9 ?
    C7 C6 H6 . . 119.9 ?
    C8 C7 C6 . . 119.9(2) ?
    C8 C7 H7 . . 120.1 ?
    C6 C7 H7 . . 120.1 ?
    C7 C8 C9 . . 120.1(3) ?
    C7 C8 H8 . . 119.9 ?
    C9 C8 H8 . . 119.9 ?
    C4 C9 C8 . . 120.4(2) ?
    C4 C9 H9 . . 119.8 ?
    C8 C9 H9 . . 119.8 ?
    O1 C10 C2 . . 111.92(17) ?
    O1 C10 H10A . . 109.2 ?
    C2 C10 H10A . . 109.2 ?
    O1 C10 H10B . . 109.2 ?
    C2 C10 H10B . . 109.2 ?
    H10A C10 H10B . . 107.9 ?
    O1 C11 C16 . . 125.9(2) ?
    O1 C11 C12 . . 113.9(2) ?
    C16 C11 C12 . . 120.2(2) ?
    C13 C12 C11 . . 119.6(2) ?
    C13 C12 H12 . . 120.2 ?
    C11 C12 H12 . . 120.2 ?
    C12 C13 C14 . . 120.9(2) ?
    C12 C13 C17 . . 119.6(2) ?
    C14 C13 C17 . . 119.4(2) ?
    C15 C14 C13 . . 118.6(2) ?
    C15 C14 C18 . . 121.4(2) ?
    C13 C14 C18 . . 119.9(2) ?
    C16 C15 C14 . . 120.7(2) ?
    C16 C15 H15 . . 119.7 ?
    C14 C15 H15 . . 119.7 ?
    C15 C16 C11 . . 120.0(2) ?
    C15 C16 H16 . . 120.0 ?
    C11 C16 H16 . . 120.0 ?
    N4 C17 C13 . . 178.4(3) ?
    N5 C18 C14 . . 177.7(3) ?
loop_
    _geom_torsion_atom_site_label_1
    _geom_torsion_atom_site_label_2
    _geom_torsion_atom_site_label_3
    _geom_torsion_atom_site_label_4
    _geom_torsion_site_symmetry_1
    _geom_torsion_site_symmetry_2
    _geom_torsion_site_symmetry_3
    _geom_torsion_site_symmetry_4
    _geom_torsion
    _geom_torsion_publ_flag
    C1 N1 N2 N3 . . . . 0.4(2) ?
    C3 N1 N2 N3 . . . . 179.53(19) ?
    N1 N2 N3 C2 . . . . -0.2(2) ?
    N2 N1 C1 C2 . . . . -0.5(3) ?
    C3 N1 C1 C2 . . . . -179.5(2) ?
    N2 N3 C2 C1 . . . . -0.1(3) ?
    N2 N3 C2 C10 . . . . 179.62(19) ?
    N1 C1 C2 N3 . . . . 0.4(3) ?
    N1 C1 C2 C10 . . . . -179.4(2) ?
    N2 N1 C3 C4 . . . . -109.4(2) ?
    C1 N1 C3 C4 . . . . 69.6(3) ?
    N1 C3 C4 C9 . . . . -112.3(3) ?
    N1 C3 C4 C5 . . . . 67.2(3) ?
    C9 C4 C5 C6 . . . . 0.0(3) ?
    C3 C4 C5 C6 . . . . -179.5(2) ?
    C4 C5 C6 C7 . . . . 0.4(4) ?
    C5 C6 C7 C8 . . . . -0.6(4) ?
    C6 C7 C8 C9 . . . . 0.5(4) ?
    C5 C4 C9 C8 . . . . -0.1(3) ?
    C3 C4 C9 C8 . . . . 179.4(2) ?
    C7 C8 C9 C4 . . . . -0.1(4) ?
    C11 O1 C10 C2 . . . . 87.8(2) ?
    N3 C2 C10 O1 . . . . -84.1(3) ?
    C1 C2 C10 O1 . . . . 95.6(3) ?
    C10 O1 C11 C16 . . . . -3.0(3) ?
    C10 O1 C11 C12 . . . . 176.24(18) ?
    O1 C11 C12 C13 . . . . -178.81(19) ?
    C16 C11 C12 C13 . . . . 0.5(3) ?
    C11 C12 C13 C14 . . . . 0.2(3) ?
    C11 C12 C13 C17 . . . . 178.1(2) ?
    C12 C13 C14 C15 . . . . -0.3(3) ?
    C17 C13 C14 C15 . . . . -178.2(2) ?
    C12 C13 C14 C18 . . . . 178.7(2) ?
    C17 C13 C14 C18 . . . . 0.8(3) ?
    C13 C14 C15 C16 . . . . -0.4(3) ?
    C18 C14 C15 C16 . . . . -179.4(2) ?
    C14 C15 C16 C11 . . . . 1.1(3) ?
    O1 C11 C16 C15 . . . . 178.1(2) ?
    C12 C11 C16 C15 . . . . -1.1(3) ?
loop_
    _geom_hbond_atom_site_label_D
    _geom_hbond_atom_site_label_H
    _geom_hbond_atom_site_label_A
    _geom_hbond_site_symmetry_A
    _geom_hbond_distance_DH
    _geom_hbond_distance_HA
    _geom_hbond_distance_DA
    _geom_hbond_angle_DHA
    C10 H10A N3 3_666 0.99 2.50 3.468(3) 167
    C10 H10B N3 1_455 0.99 2.53 3.477(3) 161
    C12 H12 N4 3_676 0.95 2.47 3.353(3) 155
    C18 N5 Cg1 1_655 1.149(3) 3.814(3) 3.853(2) 83.33(16)
_shelx_hkl_file
;
   0   0  -3 39.9393 77.0236   3
   0   0  -4 7323.45 462.690   3
   0   0  -5 16.5883 94.0634   3
   0   0  -6 1110.29 234.229   3
   0   0  -7 116.894 158.946   3
   0   0  -8 25219.9 1203.52   3
   0   0   8 24336.2 1242.85   3
   0   0  -9-55.7903 132.686   3
   0   0   9 50.3852 96.6304   3
   0   0  10 16435.1 1150.76   3
   0   0 -10 14374.3 1018.83   3
   0   0  11 20.0355 119.353   3
   0   0 -11-179.196 165.818   3
   0   0 -12 667.153 244.086   3
   0   0 -12 814.774 221.918   1
   0   0  12 752.969 272.483   3
   0   0 -13 140.061 113.398   1
   0   0  13 295.520 207.571   3
   0   0 -13 36.4935 125.252   3
   0   0 -14 123.740 190.478   3
   0   0 -14 270.760 162.338   1
   0   0 -15-51.7450 173.463   3
   0   0 -15 194.003 148.824   1
   0   0 -16 731.266 340.922   3
   0   0 -16 747.661 267.707   1
   0   0 -17-76.4655 171.641   3
   0   0 -17 39.0303 113.655   1
   0   0 -18 4168.18 618.450   1
   0   0 -18 4453.36 793.591   3
   0   0 -19 84.2883 147.007   1
   0   0 -19 52.1971 190.702   3
   0   0 -20 8996.51 1188.02   3
   0   0 -20 7816.17 881.137   1
   0   0 -21 198.318 229.048   1
   0   0 -21 152.373 255.677   3
   0   0 -22 5438.78 973.164   3
   0   0 -22 6215.24 807.068   1
   0   0 -23 47.6104 135.472   1
   0   0 -23 398.236 323.209   3
   0   0 -24 4124.73 904.962   3
   0   1  -2 1023.76 138.701   3
   0  -1  -2 963.443 128.499   3
   0   1  -3 1444.61 192.952   3
   0  -1  -3 1257.19 181.797   3
   0  -1  -4 56962.0 1301.03   3
   0   1  -4 55868.3 835.946   1
   0   1  -4 56172.3 1303.13   3
   0   1  -5 8541.29 568.599   3
   0   1  -5 8390.07 370.783   1
   0  -1  -5 7687.04 536.612   3
   0   1  -6 11517.3 488.466   1
   0  -1  -6 11418.4 716.059   3
   0   1  -6 11712.8 723.866   3
   0   1  -7 108.072 122.782   3
   0   1  -7-3.61487 63.8186   1
   0  -1   7 31.6707 90.5983   3
   0  -1  -7-6.52428 121.819   3
   0  -1   8 28.7344 100.424   3
   0   1  -8-284.418 166.988   3
   0  -1  -8-26.5511 137.207   3
   0   1   8 6.11480 78.3357   3
   0   1  -8 11.3899 53.9782   1
   0  -1   9 1605.72 348.699   3
   0  -1  -9 1379.11 317.799   3
   0   1   9 1473.62 327.756   3
   0   1  -9 1641.36 334.427   3
   0   1  -9 1668.45 248.124   1
   0  -1 -10 1839.28 374.830   3
   0   1  10 2491.50 458.373   3
   0  -1  10 1892.10 402.740   3
   0   1 -10 1755.94 375.876   3
   0   1 -10 1880.83 282.462   1
   0   1  11 19706.4 1333.64   3
   0   1 -11 16437.8 856.952   1
   0  -1  11 19205.0 1329.86   3
   0   1 -11 17848.9 1202.58   3
   0  -1 -11 17256.7 1174.46   3
   0  -1 -12 977.487 326.020   3
   0   1  12 765.779 304.362   3
   0   1 -12 381.557 206.046   3
   0  -1  12 801.446 286.876   3
   0   1 -12 709.534 207.138   1
   0   1 -13 4738.07 678.710   3
   0   1  13 5273.68 753.997   3
   0   1 -13 6205.57 583.556   1
   0  -1  13 4076.59 668.083   3
   0  -1 -13 4429.92 662.310   3
   0  -1 -14 132.470 175.856   3
   0   1 -14 40.4030 93.9236   1
   0   1 -14 73.5216 136.703   3
   0  -1 -14-192.775 147.931   1
   0   1 -15 384.084 249.669   3
   0   1 -15 521.312 205.189   1
   0  -1 -15 734.992 264.053   1
   0  -1 -15 487.885 231.569   3
   0  -1 -16 2849.57 624.088   3
   0   1 -16 3331.23 644.725   3
   0  -1 -16 3329.04 527.001   1
   0   1 -16 3397.17 497.743   1
   0  -1 -17 3071.06 636.005   3
   0   1 -17 2254.37 571.198   3
   0   1 -17 3099.95 485.844   1
   0  -1 -17 2834.14 514.947   1
   0   1 -18 112.562 185.833   3
   0   1 -18 29.9314 120.852   1
   0  -1 -18-53.9015 157.147   3
   0  -1 -18-47.2389 143.302   1
   0  -1 -19 17.9892 93.3418   3
   0   1 -19 208.619 156.900   1
   0   1 -19 175.878 210.629   3
   0  -1 -19 69.4853 114.087   1
   0  -1 -20 624.549 266.697   1
   0   1 -20 458.690 307.167   3
   0  -1 -20 954.495 395.517   3
   0   1 -20 563.199 248.462   1
   0  -1 -21 457.898 262.598   1
   0  -1 -21 443.364 294.242   3
   0   1 -21 419.107 331.139   3
   0   1 -21 52.9530 118.777   1
   0  -1 -22 4335.52 913.680   3
   0  -1 -22 2821.38 577.729   1
   0   1 -22 4103.77 624.494   1
   0   1 -22 4387.87 873.314   3
   0   1 -23 510.259 334.509   3
   0  -1 -23 467.304 373.329   3
   0  -1 -23 223.104 196.861   1
   0  -1 -24 287.342 335.136   3
   0   1 -24 40.2289 237.046   3
   0  -2   0 1241.19 159.633   2
   0   2   0 1320.36 188.556   8
   0   2  -1 34.0615 68.7112   8
   0  -2  -1-9.70389 60.0026   2
   0  -2   1 43.8427 55.2040   2
   0  -2  -2 25972.2 768.177   3
   0   2  -2 24417.8 569.301   7
   0  -2  -2 24505.9 482.666   6
   0   2  -2 25509.6 806.798   3
   0  -2   2 24844.2 793.954   2
   0   2   2 25374.5 486.616   6
   0   2  -3 84153.3 1589.62   3
   0  -2  -3 82452.1 1099.40   6
   0  -2  -3 84195.4 1523.59   3
   0  -2   3 83107.0 1178.88   7
   0  -2   3 86579.0 1616.18   2
   0  -2   4 34777.0 582.328   1
   0   2  -4 35195.2 1124.93   3
   0  -2  -4 34627.6 1080.94   3
   0   2  -5 2898.29 362.754   3
   0  -2  -5 2349.89 315.833   3
   0   2  -6 554.814 113.872   1
   0   2  -6 574.696 182.848   3
   0  -2  -6 298.532 142.735   3
   0  -2   6 401.968 149.831   3
   0  -2   7 9191.25 736.009   3
   0   2  -7 9248.42 712.890   3
   0   2  -7 10450.5 490.026   1
   0  -2  -7 9517.47 721.429   3
   0  -2  -8 22060.5 1157.93   3
   0   2  -8 21683.8 1147.92   3
   0  -2   8 20755.4 1176.40   3
   0   2  -8 21507.9 761.728   1
   0   2   9 538.571 213.352   3
   0  -2   9 1009.23 287.905   3
   0  -2  -9 849.998 272.564   3
   0   2  -9 577.225 232.765   3
   0   2  -9 615.641 147.413   1
   0   2 -10 427.511 133.476   1
   0   2  10 473.627 210.072   3
   0  -2  10 258.185 153.685   3
   0  -2 -10 255.645 135.990   3
   0   2 -10 271.222 199.648   3
   0   2  11 25.9824 115.668   3
   0  -2  11 52.4626 124.324   3
   0   2 -11-199.417 170.495   3
   0   2 -11 25.2374 72.1488   1
   0  -2 -11-120.527 157.836   3
   0  -2 -12 7587.44 829.151   3
   0  -2  12 7825.82 900.233   3
   0   2 -12 7153.35 803.981   3
   0   2 -12 6826.55 553.127   1
   0   2  12 7563.55 871.306   3
   0   2 -13 53.6321 157.784   3
   0  -2  13-310.087 208.094   3
   0  -2 -13 188.826 204.815   3
   0   2 -13 50.9414 72.7625   1
   0   2  13 215.729 171.806   3
   0   2 -14 10.1881 59.9449   1
   0  -2 -14 329.232 202.471   3
   0   2 -15 11075.9 811.858   1
   0  -2 -15 11438.8 1148.29   3
   0   2 -15 10257.2 1079.88   3
   0  -2 -16 3697.54 684.363   3
   0   2 -16 3335.99 474.003   1
   0  -2 -16 2037.73 429.760   1
   0   2 -16 2005.72 523.613   3
   0  -2 -17 968.706 320.000   1
   0  -2 -17 1088.05 410.600   3
   0   2 -17 725.765 377.681   3
   0   2 -17 741.501 219.196   1
   0   2 -18 1754.70 506.229   3
   0  -2 -18 2373.44 501.561   1
   0  -2 -18 1492.71 485.586   3
   0   2 -18 1872.89 375.089   1
   0   2 -19-48.7238 183.721   3
   0  -2 -19 216.873 198.148   1
   0  -2 -19 253.691 248.319   3
   0  -2 -20 836.985 326.792   1
   0   2 -20 757.564 384.350   3
   0  -2 -20 519.991 334.859   3
   0   2 -21-32.3524 167.127   3
   0  -2 -21-107.791 203.476   3
   0  -2 -21-51.7136 151.476   1
   0  -2 -22 2987.46 755.478   3
   0   2 -22 1986.58 593.190   3
   0  -2 -22 1713.07 452.115   1
   0   2 -23 1531.11 533.325   3
   0  -2 -23 2767.66 751.524   3
   0  -2 -23 2433.48 573.182   1
   0  -2 -24 1889.90 513.603   1
   0   2 -24 2540.86 720.738   3
   0   3   0-43.3889 99.4179   8
   0  -3   0 11.0964 80.1889   2
   0  -3   1 12166.9 615.990   2
   0   3  -1 12440.4 710.611   8
   0  -3  -1 13193.6 626.773   2
   0  -3   2 29098.1 998.721   2
   0  -3  -2 30297.1 571.024   6
   0  -3  -2 29473.5 973.417   2
   0   3   2 31514.1 556.465   6
   0   3  -3 206282. 2841.03   3
   0  -3   3 206320. 2789.63   2
   0  -3  -3 205108. 2675.85   3
   0   3  -3 207068. 2003.94   7
   0  -3  -3 204225. 1727.14   6
   0  -3  -4 3119.51 363.199   3
   0   3  -4 2873.27 368.499   3
   0  -3  -4 2820.95 235.600   6
   0  -3   4 2801.67 262.725   7
   0  -3   4 3344.77 393.143   2
   0  -3   5 560.051 140.031   7
   0  -3  -5 542.881 187.592   3
   0  -3   5 557.669 89.2713   1
   0  -3  -5 228.925 86.6581   6
   0   3  -5 271.134 149.044   3
   0  -3   6 3177.67 429.831   3
   0  -3  -6 3454.76 429.144   3
   0   3  -6 4013.97 474.838   3
   0  -3   6 3856.02 231.778   1
   0  -3  -6 4257.93 356.129   6
   0  -3   6 4067.30 381.278   7
   0  -3  -7 45045.7 1264.15   6
   0  -3  -7 44314.3 1592.79   3
   0   3  -7 43009.2 1604.85   3
   0  -3   7 41938.2 1634.40   3
   0  -3   8 22660.7 1264.65   3
   0  -3  -8 22919.8 1212.81   3
   0   3  -8 24238.2 1263.32   3
   0  -3  -9 3271.07 494.503   3
   0  -3   9 3352.73 520.948   3
   0   3  -9 2874.06 474.199   3
   0  -3 -10 941.158 296.693   3
   0   3 -10 931.352 294.188   3
   0  -3  10 993.405 291.010   3
   0   3  10 1446.82 354.577   3
   0  -3  11 14486.4 1184.77   3
   0   3 -11 13612.2 1085.13   3
   0   3  11 15982.9 1213.78   3
   0  -3 -11 14159.0 1105.74   3
   0  -3 -12 546.797 291.421   3
   0   3 -12 1146.44 369.295   3
   0   3  12 691.605 320.375   3
   0  -3 -12 878.378 244.907   6
   0  -3  12 1027.57 348.139   3
   0   3 -12 550.429 257.443   2
   0  -3 -13 3292.48 488.264   6
   0  -3 -13 3228.39 590.130   3
   0   3 -13 3517.35 608.994   3
   0  -3  13 3472.23 648.665   3
   0  -3 -14 1585.76 465.058   3
   0   3 -14 1810.80 452.207   3
   0   3 -15-244.967 239.532   3
   0  -3 -15 107.854 187.920   3
   0  -3 -16 742.064 353.542   3
   0   3 -16 630.684 333.052   3
   0   3 -17 2840.36 627.984   3
   0  -3 -17 3382.50 696.309   3
   0  -3 -18 959.179 428.813   3
   0  -3 -18 697.031 294.340   1
   0   3 -18 771.909 377.529   3
   0  -3 -19 788.424 389.309   3
   0  -3 -19 292.562 214.699   1
   0   3 -19 679.491 362.978   3
   0  -3 -20 709.615 372.994   3
   0  -3 -20 1184.15 380.582   1
   0   3 -20 456.894 301.577   3
   0  -3 -21 16.9292 201.693   3
   0   3 -21-224.029 241.158   3
   0  -3 -21 46.3734 146.130   1
   0  -3 -22 562.189 360.719   3
   0  -3 -22 1306.47 437.529   1
   0   3 -22 1207.39 465.782   3
   0   3 -23-39.9225 189.093   3
   0  -3 -23-156.790 179.660   1
   0  -3 -24-389.587 231.244   1
   0  -3 -24-125.392 271.998   3
   0   3 -24 299.085 279.257   3
   0   4   0 51348.8 1628.29   8
   0  -4   0 49932.5 1395.99   2
   0  -4   1 1139.13 222.837   2
   0   4  -1 1370.43 291.039   8
   0  -4  -1 1423.61 253.311   2
   0  -4  -2 10320.0 359.472   5
   0  -4  -2 10618.8 659.603   2
   0   4  -2 10384.9 769.748   8
   0  -4   2 9516.18 643.760   2
   0   4   2 10175.7 335.976   6
   0   4   3 6592.43 303.518   6
   0   4  -3 6397.26 562.814   3
   0  -4  -3 6186.24 526.952   2
   0  -4   3 6380.92 551.245   2
   0  -4  -3 6320.42 530.537   3
   0  -4  -3 6247.87 312.073   6
   0  -4   4 1623.62 307.893   2
   0  -4  -4 2086.94 201.989   6
   0  -4  -4 2477.71 344.978   3
   0   4  -4 1771.74 321.029   3
   0   4  -4 1980.51 236.024   7
   0  -4   5 160.171 142.090   2
   0  -4  -5 103.559 133.460   3
   0  -4   5 225.573 129.080   3
   0   4  -5 133.124 139.618   3
   0  -4  -5 224.465 77.8012   6
   0  -4   6 8101.82 722.607   3
   0  -4  -6 9296.56 722.742   3
   0   4  -6 8238.77 717.695   3
   0  -4   6 8680.97 555.216   7
   0  -4   6 8174.26 345.899   1
   0  -4  -6 8540.68 492.553   6
   0  -4   7 4585.33 264.792   1
   0  -4  -7 5050.18 417.807   6
   0   4  -7 4740.76 563.028   3
   0  -4   7 5126.46 453.458   7
   0  -4  -7 4633.38 546.489   3
   0  -4   7 4909.14 594.506   3
   0  -4  -8 207.368 171.952   3
   0   4  -8 145.676 132.460   3
   0  -4   8 282.364 176.469   3
   0  -4   8 129.976 91.2392   7
   0  -4  -8 125.154 69.9265   6
   0  -4  -9 2200.08 324.393   6
   0  -4   9 2054.54 346.750   7
   0  -4   9 2207.10 439.838   3
   0  -4  -9 2418.73 451.713   3
   0   4  -9 2039.62 409.419   3
   0  -4  10 15439.3 1200.29   3
   0  -4 -10 14887.5 1107.39   3
   0   4 -10 12954.0 1052.50   3
   0   4  10 15007.4 1135.56   3
   0  -4 -10 13396.4 839.138   6
   0   4  11-1.57451 83.9920   3
   0  -4  11 187.915 164.362   3
   0   4 -11-218.377 206.194   3
   0  -4 -11 423.388 168.411   6
   0  -4 -11 20.1868 134.430   3
   0   4 -12 6198.32 818.745   2
   0  -4 -12 5724.19 608.507   6
   0  -4  12 3964.63 679.244   3
   0   4 -12 4824.44 696.156   3
   0  -4 -12 4918.02 702.127   3
   0   4  12 5078.26 731.044   3
   0  -4 -13 6217.91 658.290   6
   0  -4 -13 5016.10 735.026   3
   0   4 -13 5509.33 769.640   3
   0  -4 -14 1752.09 375.246   6
   0  -4 -14 1455.76 417.836   3
   0   4 -14 1587.71 430.789   3
   0  -4 -15 398.065 286.614   3
   0   4 -15 882.918 358.341   3
   0  -4 -16 913.837 385.833   3
   0   4 -16 848.347 364.975   3
   0  -4 -17-13.5662 210.527   3
   0   4 -17-183.910 235.054   3
   0   4 -18 497.850 301.907   3
   0  -4 -18 922.487 390.821   3
   0  -4 -19 469.718 327.065   3
   0   4 -19 1076.82 418.350   3
   0  -4 -19 766.077 337.668   1
   0  -4 -20 230.994 196.562   1
   0   4 -20-15.8089 152.761   3
   0  -4 -20-59.9537 144.523   3
   0  -4 -21 1022.75 507.546   3
   0  -4 -21 858.055 341.054   1
   0   4 -21 778.959 385.033   3
   0  -4 -22 969.445 445.204   3
   0  -4 -22 962.079 385.113   1
   0   4 -22 822.157 410.460   3
   0  -4 -23-432.657 296.845   3
   0  -4 -23-379.170 252.463   1
   0   4 -23 401.286 335.799   3
   0   4 -24 2199.28 670.028   3
   0  -4 -24 1570.93 462.453   1
   0  -4 -24 1283.94 549.623   3
   0   5   0-282.745 198.207   8
   0   5   0-154.510 109.322   2
   0  -5   0-29.0805 111.102   2
   0   5   1 4195.53 457.269   2
   0  -5  -1 5422.21 519.517   2
   0   5  -1 4800.76 584.036   8
   0  -5   1 4097.99 462.037   2
   0  -5  -2 64416.3 1787.07   2
   0   5  -2 65156.5 2110.74   8
   0   5   2 67278.1 932.892   6
   0   5   2 59485.5 1752.04   2
   0  -5   2 60946.3 1796.27   2
   0  -5  -3 25608.1 1165.36   2
   0   5   3 26492.4 619.423   6
   0  -5   3 25243.2 1180.72   2
   0   5  -4 5171.28 414.735   7
   0  -5  -4 5332.12 556.605   3
   0  -5  -4 4914.81 314.984   6
   0  -5  -4 5688.22 568.111   2
   0   5  -4 4124.77 518.311   3
   0  -5   4 5345.08 570.833   2
   0  -5  -5 19286.9 683.083   6
   0  -5   5 20003.9 1130.25   2
   0   5  -5 20584.6 1158.07   3
   0   5  -5 19117.8 787.766   7
   0  -5  -5 19813.4 1081.16   3
   0   5  -6 5083.58 597.488   3
   0  -5  -6 4795.06 375.109   6
   0  -5   6 5144.10 605.739   2
   0  -5  -6 5139.02 575.133   3
   0   5  -7 648.045 253.691   3
   0  -5   7 1003.33 131.277   1
   0  -5   7 840.583 266.151   3
   0  -5  -7 933.252 179.911   6
   0  -5  -7 952.938 279.469   3
   0   5  -8 489.815 228.090   3
   0  -5   8 966.106 281.626   3
   0  -5   8 808.497 198.830   7
   0  -5  -8 848.180 293.547   3
   0  -5   8 745.811 113.172   1
   0  -5  -8 841.381 184.972   6
   0  -5  -9 2352.74 327.050   6
   0   5  -9 2113.98 439.531   3
   0  -5   9 1979.53 438.523   3
   0  -5  -9 2619.49 469.416   3
   0  -5   9 2778.29 384.196   7
   0   5   9 2052.75 164.513   4
   0  -5 -10 557.043 255.668   3
   0  -5  10 779.911 302.918   3
   0  -5 -10 633.354 185.473   6
   0  -5  10 679.078 217.505   7
   0   5 -10 570.927 256.079   3
   0   5  11 1114.23 336.642   3
   0  -5 -11 1005.33 265.094   6
   0  -5 -11 989.956 326.896   3
   0  -5  11 1582.80 427.412   3
   0  -5  11 1284.08 307.075   7
   0   5 -11 952.098 357.812   3
   0  -5  12 2703.44 453.707   7
   0  -5  12 3743.97 661.523   3
   0   5 -12 3387.21 621.160   3
   0  -5 -12 3562.60 475.827   6
   0  -5 -12 3802.17 640.973   3
   0  -5  13 266.049 156.513   7
   0  -5 -13 232.681 179.960   3
   0   5 -13 319.054 265.981   3
   0  -5 -13 472.467 173.290   6
   0  -5 -14 1013.88 377.384   3
   0   5 -14 1033.44 384.385   3
   0  -5  14 908.056 299.569   7
   0  -5 -14 1451.24 334.613   6
   0   5 -15 679.420 293.251   3
   0  -5 -15 1259.22 422.186   3
   0  -5  15 68.9312 127.742   7
   0  -5 -16 7591.84 1016.37   3
   0   5 -16 6138.18 920.455   3
   0  -5 -17 3732.76 744.073   3
   0   5 -17 3997.36 778.292   3
   0  -5 -18 1399.03 473.210   3
   0   5 -18 559.339 342.631   3
   0   5 -19 1028.65 420.848   3
   0  -5 -19 1446.26 496.922   3
   0  -5 -20 403.060 229.770   1
   0  -5 -20 623.785 351.603   3
   0   5 -20 553.626 378.658   3
   0  -5 -21 28.1130 163.292   3
   0   5 -21 780.008 445.617   3
   0  -5 -21 538.053 283.423   1
   0  -5 -22 192.797 183.873   1
   0  -5 -22-295.600 279.348   3
   0   5 -22-531.346 339.562   3
   0   5 -23 121.196 204.984   3
   0  -5 -23 403.985 338.832   1
   0  -5 -23 49.4839 162.585   3
   0  -5 -24 339.102 246.184   1
   0   5 -24 495.125 329.585   3
   0  -5 -24 291.995 272.680   3
   0  -6   0 77226.8 2130.32   2
   0   6   0 79723.7 2192.12   2
   0   6   0 78988.1 2519.30   8
   0   6  -1 3391.66 531.112   8
   0  -6  -1 2920.54 421.153   2
   0   6   1 3045.73 439.421   2
   0   6  -1 3873.19 494.006   2
   0  -6   1 3311.45 451.511   2
   0   6  -2 3359.63 539.918   8
   0  -6   2 3829.10 503.884   2
   0  -6  -2 4077.41 499.782   2
   0   6   2 4379.89 515.116   2
   0   6   2 3891.64 248.559   6
   0  -6  -3 10916.4 456.092   5
   0  -6   3 11409.3 865.938   2
   0  -6  -3 11280.9 433.523   9
   0   6   3 10940.0 411.592   6
   0  -6  -3 10937.9 821.053   2
   0   6   4 1911.84 191.594   6
   0  -6   4 1452.74 331.999   2
   0   6  -4 1711.46 360.925   3
   0  -6  -4 1636.56 334.592   2
   0  -6  -5 97.7148 61.4490   6
   0  -6   5 194.649 162.798   8
   0  -6   5-201.594 168.302   2
   0  -6  -5 77.6921 109.170   2
   0   6  -5 54.6723 133.907   3
   0   6  -5 30.0620 75.3871   7
   0  -6  -6 1024.45 298.797   3
   0  -6  -6 762.505 154.220   6
   0  -6   6 855.795 326.452   8
   0  -6   6 925.210 321.361   2
   0   6  -6 939.792 197.656   7
   0   6  -6 1090.45 343.510   3
   0  -6   7 243.088 176.649   2
   0  -6  -7 353.595 186.397   3
   0   6  -7 523.310 218.982   3
   0  -6  -7 366.461 115.745   6
   0  -6   8 180.095 53.1249   1
   0  -6  -8 112.494 72.1867   6
   0   6  -8-19.2391 128.927   3
   0  -6  -8 91.2233 130.842   3
   0  -6   9 6339.83 796.963   3
   0  -6  -9 6927.71 777.188   3
   0   6  -9 6307.50 781.377   3
   0  -6   9 5334.23 297.385   1
   0  -6  -9 5715.19 509.580   6
   0   6 -10 8894.31 943.639   3
   0  -6 -10 8583.23 657.481   6
   0   6  10 8243.92 903.720   3
   0  -6 -10 8577.69 888.066   3
   0  -6  10 9529.70 1014.96   3
   0  -6 -11 7492.37 649.470   6
   0  -6 -11 8801.66 939.067   3
   0   6 -11 8804.43 968.274   3
   0  -6  11 9211.77 1023.07   3
   0  -6  11 7758.75 708.641   7
   0   6  12 1784.29 158.171   4
   0  -6 -12 2088.19 497.775   3
   0  -6 -12 1275.26 289.244   6
   0   6 -12 2134.20 512.882   3
   0  -6  12 1611.29 345.789   7
   0  -6 -13 1361.63 407.831   3
   0  -6 -13 1611.21 330.872   6
   0  -6  13 1539.30 353.078   7
   0   6 -13 1450.11 447.900   3
   0  -6 -14 311.676 231.064   3
   0  -6 -14 355.547 182.639   6
   0   6 -14 471.865 288.186   3
   0  -6  14 284.550 185.196   7
   0  -6  15 65.2575 130.016   7
   0  -6 -15-62.3143 144.472   3
   0   6 -15-394.774 285.406   3
   0  -6  16 91.5487 154.204   7
   0   6 -16-283.675 277.023   3
   0   6 -17 1488.81 509.975   3
   0  -6 -17 828.351 372.450   3
   0   6 -18 2704.21 672.181   3
   0  -6 -18 1731.52 569.167   3
   0   6 -19 107.032 176.872   3
   0  -6 -19 267.446 232.591   3
   0  -6 -20 1261.57 479.984   3
   0   6 -20 952.958 437.696   3
   0  -6 -21-413.843 365.088   3
   0   6 -21 176.029 244.208   3
   0  -6 -21-81.0264 175.230   1
   0   6 -22 104.355 229.635   3
   0  -6 -22-104.348 243.239   3
   0  -6 -22 12.9082 155.438   1
   0  -6 -23 371.780 276.242   1
   0  -6 -23 138.751 188.913   3
   0   6 -23-14.7361 197.512   3
   0   7   0-311.449 213.774   8
   0  -7   0 10.4619 153.136   2
   0   7   0-1.74794 130.964   2
   0   7  -1 12345.4 1093.44   8
   0  -7   1 13448.1 965.039   2
   0   7   1 14004.7 1163.32   8
   0  -7  -1 13748.5 971.243   2
   0   7  -1 12721.1 971.159   2
   0   7   1 13687.0 985.359   2
   0   7   2 782.399 239.764   2
   0   7  -2 1011.53 343.381   8
   0   7   2 920.320 131.484   6
   0  -7  -2 770.517 259.626   2
   0  -7   2 1206.86 320.542   2
   0   7  -2 949.544 283.406   2
   0  -7   3 2430.41 434.328   2
   0   7   3 3242.90 234.779   6
   0   7  -3 3284.00 604.907   8
   0  -7  -3 2539.92 428.571   2
   0   7   4 170.282 67.5846   6
   0  -7  -4 301.403 85.3513   9
   0  -7  -4 11.2572 132.179   2
   0  -7   4 142.714 151.902   2
   0  -7  -4 195.422 80.0161   5
   0  -7   5 82.9333 168.520   8
   0  -7  -5 144.171 176.276   2
   0   7  -5 175.369 95.6294   7
   0   7  -5 466.354 252.170   3
   0  -7  -5 132.962 54.5340   4
   0  -7   5 217.692 173.121   2
   0  -7   6 5274.75 682.916   2
   0  -7  -6 4560.10 618.549   2
   0   7  -6 5702.82 716.452   3
   0  -7  -6 4932.87 388.444   6
   0   7  -6 5266.71 472.989   7
   0   7  -7 508.823 290.057   3
   0  -7  -7 399.656 237.667   3
   0  -7   7 300.011 245.193   2
   0  -7  -7 396.489 136.073   6
   0   7  -8 1204.96 362.221   3
   0  -7  -8 1074.67 208.474   6
   0  -7   8 982.401 345.694   2
   0  -7  -8 1737.42 403.145   3
   0  -7  -9 836.215 315.899   3
   0   7  -9 664.555 262.796   3
   0  -7   9 1027.19 139.371   1
   0  -7  -9 818.038 193.459   6
   0  -7 -10 210.843 127.472   6
   0  -7 -10 299.419 206.458   3
   0  -7 -11 104.431 60.9741   6
   0  -7 -11 315.318 222.049   3
   0   7 -11 263.637 262.252   3
   0  -7 -12 19.9064 131.497   3
   0   7 -12 245.692 240.550   3
   0  -7 -12 215.011 131.884   6
   0  -7 -13-100.084 110.316   6
   0  -7 -13 116.065 160.474   3
   0   7 -13 34.7050 201.643   3
   0  -7 -14 1089.32 284.535   6
   0  -7 -14 1127.47 399.608   3
   0   7 -14 2137.44 551.906   3
   0   7 -15 328.925 256.478   3
   0  -7 -15 1.10114 166.392   3
   0  -7  15 122.266 157.954   7
   0  -7  16-80.7866 135.572   7
   0  -7 -16 866.625 390.192   3
   0   7 -16 523.397 286.564   3
   0  -7 -17 5482.32 929.302   3
   0   7 -17 6119.47 994.645   3
   0  -7 -18 243.618 229.632   3
   0   7 -18 38.3642 205.264   3
   0  -7 -19-270.867 287.702   3
   0   7 -19-234.856 257.783   3
   0   7 -20 370.265 315.550   3
   0  -7 -20 2.97027 185.220   3
   0  -7 -21-52.7453 162.209   1
   0  -7 -21-155.336 241.112   3
   0   7 -21 1.53982 193.093   3
   0  -7 -22 875.479 377.985   1
   0   7 -22 2121.25 645.535   3
   0  -7 -22 757.856 455.446   3
   0   7 -23 129.595 226.026   3
   0  -7 -23 228.211 288.267   3
   0  -7 -23 550.168 200.220   1
   0   8   0 3464.37 649.496   8
   0  -8   0 3789.12 551.916   2
   0   8   0 3960.72 576.170   2
   0   8  -1 1355.98 417.680   8
   0   8   1 1228.47 321.091   2
   0  -8   1 1513.28 370.294   2
   0  -8  -1 1469.32 356.755   2
   0   8  -1 1298.15 352.348   2
   0   8   1 981.374 354.662   8
   0   8  -2 34525.3 1738.14   2
   0  -8   2 32497.2 1640.16   2
   0   8   2 32648.7 1623.77   2
   0  -8  -2 34369.1 1645.54   2
   0   8  -2 30780.9 1864.69   8
   0   8   2 34665.1 822.831   6
   0   8   3-5.10763 30.3871   6
   0  -8   3-198.402 171.972   2
   0  -8  -3 150.488 160.302   2
   0   8  -3 58.1208 210.349   8
   0   8  -3 234.362 151.498   2
   0  -8  -4-47.5422 136.337   2
   0   8  -4-121.427 141.052   2
   0  -8  -4 2.90956 41.6979   5
   0  -8   4-168.138 174.861   2
   0   8   4-4.34122 32.6378   6
   0  -8  -5 16610.7 1197.87   2
   0  -8  -5 17679.5 688.506   9
   0  -8  -5 17944.6 745.376   5
   0  -8   5 18184.1 1272.16   2
   0   8  -5 18886.1 1359.55   3
   0   8  -6 6498.17 567.512   7
   0  -8  -6 6154.85 747.539   2
   0  -8  -6 6656.05 292.420   4
   0   8  -6 6638.68 813.550   3
   0  -8   6 7271.78 836.258   2
   0  -8   7 47.1805 141.103   2
   0   8  -7-122.127 93.6942   7
   0  -8  -7 56.6552 138.249   2
   0   8  -7-235.166 223.972   3
   0  -8   8 11847.1 1338.28   8
   0  -8  -8 12576.6 1103.60   3
   0  -8  -8 13347.6 1152.04   2
   0   8  -8 11378.4 1107.58   3
   0  -8  -8 10647.8 651.628   6
   0  -8   8 10997.0 1073.16   2
   0  -8  -9 4233.76 437.713   6
   0   8  -9 4524.02 719.738   3
   0  -8  -9 4593.22 696.536   3
   0  -8   9 4807.01 881.034   8
   0  -8  10 345.586 79.0402   1
   0  -8 -10 356.822 231.624   3
   0  -8 -10 373.363 145.916   6
   0   8 -10 639.907 279.584   3
   0   8 -11-92.1906 283.512   3
   0  -8 -11 161.377 192.454   3
   0  -8 -11 390.984 161.079   6
   0  -8 -12-7.19810 56.5764   6
   0  -8 -12 915.028 395.289   3
   0   8 -12 504.487 323.718   3
   0  -8 -13 2166.76 389.511   6
   0  -8 -13 1392.51 431.376   3
   0   8 -13 1255.90 443.862   3
   0  -8 -14 1090.95 390.754   3
   0  -8 -14 1319.45 320.230   6
   0   8 -14 1401.07 479.449   3
   0  -8 -15-41.5120 209.782   3
   0   8 -15-98.3358 250.774   3
   0  -8 -16 950.940 382.520   3
   0   8 -16 385.608 329.452   3
   0   8 -17 122.736 216.481   3
   0  -8 -17-172.745 229.251   3
   0   8 -18 362.088 280.276   3
   0  -8 -18-79.8088 175.768   3
   0  -8 -19-515.391 318.579   3
   0   8 -19-65.2361 249.885   3
   0  -8 -20-87.6790 183.657   3
   0   8 -20-186.608 260.545   3
   0   8 -21-382.026 326.238   3
   0  -8 -21-566.327 353.189   3
   0  -8 -22 456.328 353.547   3
   0  -8 -22 1244.72 455.005   1
   0   8 -22 1713.62 617.349   3
   0   9   0 76.5834 182.495   8
   0   9   0 39.8880 32.3577   9
   0  -9   0-23.0792 149.520   2
   0   9   0-9.31225 94.1219   2
   0   9   1 3983.89 712.793   8
   0   9  -1 5196.49 720.217   2
   0   9  -1 4804.63 787.375   8
   0  -9   1 5289.46 694.130   2
   0   9   1 5132.56 701.370   2
   0  -9  -1 4401.01 628.534   2
   0   9   2 992.829 146.345   6
   0  -9  -2 1169.26 346.252   2
   0   9   2 1270.55 403.906   8
   0   9  -2 1132.56 342.921   2
   0   9   2 1182.58 346.004   2
   0  -9   2 1546.71 382.934   2
   0   9  -2 1238.83 404.650   8
   0   9   3 364.905 87.7127   6
   0  -9  -3 199.334 163.227   2
   0  -9   3 351.658 226.301   2
   0   9  -3 548.701 275.704   2
   0   9  -3 471.240 307.126   8
   0  -9   4-305.281 212.436   2
   0   9   4 60.4911 48.5837   6
   0   9  -4 35.8676 107.036   2
   0  -9  -4-88.9409 156.184   2
   0  -9  -5 2474.58 271.761   5
   0  -9  -5 2499.53 518.143   2
   0   9  -5 2628.19 530.682   2
   0  -9   5 1964.12 447.729   2
   0   9  -5 3086.64 610.746   3
   0   9  -6 223.369 178.285   2
   0  -9  -6 409.622 92.5268   4
   0  -9   6 238.051 232.297   2
   0   9  -6 406.095 245.586   3
   0   9  -6 695.903 217.073   7
   0  -9  -6 261.599 202.430   2
   0  -9  -6 354.138 122.279   5
   0  -9  -6 429.540 130.123   9
   0  -9  -7 2593.15 322.351   9
   0  -9  -7 2448.58 335.747   5
   0  -9  -7 1988.16 442.976   2
   0  -9   7 1488.06 503.216   8
   0   9  -7 2260.35 533.542   3
   0   9  -7 2886.96 391.734   7
   0  -9   7 2928.14 581.834   2
   0   9  -8 25778.0 1732.29   3
   0  -9  -8 24705.0 1627.38   2
   0  -9   8 26765.9 1736.71   2
   0  -9  -9 895.367 214.524   6
   0  -9  -9 1558.05 473.015   2
   0   9  -9 2020.85 523.144   3
   0  -9   9 1220.54 427.123   2
   0  -9  10 256.651 72.5817   1
   0   9 -10 14.3015 164.131   3
   0  -9 -10-181.088 227.962   2
   0  -9 -10 229.256 112.183   6
   0  -9 -10 360.840 260.637   3
   0  -9 -11 5914.58 859.062   3
   0   9 -11 5056.84 819.110   3
   0  -9 -11 4545.77 504.703   6
   0  -9 -12 299.493 137.240   6
   0  -9 -12 40.4728 179.810   3
   0  -9 -13 1070.77 275.735   6
   0   9 -13 694.238 389.270   3
   0  -9 -13 950.693 361.723   3
   0  -9 -14 1743.30 508.103   3
   0   9 -14 1159.78 441.932   3
   0  -9 -14 1522.88 341.343   6
   0   9 -15 5013.65 882.952   3
   0  -9 -15 5029.70 874.131   3
   0   9 -16 637.571 370.897   3
   0  -9 -16 999.723 459.960   3
   0  -9 -17 520.286 303.119   3
   0   9 -17-160.664 200.639   3
   0  -9 -18 5123.25 949.238   3
   0   9 -18 3299.94 782.484   3
   0   9 -19-9.06544 199.065   3
   0  -9 -19-75.9892 196.402   3
   0  -9 -20 1222.89 496.210   3
   0   9 -20 397.987 322.217   3
   0  -9 -21 5793.29 1095.13   3
   0   9 -21 4730.10 978.873   3
   0   9 -22-406.355 356.455   3
   0  -9 -22-27.2832 133.029   1
   0  -9 -22 243.208 313.909   3
   0  10   0 10677.0 1255.28   8
   0 -10   0 10330.5 1017.64   2
   0  10   0 10306.2 1037.97   2
   0  10  -1 541.797 257.775   2
   0  10   1 480.649 239.815   2
   0  10   1 328.988 229.934   8
   0 -10  -1 235.709 234.211   2
   0  10  -1 584.639 352.484   8
   0 -10   1 203.117 231.107   2
   0  10  -2 3366.16 623.710   2
   0  10   2 3087.67 676.154   8
   0 -10   2 3422.11 600.318   2
   0  10   2 2844.04 554.733   2
   0  10  -2 3746.12 760.151   8
   0  10   2 3214.75 275.482   6
   0 -10  -2 2793.50 533.343   2
   0 -10  -3 54.1970 144.940   2
   0  10   3 145.871 57.5457   6
   0  10  -3 275.969 181.142   2
   0  10  -3 126.187 201.721   8
   0 -10   3 623.109 288.112   2
   0  10  -4 1820.24 456.310   2
   0 -10   4 2533.07 534.821   2
   0  10   4 1597.60 176.457   6
   0 -10  -4 948.710 326.409   2
   0 -10   4 1563.99 476.490   8
   0 -10   5 566.170 272.916   2
   0  10  -5 231.236 189.623   3
   0 -10  -5 308.960 230.500   2
   0  10  -6 640.019 214.051   7
   0 -10  -6 482.766 139.104   5
   0  10  -6 727.578 323.599   3
   0 -10   6 568.446 291.402   2
   0 -10  -6 567.420 119.217   4
   0 -10  -6 697.536 314.091   2
   0 -10  -7 342.014 249.938   2
   0  10  -7 143.803 127.755   7
   0 -10  -7 17.2605 51.3366   5
   0 -10  -7-34.6042 60.8935   9
   0  10  -7 198.863 218.855   3
   0 -10   7 149.461 172.499   2
   0 -10   8 1197.69 394.480   2
   0 -10  -8 1009.92 224.281   9
   0 -10  -8 983.256 346.785   2
   0  10  -8 918.380 240.658   7
   0 -10  -8 1136.47 249.187   5
   0  10  -8 881.325 358.621   3
   0  10  -9 11.8019 210.725   3
   0 -10   9 430.091 281.042   2
   0 -10  -9 477.910 282.997   2
   0 -10 -10 1767.36 523.037   2
   0  10 -10 2152.83 578.592   3
   0 -10 -11 469.050 315.384   2
   0  10 -11 643.300 334.173   3
   0 -10 -11 176.756 100.938   6
   0 -10 -12 503.771 316.190   2
   0  10 -12 746.348 356.796   3
   0 -10 -12 317.175 140.622   6
   0  10 -13 7763.08 1090.99   3
   0 -10 -13 7441.62 1043.28   3
   0 -10 -13 5888.41 628.173   6
   0  10 -14 9217.95 1206.57   3
   0 -10 -14 10145.0 1234.69   3
   0 -10 -14 8907.08 805.792   6
   0 -10 -15-116.548 180.900   3
   0  10 -15-116.371 231.578   3
   0  10 -16 189.647 224.889   3
   0 -10 -16 368.371 275.717   3
   0 -10 -17 557.256 352.583   3
   0  10 -17 405.731 332.939   3
   0 -10 -18 450.937 316.946   3
   0  10 -18 618.435 412.951   3
   0  10 -19 641.818 382.584   3
   0 -10 -19 1915.98 637.525   3
   0  10 -20 3143.41 823.213   3
   0 -10 -20 3673.86 872.506   3
   0  10 -21 370.524 335.303   3
   0 -10 -21 73.9996 209.123   3
   0  11   0 262.798 197.247   2
   0 -11   0 170.966 189.457   2
   0  11   0 304.237 230.640   8
   0 -11  -1 333.998 211.756   2
   0  11   1-79.0667 158.896   2
   0  11   1-371.342 277.938   8
   0 -11   1 186.260 142.422   2
   0  11  -1-7.91788 162.124   8
   0  11   2 2297.36 605.399   8
   0  11  -2 2800.67 697.436   8
   0  11   2 3741.31 652.411   2
   0 -11   2 3311.86 612.364   2
   0  11   2 2937.53 265.811   6
   0 -11  -2 3121.96 596.698   2
   0 -11  -3 97.5865 209.469   2
   0  11  -3 350.964 286.054   8
   0  11   3 618.288 342.453   8
   0 -11   3 202.260 205.138   2
   0  11   3 18.9685 41.5214   6
   0 -11  -4 4423.74 723.753   2
   0 -11   4 4323.45 728.043   2
   0  11   4 5408.49 315.244   6
   0 -11   5 208.054 229.262   2
   0  11  -5-252.116 269.991   3
   0 -11  -5-170.954 194.540   2
   0 -11  -6 14245.8 1311.82   2
   0  11  -6 15015.1 1453.88   3
   0 -11   6 13434.8 1293.61   2
   0 -11  -7 4972.76 442.997   5
   0  11  -7 4982.00 850.000   3
   0  11  -7 4065.73 529.999   7
   0 -11  -7 4034.30 710.924   2
   0 -11  -7 4523.64 270.084   4
   0 -11   7 5374.00 840.139   2
   0 -11   8 5161.88 846.688   2
   0 -11  -8 5554.45 475.609   9
   0  11  -8 6543.90 642.403   7
   0 -11  -8 5137.16 810.898   2
   0  11  -8 5000.90 845.277   3
   0 -11  -8 5534.16 521.441   5
   0 -11  -9 5945.76 580.640   5
   0 -11  -9 5510.91 863.475   2
   0 -11  -9 6039.96 543.878   9
   0  11  -9 6165.01 946.447   3
   0 -11   9 5913.99 924.151   2
   0 -11 -10 1358.16 453.203   2
   0 -11 -10 1990.63 377.217   5
   0  11 -10 2522.83 646.718   3
   0 -11 -10 2383.69 374.337   9
   0 -11  10 1591.98 508.803   2
   0 -11 -11 5029.51 855.566   2
   0  11 -11 5524.96 935.568   3
   0 -11 -11 5658.61 656.353   5
   0 -11  11 3821.71 256.647   1
   0  11 -12 1266.20 501.382   3
   0 -11 -12 2126.49 588.581   2
   0  11 -13 2892.79 701.711   3
   0 -11 -13 1903.32 605.807   2
   0  11 -14 4532.18 868.107   3
   0 -11 -14 4221.38 839.744   2
   0  11 -15 576.144 342.181   3
   0 -11 -15 717.976 395.551   2
   0  11 -16 4402.95 901.039   3
   0 -11 -16 4881.02 930.557   3
   0 -11 -17 3070.70 767.596   3
   0  11 -17 2699.87 747.970   3
   0 -11 -18 2207.26 653.605   3
   0  11 -18 2277.52 691.736   3
   0 -11 -19-67.0540 126.781   3
   0  11 -19 324.481 301.140   3
   0 -11 -20 392.727 315.192   3
   0  11 -20 56.3650 236.510   3
   0  12   0 1790.78 579.989   8
   0 -12   0 1323.29 413.592   2
   0 -12  -1 13340.7 1283.76   2
   0 -12   1 14513.6 1353.31   2
   0  12  -1 13004.0 1544.83   8
   0  12  -1 14457.8 591.644   9
   0  12   1 14733.3 1630.06   8
   0 -12   2 635.188 310.484   2
   0 -12  -2 759.598 324.648   2
   0  12  -2 1708.51 588.129   8
   0  12   2 863.701 386.001   8
   0  12   2 798.155 140.573   6
   0 -12   3 1712.22 488.691   2
   0  12   3 1845.53 568.114   8
   0  12   3 1298.66 153.564   6
   0  12  -3 1500.64 541.209   8
   0 -12  -3 1091.47 382.268   2
   0 -12   4 99.0389 192.537   2
   0  12   4 332.714 286.167   8
   0 -12  -4-7.12391 166.604   2
   0 -12  -5-155.949 191.026   2
   0  12  -5 43.6594 264.757   3
   0 -12   5 1.06949 202.768   2
   0  12  -6 1759.59 543.821   3
   0 -12  -6 2488.89 565.847   2
   0 -12   6 3270.52 665.872   2
   0 -12  -7-177.495 215.950   2
   0 -12  -7 31.3027 34.3382   4
   0  12  -7-45.6501 101.748   7
   0  12  -7 7.60739 135.414   3
   0 -12   7-250.177 250.351   2
   0  12  -8-148.463 134.511   7
   0 -12   8-14.0845 155.642   2
   0 -12  -8 154.661 89.0820   5
   0 -12  -8-263.900 226.151   2
   0 -12  -9 322.239 124.309   9
   0 -12   9 63.1960 168.240   2
   0 -12  -9 211.915 142.283   5
   0  12  -9 308.222 313.990   3
   0 -12  -9-46.8249 217.015   2
   0 -12 -10 3906.11 496.657   5
   0  12 -10 3833.63 811.382   3
   0 -12  10 4833.91 879.510   2
   0 -12 -10 3485.76 431.711   9
   0 -12 -10 4096.28 786.162   2
   0 -12 -11 1274.61 445.596   2
   0  12 -11 1975.59 606.421   3
   0 -12 -11 1732.64 358.439   5
   0 -12 -11 1780.22 333.735   9
   0 -12 -12 7870.95 1104.38   2
   0 -12 -12 7164.19 713.540   9
   0  12 -12 7015.23 1096.17   3
   0  12 -13-14.2008 200.128   3
   0 -12 -13-94.2885 262.526   2
   0 -12 -14-449.702 314.767   2
   0  12 -14-276.112 271.545   3
   0  12 -15-163.985 273.974   3
   0 -12 -15 666.542 338.999   2
   0  12 -16-180.142 291.229   3
   0 -12 -16 494.186 312.346   2
   0 -12 -17 746.035 434.187   2
   0  12 -17 656.893 348.308   3
   0  12 -18 687.173 398.632   3
   0 -12 -18 1041.01 479.813   2
   0  12 -19 582.810 392.142   3
   0 -12 -19 885.028 438.790   2
   0  13   0 616.047 395.778   8
   0 -13   0 711.099 339.331   2
   0  13   1 2015.90 650.108   8
   0 -13  -1 1061.15 405.375   2
   0 -13   1 1250.30 432.476   2
   0  13   1 951.092 172.540   6
   0  13  -1 1254.56 511.361   8
   0 -13   2 5805.88 897.595   2
   0  13  -2 5606.85 1069.44   8
   0  13   2 5380.68 1040.58   8
   0 -13  -2 5134.61 845.065   2
   0  13   2 5451.25 340.607   6
   0  13   3 2673.41 202.594   6
   0 -13  -3 2435.47 593.657   2
   0 -13   3 2292.46 576.499   2
   0  13  -3 2647.61 789.289   8
   0  13   3 3694.36 877.872   8
   0 -13  -4 51.2920 177.324   2
   0 -13   4-56.2541 173.047   2
   0  13   4 290.936 303.844   8
   0 -13  -5 8425.16 1086.64   2
   0  13  -5 9273.16 1258.65   3
   0 -13   5 8284.03 1098.83   2
   0 -13  -6 5177.81 856.108   2
   0  13  -6 6151.06 1040.51   3
   0 -13   6 4213.71 798.558   2
   0  13  -7 1524.29 569.768   3
   0 -13   7 1346.40 498.675   2
   0 -13  -7 1957.03 533.018   2
   0 -13  -7 1442.12 200.346   4
   0  13  -7 1323.57 343.583   7
   0  13  -8 330.229 231.255   3
   0 -13  -8 349.751 281.540   2
   0 -13   8 530.055 329.300   2
   0  13  -8 513.741 217.093   7
   0  13  -9 11858.7 1441.13   3
   0 -13  -9 10687.4 1279.94   2
   0 -13   9 12889.0 1437.50   2
   0 -13  10 4003.25 813.166   2
   0 -13 -10 4264.81 810.963   2
   0 -13 -10 4014.95 465.479   5
   0  13 -10 3497.68 791.957   3
   0 -13 -11 205.136 114.738   9
   0 -13 -11-69.3304 235.795   2
   0  13 -11-109.249 224.818   3
   0 -13 -11 201.664 134.190   5
   0 -13 -12 1580.49 514.827   2
   0  13 -12 3801.13 834.619   3
   0 -13 -12 2764.93 471.103   5
   0 -13 -13 4940.19 919.885   2
   0 -13 -13 3496.92 554.224   5
   0  13 -13 3993.76 882.618   3
   0 -13 -14 1049.74 477.310   2
   0  13 -14 496.444 339.464   3
   0  13 -15 78.4724 198.068   3
   0 -13 -15 653.128 367.470   2
   0 -13 -16-52.4865 181.224   2
   0  13 -16-184.034 284.601   3
   0 -13 -17 427.599 337.695   2
   0  13 -17-72.7800 280.947   3
   0  13 -18 136.350 256.008   3
   0 -13 -18 120.977 264.538   2
   0  14   0 4656.75 1009.74   8
   0 -14   0 4218.70 802.342   2
   0  14   1-258.381 303.221   8
   0 -14   1 99.8998 164.542   2
   0  14  -1-5.46923 159.430   8
   0 -14  -1 326.063 306.603   2
   0 -14  -2 3574.73 743.995   2
   0  14   2 3687.38 907.596   8
   0  14  -2 4270.47 1003.03   8
   0  14  -2 3542.18 306.642   9
   0 -14   2 3966.83 773.957   2
   0  14   2 3907.42 263.376   6
   0  14   3 3851.78 918.185   8
   0 -14   3 2600.32 644.768   2
   0  14  -3 2228.82 710.793   8
   0 -14  -3 3069.41 691.969   2
   0 -14   4-136.518 206.890   2
   0  14   4 620.459 413.137   8
   0 -14  -4 432.551 287.239   2
   0  14   5 286.513 271.073   8
   0 -14   5-349.354 287.873   2
   0 -14  -5 61.4263 214.793   2
   0  14  -5-91.3314 258.605   3
   0 -14  -6-8.71220 157.628   2
   0  14  -6 316.294 253.429   3
   0 -14   6 55.8403 157.831   2
   0 -14  -7 3830.67 785.508   2
   0 -14   7 3992.68 815.752   2
   0  14  -7 4025.44 616.492   7
   0  14  -7 3211.75 796.140   3
   0  14  -8 701.644 252.049   7
   0 -14   8 862.731 419.333   2
   0  14  -8 210.786 259.211   3
   0 -14  -8 1032.55 420.611   2
   0 -14  -9 508.573 339.630   2
   0  14  -9 195.820 235.767   3
   0 -14   9-15.5212 174.316   2
   0 -14 -10 474.757 338.657   2
   0 -14  10 789.929 410.087   2
   0  14 -10 701.039 402.221   3
   0 -14 -11-328.455 282.399   2
   0  14 -11-205.583 245.523   3
   0  14 -12 197.854 230.092   3
   0 -14 -12-288.279 257.042   2
   0  14 -13-374.981 337.502   3
   0 -14 -13 135.704 228.449   2
   0 -14 -14 444.353 305.095   2
   0  14 -14 230.926 256.391   3
   0 -14 -15-152.726 182.983   2
   0  14 -15-32.4715 239.640   3
   0 -14 -16 315.728 281.967   2
   0  14 -16 338.483 314.300   3
   0  14 -17 2634.33 787.446   3
   0 -14 -17 1463.09 591.772   2
   0  15   0 663.061 415.177   8
   0 -15   0 597.713 342.184   2
   0  15  -1 271.086 327.953   8
   0  15   1 185.554 293.562   8
   0  15   1-5.04964 28.3695   6
   0 -15   1 284.289 247.556   2
   0 -15  -1 332.679 290.888   2
   0 -15   2 3187.22 746.790   2
   0  15  -2 4049.96 1019.87   8
   0 -15  -2 3237.05 739.083   2
   0  15   2 4387.50 1046.69   8
   0 -15   3 5576.88 962.287   2
   0  15   3 6087.60 1219.19   8
   0 -15  -3 4931.88 892.902   2
   0 -15  -4 1925.46 547.702   2
   0  15   4 1285.45 597.068   8
   0 -15   4 1870.93 573.470   2
   0 -15  -5 73.4081 169.586   2
   0  15  -5-273.839 308.317   3
   0  15   5 442.209 406.014   8
   0 -15   5 31.6416 194.245   2
   0 -15   6 559.573 345.905   2
   0  15   6 1514.58 615.965   8
   0  15  -6 227.443 456.289   3
   0 -15  -6 723.533 356.561   2
   0 -15  -7-396.145 303.529   2
   0  15  -7-20.5901 120.557   7
   0 -15   7-278.283 288.909   2
   0  15  -7-131.985 285.047   3
   0 -15   8 82.7754 185.076   2
   0 -15  -8-94.4133 207.883   2
   0  15  -8-465.276 365.490   3
   0  15  -8 535.921 240.970   7
   0 -15  -9 680.121 337.174   2
   0  15  -9 766.351 406.621   3
   0 -15   9 1311.75 521.575   2
   0 -15  10 319.248 248.394   2
   0  15 -10-143.305 197.139   3
   0 -15 -10 607.449 347.639   2
   0 -15 -11 432.135 303.695   2
   0  15 -11 837.220 509.466   3
   0  15 -12-470.021 326.828   3
   0 -15 -12 224.234 237.594   2
   0 -15 -13-216.632 246.030   2
   0  15 -13 26.5808 261.499   3
   0  15 -14 773.527 440.459   3
   0 -15 -14 809.793 432.119   2
   0 -15 -15 1152.49 498.283   2
   0  15 -15 102.370 181.507   3
   0 -15 -16 583.957 386.232   2
   0  15 -16 1054.62 492.340   3
   0  16   0 1191.96 596.510   8
   0 -16   0 1299.26 504.584   2
   0  16   1-38.9394 162.175   8
   0 -16  -1-61.7511 158.974   2
   0  16  -1 11.0056 130.577   8
   0 -16   1 87.8283 187.987   2
   0  16   2 969.893 522.777   8
   0 -16  -2 1212.02 470.254   2
   0  16  -2 1239.92 595.725   8
   0 -16   2 832.193 405.409   2
   0  16   3 511.610 461.487   8
   0 -16  -3-188.591 231.811   2
   0 -16   3-13.1412 189.403   2
   0  16   4 93.3792 188.824   8
   0 -16   4 390.649 310.747   2
   0 -16  -4 32.9925 193.512   2
   0  16   5-587.407 387.036   8
   0 -16   5-151.976 250.148   2
   0 -16  -5 577.417 315.179   2
   0  16  -5 319.158 330.936   3
   0  16   6 494.867 395.730   8
   0 -16   6 153.506 209.404   2
   0  16  -6-27.6170 234.289   3
   0 -16  -6-120.878 198.350   2
   0 -16  -7 435.518 348.994   2
   0 -16   7 518.984 361.589   2
   0  16  -7 395.240 321.401   3
   0  16   7 326.046 303.924   8
   0 -16  -8-104.430 180.647   2
   0  16   8-89.3784 244.531   8
   0 -16   8 383.409 311.757   2
   0  16  -8-272.694 318.946   3
   0 -16  -9-27.3068 222.678   2
   0 -16   9-92.8102 216.310   2
   0  16  -9-222.488 287.974   3
   0  16 -10 22.2939 157.627   3
   0 -16 -10 69.6336 218.746   2
   0 -16  10 6.70432 153.332   2
   0 -16 -11 199.849 201.903   2
   0  16 -11 843.968 537.047   3
   0 -16 -12 172.993 222.671   2
   0  16 -12 77.2723 293.582   3
   0 -16 -13-119.224 215.140   2
   0  16 -13-462.602 426.002   3
   0 -16 -14-79.4698 264.174   2
   0  16 -14 69.7454 257.024   3
   0  17   0 1360.41 669.227   8
   0 -17   0 858.240 406.360   2
   0 -17  -1 223.342 220.133   2
   0  17   1 663.399 429.650   8
   0 -17   1-26.4858 170.371   2
   0  17  -1 416.116 352.938   8
   0  17  -2-317.877 336.038   8
   0 -17  -2-158.469 206.517   2
   0 -17   2 183.129 245.800   2
   0 -17   3-351.057 305.793   2
   0  17   3 604.455 417.346   8
   0 -17  -3 678.380 379.082   2
   0 -17   4 2785.72 752.165   2
   0 -17  -4 2669.93 717.079   2
   0  17   4 2689.46 874.759   8
   0  17  -5 976.047 517.425   3
   0 -17  -5 785.971 392.968   2
   0  17   5 1042.13 422.824   8
   0 -17   5 998.649 488.111   2
   0 -17   6 1091.96 488.130   2
   0  17  -6 496.023 309.405   3
   0 -17  -6 1525.36 503.995   2
   0  17   6 678.433 333.310   8
   0  17  -7 683.748 474.848   3
   0  17   7 1184.16 618.108   8
   0 -17  -7 994.223 441.287   2
   0 -17   7 339.709 334.340   2
   0 -17   8 269.542 288.530   2
   0  17  -8 74.7353 261.548   3
   0  17   8-28.4331 171.280   8
   0 -17  -8 350.342 279.090   2
   0  17  -9 286.502 342.195   3
   0 -17   9 670.610 402.681   2
   0 -17  -9 624.914 371.270   2
   0  17   9 440.270 435.858   8
   0 -17  10 616.981 479.019   2
   0  17 -10 1257.99 655.407   3
   0 -17 -10 774.118 432.744   2
   0  17 -11 411.201 375.891   3
   0 -17 -11-249.167 259.199   2
   0 -17 -12 1.72123 218.715   2
   0  17 -12-471.555 377.739   3
   0 -17 -13-334.220 285.168   2
   0  17 -13-276.278 353.630   3
   0  18   0 2006.67 879.503   8
   0 -18   0 898.991 458.196   2
   0  18   1 141.204 415.928   8
   0 -18  -1 133.658 239.903   2
   0  18  -1 23.5458 254.794   8
   0 -18   1 574.900 373.499   2
   0  18   2 147.613 292.187   8
   0 -18   2 502.725 321.450   2
   0 -18  -2 50.2190 134.877   2
   0 -18   3 1452.18 587.123   2
   0  18   3 996.418 604.803   8
   0 -18  -3 671.516 383.692   2
   0  18  -4-76.3322 241.289   3
   0  18   4 685.207 475.306   8
   0 -18  -4 457.950 359.720   2
   0 -18   4 423.069 326.902   2
   0  18  -5 384.474 396.452   3
   0  18   5-473.999 396.517   8
   0 -18  -5 689.112 404.058   2
   0 -18   5 394.803 366.581   2
   0 -18  -6 1418.44 541.015   2
   0  18  -6 1747.05 710.675   3
   0 -18   6 318.741 301.276   2
   0  18   6 619.483 450.089   8
   0  18   7 1156.57 625.978   8
   0  18  -7 1332.68 592.793   3
   0 -18   7 141.752 234.968   2
   0 -18  -7 773.433 425.626   2
   0  18   8 167.495 255.288   8
   0 -18  -8 248.530 265.197   2
   0 -18   8 261.818 301.036   2
   0  18  -8 622.331 441.409   3
   0  18  -9 365.485 382.366   3
   0 -18   9-52.2479 193.114   2
   0 -18  -9 173.294 220.333   2
   0 -18  10-341.286 323.501   2
   0  18  10-579.571 460.808   8
   0 -18 -10-275.906 277.345   2
   0  18 -10-540.640 426.485   3
   0  19   0 1397.63 612.097   8
   0 -19   0-5.39006 244.713   2
   0 -19  -1 64.6398 236.145   2
   0  19   1 358.370 347.142   8
   0 -19   1-245.345 285.115   2
   0 -19   2-110.360 203.562   2
   0 -19  -2 96.8510 182.244   2
   0  19   3-518.014 475.464   8
   0 -19  -3-280.321 324.450   2
   0 -19   3-282.056 313.070   2
   0 -19  -4 149.351 216.965   2
   0  19   4-133.839 187.331   8
   0  19  -4-464.432 404.129   3
   0 -19   4 9.17036 186.448   2
   0 -19  -5 89.8737 227.825   2
   0  19   5 767.326 504.976   8
   0 -19   5 463.511 372.286   2
   0  19  -5 189.936 339.189   3
   0 -19  -6 532.866 415.265   2
   0 -19   6 338.663 290.573   2
   0  19  -6 516.556 429.893   3
   0  19   6-159.148 243.592   8
   0 -19   7 985.351 525.512   2
   0 -19  -7 438.018 317.548   2
   0  19   7 1268.35 645.952   8
   0  19  -7 1632.80 670.194   3
   0 -20   0 2433.42 786.554   2
   0  20   0 2634.83 1088.13   8
   0 -20  -1 220.764 245.631   2
   0  20   1-278.976 549.976   8
   0 -20   1 326.570 306.019   2
   1   0 -24 706.130 408.631   3
   1   0 -23-436.821 337.509   3
   1   0 -22 191.155 142.728   1
   1   0 -22 419.266 337.733   3
   1   0 -21-275.279 287.198   3
   1   0 -21 32.6941 99.6784   1
   1   0 -20 9018.38 852.893   1
   1   0 -20 9317.94 1235.47   3
   1   0 -19 250.581 159.487   1
   1   0 -19 403.708 284.519   3
   1   0 -18 5646.15 917.730   3
   1   0 -17 97.5101 145.447   3
   1   0 -16 7794.70 1007.16   3
   1   0 -15 16.2367 140.920   3
   1   0 -14 12489.2 1176.67   3
   1   0 -13-58.4359 167.100   3
   1   0 -12-88.9992 173.583   3
   1   0 -11 76.1930 169.383   3
   1   0 -10 4162.97 586.140   3
   1   0  -9 26.1263 165.052   3
   1   0  -8 3936.65 524.229   3
   1   0  -7-18.7565 127.780   3
   1   0  -6 141024. 2694.60   3
   1   0  -5-173.803 122.718   3
   1   0  -4 39494.7 1215.64   3
   1   0  -3 8.79844 84.3478   3
  -1   0   2 3539.00 309.007   3
   1   0  -2 3982.47 307.425   3
  -1   0   1 38.7969 63.8207   3
   1   0  -1-13.6768 49.6030   3
   1   0   0 145741. 2056.87   4
  -1   0   0 150399. 2243.13   7
   1   0   0 148531. 2384.57   9
  -1   0  -1 24.5293 38.9558   2
   1   0   1-28.8427 85.1556   9
   1   0   1-110.191 92.7350   5
   1   0   1-4.40053 54.2204   4
  -1   0  -1-67.8639 137.288   7
   1   0   1 28.5742 46.2863   2
   1   0   2 383.341 83.3626   2
   1   0   2 426.620 137.243   5
  -1   0  -2 424.485 88.3392   2
   1   0   2 453.251 131.091   4
  -1   0  -2 568.679 136.299   6
   1   0   3-42.5339 55.8367   2
  -1   0  -3-51.8167 85.6666   6
   1   0   3 15.5326 40.9201   3
  -1   0  -3-27.0474 44.5201   3
  -1   0  -3 25.7476 53.7126   2
  -1   0  -4 991372. 4908.77   2
   1   0   4 988710. 4586.67   3
  -1   0  -4 993384. 4491.26   3
  -1   0  -4 999999. 5877.95   6
   1   0   5 4.33400 93.3760   1
   1   0   5-19.2846 75.2488   3
  -1   0  -5-89.3606 76.3071   6
  -1   0  -5-135.920 90.1192   2
  -1   0  -5-35.8075 91.1304   3
   1   0   6 94041.9 1967.92   1
  -1   0  -6 98773.0 1860.93   3
  -1   0  -6 102439. 2154.39   1
  -1   0  -6 101073. 2060.11   6
   1   0   6 99675.1 1889.80   3
   1   0   7-143.017 101.972   3
  -1   0  -7 28.5644 93.7388   1
  -1   0  -7-16.6307 65.0609   6
  -1   0  -7 65.3440 112.514   3
   1   0   7 22.7093 73.7592   1
  -1   0  -8 9306.17 704.718   1
   1   0   8 9012.94 689.893   3
  -1   0  -8 9878.41 697.463   3
  -1   0  -8 10257.4 735.565   6
   1   0   9 40.1333 96.2529   3
  -1   0  -9 135.729 126.583   1
  -1   0  -9 162.140 138.387   3
  -1   0  -9-39.7715 78.7577   6
  -1   0 -10 19679.0 1127.09   3
   1   0  10 18135.6 1124.14   3
  -1   0 -10 18856.6 1107.64   6
  -1   0 -10 18934.3 1085.10   1
  -1   0 -11 65.8594 84.0450   6
  -1   0 -11-252.329 173.114   3
   1   0  11-19.5991 113.978   3
  -1   0 -11 116.770 132.624   1
  -1   0 -12 1494.06 348.334   3
  -1   0 -12 2025.15 399.450   6
  -1   0 -12 1269.44 329.220   1
   1   0  12 1654.92 383.987   3
  -1   0 -13 0.63094 166.231   1
  -1   0 -13-168.332 166.658   3
   1   0  13-66.3359 113.140   3
   1   0  14 23109.0 1579.41   3
  -1   0 -14 22043.0 1447.36   3
  -1   0 -14 20455.4 1311.60   1
  -1   0 -15 71.3426 174.825   1
  -1   0 -15-189.412 198.110   3
  -1   0 -16 7017.90 819.061   1
  -1   0 -16 5771.60 819.988   3
  -1   0 -17 71.3820 233.622   3
  -1   0 -17-223.913 168.396   1
  -1   0 -18 2083.40 489.446   1
  -1   0 -18 2348.04 583.839   3
  -1   0 -19-156.227 203.595   3
  -1   0 -19 64.3390 143.246   1
  -1   0 -20 792.469 343.271   3
  -1   0 -21-708.721 358.590   3
  -1   0 -22 233.913 246.083   3
  -1   0 -23-8.66719 181.442   3
  -1   0 -24 3390.72 803.489   3
   1   1 -24 27.1963 198.932   3
   1  -1 -24-466.346 337.541   3
   1   1 -23 246.852 272.788   3
   1  -1 -23 986.819 449.836   3
   1  -1 -22 958.265 309.896   1
   1   1 -22 877.490 421.682   3
   1  -1 -22 961.686 482.389   3
   1  -1 -21 1307.96 492.196   3
   1   1 -21 1433.55 514.521   3
   1   1 -21 714.967 239.066   1
   1  -1 -21 1195.10 381.031   1
   1   1 -20 136.885 115.445   1
   1  -1 -20 218.779 179.479   1
   1  -1 -20 163.523 207.823   3
   1  -1 -19 123.355 257.320   3
   1   1 -19 469.447 196.289   1
   1  -1 -18 3358.79 712.418   3
   1   1 -18 3336.47 475.471   1
   1   1 -18 3247.19 705.583   3
   1   1 -17 388.753 189.656   1
   1  -1 -17 260.334 219.200   3
   1   1 -17 100.422 202.617   3
   1  -1 -16 518.123 349.277   3
   1   1 -16 803.947 344.449   3
   1   1 -15-190.702 208.450   3
   1  -1 -15 120.895 181.533   3
   1   1 -14-199.190 215.569   3
   1  -1 -14 52.6188 160.384   3
   1  -1 -13 12859.1 1148.90   3
   1   1 -13 13337.0 1182.36   3
   1   1 -12 5697.22 750.035   3
   1  -1 -12 6003.57 760.553   3
   1  -1 -11 1577.08 386.416   3
   1   1 -11 1712.46 411.892   3
   1   1 -10-0.65330 164.077   3
   1  -1 -10 112.336 178.739   3
   1  -1  -9 2660.37 455.538   3
   1   1  -9 2179.42 403.699   3
   1   1  -8 11740.5 892.718   3
   1  -1  -8 12673.3 914.493   3
   1  -1  -7 1027.33 275.621   3
   1   1  -7 844.862 267.394   3
   1  -1  -6 3492.72 422.156   3
   1   1  -6 3839.20 461.457   3
   1   1  -5 5429.79 523.323   3
   1  -1  -5 5021.70 479.367   3
   1  -1  -4 1348.58 235.278   3
   1   1  -4 1315.44 244.965   3
   1   1  -3 5051.01 426.668   3
   1  -1  -3 5444.56 410.818   3
  -1   1   2 14927.1 612.013   3
   1   1  -2 15837.6 674.346   3
   1  -1  -2 17010.4 624.913   3
   1  -1  -1 24407.8 620.842   3
  -1   1   1 23991.7 638.911   3
  -1  -1   1 23623.4 765.601   3
  -1  -1   1 23046.8 780.591   7
  -1   1   1 24048.6 676.574   8
   1   1  -1 25321.8 762.143   3
   1  -1  -1 23505.4 856.799   4
   1  -1   0 42401.0 1241.75   9
   1  -1   0 42701.7 1007.76   2
  -1  -1   0 44098.1 1127.96   7
   1  -1   0 39729.1 1195.22   5
   1   1   0 41596.5 879.234   3
   1  -1   0 42153.2 1134.06   4
   1  -1   0 41601.9 1001.21   8
   1   1   0 40113.7 1083.09   7
   1   1   0 40592.9 1287.63   9
   1  -1   1 20815.5 853.932   9
   1   1   1 19701.7 888.771   5
   1  -1   1 20015.8 846.685   5
  -1   1  -1 20065.9 702.185   6
  -1   1  -1 19398.8 660.539   2
   1  -1   1 20391.4 671.065   2
   1   1   1 18720.7 865.224   9
  -1   1  -1 20599.8 918.040   7
   1  -1   2 8193.61 439.265   2
   1   1   2 7786.32 464.340   4
  -1  -1  -2 8214.17 474.554   4
  -1   1  -2 7325.84 419.371   2
   1   1   2 7842.14 556.706   5
  -1   1  -2 8613.53 615.259   7
  -1   1  -2 7881.55 466.512   6
   1   1   2 7526.69 340.765   3
   1  -1   2 8006.87 535.143   5
  -1  -1  -3 21495.7 850.764   6
   1   1   3 20619.6 637.178   3
  -1  -1  -3 21976.0 877.415   1
   1  -1   3 21519.9 749.052   2
  -1   1  -3 22182.8 532.447   3
  -1   1  -3 21341.1 764.496   2
  -1  -1  -3 21768.0 653.370   3
  -1   1  -3 20727.1 790.294   6
   1  -1   3 21432.8 546.673   3
   1   1   3 22095.6 784.237   4
   1   1   4 7970.35 447.400   3
  -1   1  -4 8010.34 509.072   2
   1  -1   4 8034.64 413.583   3
  -1  -1  -4 7974.23 562.326   1
   1  -1   4 9059.39 532.174   2
  -1  -1  -4 8776.35 465.376   3
  -1   1  -4 7724.10 510.988   6
  -1   1  -4 8108.52 411.843   3
  -1  -1  -4 8327.40 561.298   6
  -1   1  -5 55362.1 1432.82   2
  -1   1  -5 53944.1 1416.44   6
   1  -1   5 53666.5 1246.09   3
  -1  -1  -5 52169.7 1435.69   6
   1  -1   5 51536.5 1406.29   1
  -1  -1  -5 54737.2 1507.43   1
  -1  -1  -5 54455.5 1284.79   3
   1   1   5 54230.6 1294.22   3
  -1   1  -5 55419.9 1237.33   3
  -1  -1  -6 3596.08 372.599   3
   1  -1   6 3107.63 338.165   3
   1  -1   6 3383.20 373.902   1
  -1  -1  -6 3142.85 371.531   6
  -1   1  -6 2781.95 355.560   2
   1   1   6 2679.14 330.141   3
  -1   1  -6 3267.31 374.547   6
  -1  -1  -6 3112.09 378.630   1
  -1   1  -6 3292.36 346.981   3
   1   1   7 9995.29 676.738   3
  -1   1  -7 10368.7 717.170   2
  -1  -1  -7 10941.2 736.470   1
   1  -1   7 10244.7 681.191   3
  -1  -1  -7 9687.40 656.765   3
  -1   1  -7 10777.6 714.858   6
  -1   1  -7 10210.2 657.900   3
   1  -1   7 10307.8 660.574   1
  -1  -1  -7 10946.3 725.024   6
  -1   1  -8 14939.1 896.574   6
  -1   1  -8 14031.1 887.624   2
   1  -1   8 15167.7 825.044   1
  -1  -1  -8 14692.7 862.775   3
  -1  -1  -8 14723.1 890.446   1
   1  -1   8 15337.5 904.255   3
  -1   1  -8 14136.3 839.085   3
   1   1   8 14436.3 893.039   3
  -1  -1  -8 15081.3 901.186   6
   1  -1   9 34.7195 96.6965   3
  -1   1  -9-86.3136 143.591   3
  -1  -1  -9 14.5748 106.338   1
  -1   1  -9 66.5957 95.7855   6
  -1   1  -9 21.1477 110.502   2
   1   1   9 15.8919 100.451   3
  -1  -1  -9 80.1369 109.651   3
  -1  -1  -9 106.423 99.8791   6
  -1   1 -10 3331.97 470.828   6
   1   1  10 3358.18 495.467   3
  -1   1 -10 3085.29 468.586   2
  -1  -1 -10 2863.28 429.957   6
   1  -1  10 2666.72 436.126   3
  -1   1 -10 3159.06 451.145   3
  -1  -1 -10 2879.96 438.476   1
  -1  -1 -10 2945.85 455.861   3
  -1   1 -11 2996.43 465.729   3
  -1  -1 -11 2865.08 454.624   1
  -1  -1 -11 3490.71 497.037   6
   1  -1  11 2907.22 488.562   3
  -1  -1 -11 3586.37 521.634   3
  -1   1 -11 2885.00 458.324   6
   1   1  11 3279.38 516.444   3
  -1   1 -12 984.162 313.172   3
  -1  -1 -12 1033.79 279.660   1
  -1  -1 -12 768.766 243.820   6
   1   1  12 956.731 308.339   3
   1  -1  12 1031.89 306.050   3
  -1  -1 -12 860.173 286.460   3
  -1   1 -12 586.475 222.249   6
   1  -1  13-144.155 158.095   3
  -1   1 -13 4.17379 142.065   3
  -1  -1 -13 63.2086 146.388   3
   1   1  13-284.335 180.003   3
  -1  -1 -13-34.9823 117.587   1
   1   1  14 1393.11 399.548   3
  -1  -1 -14 850.054 297.032   1
  -1   1 -14 1266.23 372.076   3
   1  -1  14 842.050 333.422   3
  -1   1 -14 1224.49 376.511   2
  -1  -1 -14 1113.63 333.721   3
  -1   1 -15 824.507 337.379   3
  -1  -1 -15 902.668 322.585   1
  -1  -1 -15 626.924 302.183   3
  -1   1 -16 553.331 298.251   3
  -1  -1 -16 208.486 164.550   3
  -1  -1 -16 163.903 131.616   1
  -1   1 -17 248.263 262.676   3
  -1  -1 -17 54.6632 179.690   3
  -1  -1 -17 390.340 230.895   1
  -1  -1 -18 684.380 310.149   1
  -1   1 -18 539.452 248.475   3
  -1  -1 -18 548.516 309.541   3
  -1  -1 -19 944.341 382.876   1
  -1  -1 -19 348.653 266.563   3
  -1   1 -19 1348.33 470.712   3
  -1   1 -20 179.736 218.102   3
  -1  -1 -20 396.793 286.702   3
  -1  -1 -20 95.4254 139.364   1
  -1   1 -21 215.642 237.300   3
  -1  -1 -21 561.729 344.307   3
  -1  -1 -21 308.833 246.450   1
  -1  -1 -22 104.637 203.958   1
  -1  -1 -22 27.6200 186.840   3
  -1   1 -22 47.1885 193.598   3
  -1   1 -23 1661.46 578.479   3
  -1  -1 -23 1773.96 582.868   3
  -1   1 -24 642.431 291.090   3
  -1  -1 -24 30.9596 228.840   3
   1   2 -24 1694.01 620.808   3
   1  -2 -24 2497.72 757.126   3
   1  -2 -23 1664.87 584.319   3
   1   2 -23 2566.62 713.106   3
   1  -2 -23 1455.03 416.005   1
   1   2 -22 327.791 239.825   3
   1  -2 -22 631.270 371.773   3
   1  -2 -22 1357.90 384.351   1
   1  -2 -21 2817.85 745.350   3
   1   2 -21 4285.91 888.942   3
   1   2 -20 2318.68 389.959   1
   1   2 -20 2689.83 672.023   3
   1  -2 -20 3710.88 809.206   3
   1   2 -19 4065.04 487.055   1
   1  -2 -19 3998.00 790.429   3
   1   2 -19 4953.82 905.644   3
   1  -2 -18 14390.2 1456.17   3
   1   2 -18 11568.2 1308.00   3
   1   2 -18 14498.8 897.851   1
   1   2 -17 34.8438 167.395   3
   1   2 -17 29.1691 80.4987   1
   1  -2 -17-52.7029 160.481   3
   1   2 -16 215.647 111.091   1
   1  -2 -16 546.618 315.712   3
   1   2 -16-185.384 223.125   3
   1  -2 -15-99.8792 208.036   3
   1   2 -15-82.7533 199.236   3
   1   2 -15 29.5138 54.3691   1
   1  -2 -14 1009.59 366.469   3
   1   2 -14 1172.58 392.980   3
   1  -2 -13 28.7405 152.934   3
   1   2 -13-28.3440 238.399   3
   1   2 -12 28.6555 164.923   3
   1  -2 -12 185.949 216.472   3
   1   2 -11 6766.73 796.988   3
   1  -2 -11 7735.65 840.442   3
   1   2 -10 3596.30 558.090   3
   1  -2 -10 5081.73 649.783   3
   1   2  -9 14924.1 1084.00   3
   1  -2  -9 16001.5 1098.94   3
   1  -2  -8 15978.6 1041.04   3
   1   2  -8 14930.9 1033.05   3
   1  -2  -7 1236.90 312.995   3
   1   2  -7 1306.68 322.142   3
   1  -2  -6 19043.5 1010.02   3
   1   2  -6 19317.1 1064.46   3
   1  -2  -5 893.974 220.243   3
   1   2  -5 1421.23 294.158   3
   1  -2  -4 24284.8 982.979   3
   1   2  -4 24481.2 1073.45   3
   1   2  -3 30387.0 1123.57   3
  -1   2   3 28775.9 962.641   4
  -1   2   3 29390.9 990.673   3
   1  -2  -3 30762.4 1004.61   3
  -1   2   2 19205.3 776.323   4
   1  -2  -2 20201.6 818.447   4
  -1  -2   2 20117.2 606.347   7
   1   2  -2 19452.2 834.211   3
   1  -2  -2 20001.4 726.727   3
  -1  -2   2 19208.6 624.558   8
  -1   2   2 18241.3 700.801   3
   1  -2  -1 7152.50 383.754   3
   1  -2  -1 6766.86 468.845   4
   1   2  -1 7733.84 494.776   3
  -1   2   1 6698.78 377.280   3
   1   2  -1 7274.22 413.137   7
   1  -2  -1 7199.41 513.234   2
   1  -2  -1 7077.67 491.909   9
  -1   2   1 7528.12 491.779   8
   1   2  -1 7362.11 380.588   8
   1   2  -1 6660.76 390.969   1
   1   2   0 36649.5 685.904   2
   1  -2   0 37951.6 770.581   3
  -1   2   0 38207.9 1151.11   9
  -1   2   0 38935.4 1183.94   8
   1  -2   0 36056.8 1125.70   8
   1  -2   0 37533.5 1113.90   2
   1  -2   0 37865.2 1115.95   9
   1  -2   0 36184.9 1101.39   5
   1   2   0 35704.4 1230.55   9
  -1   2   0 37591.9 775.517   3
   1  -2   0 38221.4 858.005   6
   1  -2   1 59274.2 1107.87   6
   1  -2   1 58222.4 1376.44   5
   1   2   1 59288.3 1588.88   9
  -1   2  -1 60366.8 1467.70   5
  -1   2  -1 62724.3 1487.41   9
  -1   2  -1 58384.6 1145.18   6
  -1  -2  -1 61550.1 1339.94   1
   1  -2   1 59218.7 1366.45   2
   1   2   1 59566.3 1582.71   5
  -1   2  -2 45345.0 1484.47   7
   1  -2   2 47645.6 1064.36   6
   1  -2   2 46990.8 1237.80   2
  -1   2  -2 45060.4 1067.00   6
  -1   2  -2 45965.6 841.087   3
  -1   2  -2 44296.8 1205.95   2
  -1  -2  -2 46143.7 1081.04   4
  -1  -2  -2 45456.1 1205.44   1
   1   2   2 47170.3 1386.96   9
   1   2   2 44187.3 1348.69   5
  -1   2  -2 48030.7 1352.07   5
  -1   2  -3 6907.05 500.730   2
   1  -2   3 6234.91 430.825   6
   1   2   3 6945.05 435.022   3
  -1   2  -3 6906.82 593.079   7
   1  -2   3 6922.73 501.076   2
   1   2   3 6750.23 419.688   4
  -1  -2  -3 7000.24 499.033   6
  -1   2  -3 6570.24 436.353   6
  -1  -2  -3 6917.48 500.618   1
  -1   2  -3 6825.00 367.885   3
   1  -2   4 159385. 2035.54   3
  -1   2  -4 161376. 2942.47   7
  -1  -2  -4 161938. 2502.08   1
   1   2   4 160128. 2056.62   4
  -1   2  -4 162289. 1979.82   3
   1   2   4 162104. 2266.17   3
   1  -2   4 164086. 2512.64   2
  -1   2  -4 161265. 2289.59   6
  -1  -2  -4 159912. 2499.75   6
  -1  -2  -4 164989. 2259.89   3
  -1   2  -4 163104. 2562.65   2
   1  -2   5 8291.93 604.398   2
   1   2   5 8123.48 552.492   3
   1  -2   5 7659.53 680.891   7
  -1   2  -5 7753.83 542.771   6
  -1   2  -5 8028.49 498.834   3
  -1  -2  -5 7955.14 585.218   1
   1  -2   5 7651.33 499.113   3
  -1   2  -5 7723.45 591.467   2
  -1  -2  -5 7973.03 576.926   6
  -1  -2  -5 7596.92 523.775   3
   1  -2   6 1621.20 337.844   7
   1  -2   6 1768.71 278.879   1
  -1   2  -6 1951.84 293.977   6
  -1   2  -6 1661.15 258.673   3
  -1  -2  -6 2204.55 318.367   6
  -1  -2  -6 1403.37 277.677   1
  -1  -2  -6 2099.77 305.416   3
  -1   2  -6 2133.01 335.403   2
   1  -2   6 1903.68 278.303   3
   1   2   6 2053.72 303.761   3
  -1   2  -7 1645.67 313.749   2
  -1   2  -7 1534.15 279.781   6
  -1   2  -7 1838.69 299.043   3
   1   2   7 1653.93 307.139   6
   1  -2   7 1399.07 253.455   1
  -1  -2  -7 1574.34 285.000   3
   1   2   7 1750.42 301.155   3
   1  -2   7 1350.90 265.143   3
  -1  -2  -7 1467.72 275.404   6
  -1  -2  -7 1365.09 282.644   1
   1  -2   7 2001.01 395.394   7
   1   2   8 20639.5 1086.53   3
  -1   2  -8 22289.4 1098.75   6
   1  -2   8 19642.2 928.752   1
  -1  -2  -8 20165.1 1050.71   3
  -1  -2  -8 20894.6 1086.53   1
  -1   2  -8 22174.9 1180.47   2
  -1   2  -8 20413.3 1015.90   3
   1  -2   8 20361.2 1066.43   3
  -1  -2  -8 21016.3 1055.97   6
  -1  -2  -9 4796.53 556.313   1
  -1  -2  -9 4797.72 530.760   6
   1  -2   9 3525.91 408.710   1
  -1  -2  -9 4270.04 513.997   3
   1   2   9 4462.17 539.679   3
  -1   2  -9 4269.79 512.761   6
  -1   2  -9 4545.07 519.718   3
   1  -2   9 4572.05 550.149   3
  -1   2  -9 4409.62 556.306   2
   1  -2  10 11839.4 929.295   3
  -1   2 -10 12406.1 906.281   6
  -1  -2 -10 10753.7 825.146   6
  -1  -2 -10 12572.8 932.610   3
   1   2  10 11827.8 927.022   3
  -1   2 -10 11069.7 850.833   3
  -1  -2 -10 12101.3 896.078   1
   1   2  11 3661.88 559.690   3
   1  -2  11 3096.53 508.085   3
  -1  -2 -11 4112.28 537.843   6
  -1   2 -11 3458.79 507.968   3
  -1  -2 -11 3595.49 524.891   1
  -1   2 -11 2676.58 451.076   6
  -1  -2 -11 4054.39 570.241   3
  -1  -2 -12 3861.88 550.710   6
  -1  -2 -12 4975.89 657.381   3
   1   2  12 4587.23 653.704   3
   1  -2  12 3951.11 604.803   3
  -1  -2 -12 4902.36 632.178   1
  -1   2 -12 5081.78 643.164   3
   1   2  13 2281.67 501.281   3
   1  -2  13 3427.77 592.540   3
  -1   2 -13 2690.53 509.743   3
  -1  -2 -13 2484.78 497.495   3
  -1  -2 -13 2607.09 485.725   1
  -1   2 -13 2640.47 522.586   2
   1  -2  14 2961.77 574.933   3
  -1  -2 -14 2475.34 486.397   1
  -1  -2 -14 2057.06 455.667   3
  -1   2 -14 2473.36 501.067   3
  -1   2 -15-216.495 189.463   3
  -1  -2 -15 2.62664 126.021   3
  -1  -2 -15 177.813 143.151   1
  -1  -2 -16 14662.7 1237.77   1
  -1   2 -16 14470.0 1269.98   3
  -1  -2 -16 13341.7 1249.01   3
  -1   2 -17 1399.22 417.904   3
  -1  -2 -17 698.502 336.083   3
  -1  -2 -17 1870.00 476.912   1
  -1  -2 -18 1886.24 523.294   3
  -1  -2 -18 1359.83 414.713   1
  -1   2 -18 1387.14 454.262   3
  -1  -2 -19 3725.43 695.075   1
  -1   2 -19 4829.39 823.937   3
  -1  -2 -19 4375.45 797.953   3
  -1   2 -20 617.844 316.335   3
  -1  -2 -20 95.9578 202.964   1
  -1  -2 -20 41.1088 168.052   3
  -1  -2 -21-231.878 258.051   3
  -1   2 -21-129.102 197.501   3
  -1  -2 -22 216.041 230.016   1
  -1  -2 -22 268.757 322.543   3
  -1   2 -22 115.799 172.027   3
  -1  -2 -23 373.332 226.786   1
  -1  -2 -23-52.1209 210.610   3
  -1   2 -23 30.0089 278.257   3
  -1  -2 -24 262.079 241.144   1
  -1   2 -24-22.6703 165.486   3
  -1  -2 -24 179.381 237.179   3
   1  -3 -24 119.493 260.472   3
   1   3 -24-15.6029 259.708   3
   1  -3 -23 636.226 274.456   1
   1  -3 -23 36.0663 215.846   3
   1   3 -23 78.7023 183.131   3
   1   3 -22 383.403 308.700   3
   1  -3 -22 125.559 211.704   3
   1   3 -21-221.666 286.710   3
   1  -3 -21 591.120 350.766   3
   1   3 -20 174.392 246.087   3
   1  -3 -20-85.4910 203.113   3
   1   3 -19 9.13298 162.836   3
   1   3 -19 55.7399 90.5261   1
   1  -3 -19 171.262 237.991   3
   1   3 -18 236.590 104.604   1
   1  -3 -18 498.919 266.647   3
   1   3 -18 292.460 288.654   3
   1   3 -17 2252.66 591.707   3
   1   3 -17 1797.97 288.585   1
   1  -3 -17 1779.50 537.069   3
   1   3 -16 105.063 87.9324   1
   1   3 -16 60.0463 138.643   3
   1   3 -15 1484.39 450.473   3
   1   3 -15 1570.34 240.732   1
   1  -3 -15 1571.82 480.043   3
   1   3 -14 50.5109 68.3866   1
   1  -3 -14 2.80586 174.990   3
   1   3 -13 3024.42 589.201   3
   1   3 -13 3620.33 325.696   1
   1  -3 -13 3863.63 657.504   3
   1   3 -12 12231.6 557.861   1
   1   3 -12 13010.6 1165.92   3
   1  -3 -12 13421.7 1156.80   3
   1   3 -11 968.837 316.867   3
   1  -3 -11 1058.45 369.053   3
   1   3 -10 1446.88 386.256   3
   1  -3 -10 1525.97 378.386   3
   1  -3  -9 9937.87 891.587   3
   1   3  -9 10986.3 961.130   3
   1  -3  -8 762.734 233.405   3
   1   3  -8 1054.56 302.910   3
   1   3  -7 987.183 284.003   3
   1  -3  -7 1043.12 278.975   3
   1  -3  -6 682.160 216.272   3
   1   3  -6 796.546 248.252   3
   1  -3  -5 8301.56 646.788   3
  -1   3   5 7771.53 524.060   4
   1   3  -5 7241.70 664.613   3
  -1   3   4 16434.7 851.761   3
   1   3  -4 15633.2 444.727   1
  -1   3   4 16531.6 740.760   4
   1  -3  -4 16244.5 839.635   3
   1   3  -4 16204.7 940.686   3
  -1   3   3 34613.7 1071.06   4
  -1  -3   3 34083.7 1136.32   8
   1  -3  -3 35627.0 1148.15   3
   1  -3  -3 33561.7 1077.08   4
  -1   3   3 34268.0 1145.40   3
   1   3  -3 34595.5 1299.82   3
   1   3  -3 35328.3 733.286   1
   1   3  -3 35169.7 1160.84   2
   1   3  -2 360.869 121.454   8
   1   3  -2 416.439 128.449   2
   1  -3  -2 454.297 141.401   3
  -1   3   2 489.740 141.500   3
   1  -3  -2 489.927 139.769   4
   1   3  -2 291.205 78.9646   7
   1   3  -2 283.695 119.495   3
   1   3  -2 391.101 89.2321   1
  -1  -3   1 70975.2 1291.61   1
   1   3  -1 72936.8 1543.76   8
   1  -3  -1 69949.7 1553.13   4
  -1   3   1 69441.5 1748.29   8
   1  -3  -1 71912.9 1397.34   3
   1   3  -1 70100.6 1333.83   2
   1   3  -1 69754.3 1219.36   1
   1  -3  -1 69430.7 1482.97   9
   1  -3  -1 70055.9 1777.61   2
  -1   3   1 68385.6 1387.43   3
   1  -3   0 27504.2 657.703   6
   1  -3   0 26877.1 1100.37   8
  -1  -3   0 26119.0 841.052   1
   1   3   0 27372.5 1105.31   9
   1  -3   0 26282.5 895.207   5
   1  -3   0 28465.8 1104.04   2
  -1   3   0 28055.6 959.565   9
  -1  -3   0 26602.0 719.332   2
   1  -3   0 27586.1 899.941   9
  -1   3   0 27415.1 1154.64   8
  -1   3   0 26975.5 807.478   3
   1   3   0 26268.6 748.849   2
  -1   3  -1 71227.2 1564.60   9
   1  -3   1 73645.1 1744.81   2
  -1   3  -1 72160.1 1576.63   5
   1  -3   1 72366.4 1157.84   6
   1  -3   1 71113.3 1460.84   5
   1   3   1 70293.9 1775.72   9
   1   3   1 72748.6 1790.67   5
   1   3   1 69141.9 1095.08   2
  -1  -3  -1 72102.7 1086.88   2
  -1   3  -1 69767.0 1211.55   6
   1  -3   1 68855.8 1916.13   8
  -1  -3  -1 73839.2 1472.38   1
   1  -3   2 34984.8 906.121   6
  -1  -3  -2 34878.5 1073.94   1
   1   3   2 32347.4 1177.51   5
   1  -3   2 33376.3 1191.61   2
   1   3   2 33612.3 1093.75   6
  -1  -3  -2 32834.7 1252.40   5
  -1  -3  -2 33089.4 729.445   2
   1   3   2 30644.1 1141.95   9
  -1   3  -2 32788.6 893.155   6
  -1  -3  -2 33011.8 1262.39   9
  -1   3  -2 34238.8 1126.09   5
  -1   3  -3 31688.4 1328.42   7
  -1   3  -3 30813.2 1176.79   2
  -1  -3  -3 32786.9 1259.23   9
  -1   3  -3 31708.1 956.503   3
  -1  -3  -3 31308.0 1079.33   1
  -1  -3  -3 32014.1 776.167   2
  -1   3  -3 31177.4 937.037   6
  -1  -3  -3 32946.2 882.858   4
   1   3   3 30425.4 1059.11   6
   1   3   3 31160.3 1041.69   3
   1  -3   3 32301.1 1214.30   2
  -1  -3  -3 32680.0 1285.97   5
   1  -3   4 21069.7 1003.90   2
  -1   3  -4 23081.5 1060.59   2
  -1  -3  -4 22697.8 964.312   1
  -1  -3  -4 21526.3 1069.10   5
  -1  -3  -4 22108.0 1078.29   9
  -1   3  -4 21798.4 844.499   3
  -1   3  -4 20983.4 1086.07   7
   1   3   4 21478.1 906.357   6
   1   3   4 22527.9 929.605   3
  -1  -3  -4 21011.9 921.403   6
  -1   3  -4 21866.9 844.844   6
  -1  -3  -5 79.2341 93.3963   3
   1   3   5 150.244 67.5754   4
  -1   3  -5 91.5174 79.1100   6
   1  -3   5 6.52872 85.9998   7
   1   3   5 158.477 108.908   6
   1  -3   5 178.677 96.4335   3
  -1   3  -5 260.010 125.970   3
  -1  -3  -5 245.760 106.117   6
  -1  -3  -5 259.153 144.852   5
  -1   3  -5 252.366 136.786   2
   1   3   5 127.024 91.5043   3
  -1   3  -5 234.920 154.299   7
  -1  -3  -5 82.7960 102.021   1
   1  -3   5 129.262 115.425   2
   1   3   6 667.371 186.435   3
  -1  -3  -6 900.025 236.302   1
  -1   3  -6 943.091 221.209   3
   1  -3   6 658.610 182.610   3
  -1  -3  -6 740.395 212.896   3
   1  -3   6 1149.91 290.349   7
   1   3   6 636.118 135.781   4
  -1  -3  -6 501.041 166.072   6
   1   3   6 1054.95 229.562   6
  -1   3  -6 749.167 191.760   6
   1  -3   6 809.955 223.861   2
  -1   3  -6 633.785 206.969   2
   1   3   7 43953.3 1473.22   6
   1  -3   7 45149.3 1813.92   7
   1  -3   7 43477.8 1510.00   3
  -1  -3  -7 43023.8 1505.94   3
  -1   3  -7 45260.4 1710.43   2
   1  -3   7 42356.1 1354.14   1
   1   3   7 43315.6 1554.66   3
  -1   3  -7 43887.9 1453.74   3
  -1  -3  -7 45381.8 1564.77   1
  -1  -3  -7 45730.4 1511.41   6
  -1   3  -7 46719.6 1533.31   6
   1  -3   8 751.415 253.554   7
  -1   3  -8 402.538 163.773   6
   1  -3   8 449.141 188.229   3
  -1  -3  -8 374.235 165.725   6
   1   3   8 401.035 179.259   3
  -1  -3  -8 525.440 200.651   3
  -1   3  -8 463.924 189.121   3
  -1   3  -8 297.507 177.523   2
  -1  -3  -8 373.145 187.946   1
   1  -3   8 499.398 162.833   1
   1  -3   9-52.2499 71.8315   1
   1  -3   9-13.3471 98.5393   3
   1  -3   9-91.5893 128.897   7
  -1  -3  -9-131.051 122.165   1
  -1   3  -9-133.403 134.657   3
  -1   3  -9 27.1410 71.3507   6
  -1  -3  -9-30.5014 66.9917   6
  -1   3  -9 78.8639 100.707   2
  -1  -3  -9 138.107 160.792   3
   1   3   9 80.0378 110.128   3
  -1  -3 -10 1603.71 325.517   6
   1  -3  10 1194.69 240.765   1
  -1   3 -10 1009.67 272.532   6
  -1   3 -10 1181.73 291.052   3
   1   3  10 1266.46 325.490   3
   1  -3  10 1336.30 326.623   3
  -1  -3 -10 1453.57 332.792   1
   1  -3  10 1290.65 363.975   7
  -1   3 -10 903.040 291.363   2
  -1  -3 -10 1287.56 332.954   3
   1  -3  11 30176.2 1601.78   3
   1   3  11 30375.1 1604.99   3
  -1  -3 -11 29261.7 1444.58   6
  -1   3 -11 29312.1 1473.93   6
  -1   3 -11 28681.3 1462.88   3
  -1  -3 -11 30621.0 1566.39   3
  -1  -3 -11 29360.3 1482.63   1
  -1  -3 -12 617.683 219.816   6
  -1   3 -12 408.300 215.320   3
  -1  -3 -12 380.400 208.389   3
   1  -3  12 492.320 226.884   3
   1   3  12 287.912 187.318   3
  -1  -3 -12 699.745 255.898   1
  -1   3 -12 206.939 183.156   2
  -1   3 -13 1193.82 343.725   2
   1   3  13 490.924 246.302   3
  -1  -3 -13 347.509 233.246   3
   1  -3  13 602.603 256.254   3
  -1   3 -13 456.838 241.428   3
  -1  -3 -13 888.086 303.169   1
   1  -3  14 146.578 242.357   3
  -1   3 -14-192.790 191.078   3
  -1  -3 -14-79.3718 129.349   1
  -1  -3 -14 228.082 197.234   3
  -1  -3 -15 111.105 165.143   1
  -1   3 -15-151.983 177.475   3
  -1  -3 -15 14.4257 140.529   3
  -1  -3 -16 1164.30 374.910   1
  -1   3 -16 854.971 341.269   3
  -1  -3 -16 1395.86 437.746   3
  -1  -3 -17 1999.38 534.725   3
  -1  -3 -17 2604.84 561.631   1
  -1   3 -17 1789.81 470.229   3
  -1  -3 -18 51.1059 139.624   1
  -1  -3 -18 278.998 263.345   3
  -1   3 -18 353.407 236.889   3
  -1  -3 -19 2460.25 596.059   1
  -1   3 -19 2153.45 554.843   3
  -1  -3 -19 2231.65 598.325   3
  -1  -3 -20 3224.72 680.029   1
  -1   3 -20 2992.80 658.921   3
  -1  -3 -20 3565.04 769.158   3
  -1  -3 -21 418.534 283.557   3
  -1   3 -21 425.088 253.606   3
  -1  -3 -21 52.3056 144.795   1
  -1  -3 -22 505.452 363.226   3
  -1  -3 -22 358.104 263.019   1
  -1   3 -22 695.093 353.712   3
  -1  -3 -23 346.045 306.235   3
  -1   3 -23 140.492 229.236   3
  -1  -3 -23 342.715 275.742   1
  -1  -3 -24 851.412 416.404   3
  -1   3 -24 154.834 216.869   3
  -1  -3 -24 697.186 338.807   1
   1  -4 -24 93.3001 222.155   3
   1  -4 -24 135.142 138.096   1
   1   4 -24 81.2207 330.412   3
   1   4 -23-336.927 304.659   3
   1  -4 -23 93.5094 264.477   3
   1   4 -22 2375.72 693.090   3
   1  -4 -22 1493.11 536.209   3
   1  -4 -21 1725.69 572.516   3
   1   4 -21 1736.08 621.542   3
   1  -4 -20 127.010 220.554   3
   1   4 -20 22.7549 201.449   3
   1  -4 -19 174.363 188.449   3
   1   4 -19 554.900 313.889   3
   1   4 -18 90.2990 193.610   3
   1  -4 -18-151.685 222.418   3
   1   4 -17 1673.67 507.753   3
   1  -4 -17 1216.58 443.421   3
   1   4 -16 343.783 242.775   3
   1  -4 -16 134.980 206.445   3
   1  -4 -15 2359.35 587.854   3
   1   4 -15 2702.89 611.790   3
   1  -4 -14 244.835 250.875   3
   1   4 -14 368.132 298.775   3
   1  -4 -13 1817.49 477.668   3
   1   4 -13 2379.77 547.658   3
   1  -4 -12 1444.51 414.904   3
   1   4 -12 1367.44 405.140   3
   1   4 -11 1142.92 351.704   3
   1  -4 -11 1480.38 389.366   3
   1  -4 -10 10291.9 956.588   3
   1   4 -10 9500.88 961.331   3
   1  -4  -9 2441.56 460.666   3
   1   4  -9 2077.23 448.602   3
   1  -4  -8 3278.83 494.633   3
   1   4  -8 1997.59 429.320   3
  -1   4   7 637.031 165.542   4
   1   4  -7 667.725 242.630   3
   1   4  -7 1034.05 277.127   2
   1  -4  -7 582.930 223.438   3
   1   4  -6 4232.94 533.396   2
   1   4  -6 3447.65 518.657   3
   1  -4  -6 3839.64 489.228   3
  -1   4   6 4070.74 388.927   4
  -1  -4   5 101.492 123.736   8
  -1   4   5 46.5737 68.2235   3
  -1   4   5-34.6550 68.0911   4
   1   4  -5-32.5947 153.448   3
   1  -4  -5-139.386 121.685   3
   1   4  -5 46.0102 99.0479   2
   1  -4  -4 2596.39 358.219   3
   1   4  -4 2215.67 389.993   3
  -1  -4   4 2619.03 391.053   8
  -1   4   4 2551.52 365.372   3
   1   4  -4 2748.90 383.223   2
   1  -4  -3 3612.60 363.245   4
  -1  -4   3 3504.59 419.673   8
   1   4  -3 3582.44 463.509   3
  -1   4   3 3484.02 404.017   3
   1  -4  -3 3958.52 417.080   3
   1   4  -3 3521.45 406.155   2
   1   4  -2 3394.30 412.250   8
   1   4  -2 3053.86 351.683   2
   1  -4  -2 3412.14 355.206   4
   1  -4  -2 3235.45 363.195   3
  -1   4   2 3150.22 362.188   3
   1  -4  -2 3586.39 463.186   2
  -1  -4   2 3302.93 276.468   1
  -1  -4   2 3271.84 358.721   2
   1   4  -2 3187.08 432.502   3
   1  -4  -1 13684.1 613.346   9
   1  -4  -1 13811.2 630.871   5
  -1   4   1 15294.3 739.677   3
   1  -4  -1 14123.1 885.388   2
  -1  -4   1 14415.0 602.897   1
  -1  -4   1 13682.4 672.217   2
   1   4  -1 14931.9 714.858   2
  -1   4   1 13895.2 916.594   8
   1   4  -1 14732.4 831.149   8
   1  -4  -1 14693.0 403.694   6
  -1   4   0 18290.5 1061.71   8
  -1   4   0 15929.5 724.278   3
   1  -4   0 16876.7 978.469   8
  -1  -4   0 18511.0 725.472   2
  -1   4   0 18239.0 753.422   9
   1  -4   0 16806.6 668.766   5
  -1  -4   0 17815.2 719.192   1
   1  -4   0 18198.5 489.815   6
   1  -4   0 17580.8 961.431   2
   1   4   0 16285.5 700.141   2
  -1   4  -1 932.904 262.527   8
  -1  -4  -1 944.476 186.264   1
   1   4   1 1083.57 234.433   5
  -1   4  -1 1307.11 219.025   9
   1   4   1 898.865 215.343   9
  -1   4  -1 911.615 185.699   5
  -1   4  -1 1206.62 157.816   6
   1   4   1 1186.24 187.328   2
  -1  -4  -1 932.811 165.322   2
   1  -4   1 1012.10 267.762   2
  -1  -4  -2 2078.56 334.778   9
   1  -4   2 1649.70 307.553   2
  -1   4  -2 2072.09 224.427   6
   1   4   2 2207.88 323.372   9
   1   4   2 2182.59 317.244   5
  -1  -4  -2 2196.19 244.404   2
   1   4   2 1834.54 223.252   2
  -1   4  -2 1901.41 273.240   5
  -1  -4  -2 2221.93 290.306   1
  -1   4  -3 19098.8 1063.70   7
   1  -4   3 18107.2 1002.28   2
  -1  -4  -3 18674.0 872.809   1
   1   4   3 17157.8 809.373   6
  -1  -4  -3 18141.4 705.412   2
   1   4   3 17654.8 875.784   3
   1   4   3 17789.9 879.153   5
  -1   4  -3 16852.6 689.375   6
  -1  -4  -3 17379.2 950.289   5
  -1  -4  -3 18239.3 964.033   9
   1   4   4 950.351 213.456   3
  -1   4  -4 1329.72 249.323   3
  -1   4  -4 1135.51 202.878   6
  -1   4  -4 1261.47 296.215   7
  -1  -4  -4 1051.47 154.174   4
   1  -4   4 936.805 247.876   2
   1   4   4 1282.95 228.519   6
  -1   4  -4 1184.26 274.524   2
  -1  -4  -4 1123.01 270.842   5
  -1  -4  -4 1406.47 280.983   9
  -1  -4  -4 1162.76 198.018   2
   1   4   5 2431.49 323.705   6
   1  -4   5 2856.08 424.021   2
  -1   4  -5 2403.70 393.505   7
  -1  -4  -5 2545.50 342.523   6
  -1   4  -5 3144.72 449.291   2
  -1   4  -5 2551.77 319.994   6
  -1  -4  -5 2358.12 373.608   5
  -1   4  -5 2385.70 338.735   3
   1   4   5 2850.82 387.089   3
   1  -4   6 58.1884 120.614   7
  -1   4  -6 34.8495 116.461   3
  -1   4  -6 97.1623 82.6106   6
   1   4   6 90.0065 91.3301   3
  -1  -4  -6 73.9887 115.098   3
  -1   4  -6 116.061 103.974   2
   1   4   6 131.187 105.717   6
  -1  -4  -6 211.071 126.249   6
   1  -4   6 162.495 147.339   2
   1   4   7 13643.4 824.259   6
  -1  -4  -7 12473.6 803.508   6
   1  -4   7 12715.4 945.103   2
  -1   4  -7 13604.7 1003.21   2
   1   4   7 12118.0 875.243   3
   1  -4   7 11761.1 834.714   3
   1  -4   7 12812.5 982.529   7
  -1   4  -7 12431.6 828.228   3
  -1   4  -7 12374.6 794.229   6
  -1  -4  -7 13044.8 880.403   3
   1   4   7 12317.6 534.161   4
  -1   4  -8 3678.36 475.831   3
   1   4   8 3367.04 487.231   3
   1  -4   8 4150.93 528.665   3
  -1   4  -8 1724.59 385.696   2
  -1   4  -8 3700.08 460.858   6
   1   4   8 4332.59 498.150   6
  -1  -4  -8 3452.64 445.269   6
  -1  -4  -8 3712.58 487.797   1
   1  -4   8 3157.00 382.577   1
   1  -4   8 3534.81 536.576   7
   1   4   8 3728.55 308.865   4
  -1  -4  -8 4044.62 518.181   3
   1  -4   9 1121.17 332.756   7
  -1  -4  -9 1271.07 306.503   1
  -1   4  -9 1210.72 283.589   6
  -1   4  -9 75.0515 115.087   2
  -1   4  -9 1097.16 287.241   3
  -1  -4  -9 1228.47 281.537   6
   1  -4   9 1613.69 355.381   3
   1   4   9 887.504 270.296   3
  -1  -4  -9 946.114 283.808   3
   1  -4   9 996.003 222.275   1
   1  -4  10 1090.88 307.202   3
  -1  -4 -10 1398.88 351.540   3
  -1  -4 -10 1341.52 323.648   1
  -1   4 -10 1153.80 316.033   3
   1  -4  10 1285.13 250.074   1
   1   4  10 833.508 282.133   3
  -1  -4 -10 1434.68 307.267   6
  -1   4 -10 1246.95 293.962   6
   1  -4  10 1056.63 338.170   7
   1  -4  11 126.355 121.853   7
  -1  -4 -11 372.003 205.558   1
  -1   4 -11 424.820 205.874   3
  -1   4 -11 715.325 257.766   6
   1  -4  11 181.711 107.096   1
  -1  -4 -11 242.109 146.507   6
   1  -4  11 28.2228 127.699   3
   1   4  11 479.081 221.512   3
  -1  -4 -11 834.140 288.897   3
  -1   4 -12 49.6214 122.515   2
  -1  -4 -12-208.593 170.031   1
   1  -4  12 114.408 149.316   3
  -1   4 -12-115.232 157.852   3
   1   4  12 137.323 150.671   3
  -1  -4 -12-77.5544 194.197   3
  -1  -4 -12 114.329 118.669   6
  -1  -4 -13 4842.64 671.472   1
   1  -4  13 5902.20 797.811   3
  -1   4 -13 5444.31 718.041   3
  -1  -4 -13 6165.53 791.131   3
  -1  -4 -14 1926.14 459.608   1
  -1  -4 -14 1574.29 428.988   3
  -1   4 -14 1675.95 437.045   3
   1  -4  14 1698.50 478.742   3
  -1  -4 -15 1612.24 437.399   1
   1  -4  15 2238.32 567.986   7
  -1  -4 -15 2759.96 585.112   3
  -1   4 -15 2079.84 496.848   3
  -1  -4 -16 176.890 199.361   1
  -1   4 -16 198.953 176.685   3
  -1   4 -17-146.056 202.969   3
  -1  -4 -17-231.102 231.188   3
  -1  -4 -17 43.1226 176.806   1
  -1  -4 -18 1487.23 472.378   3
  -1  -4 -18 1607.41 487.472   1
  -1   4 -18 2260.62 543.177   3
  -1  -4 -19 259.181 210.068   1
  -1   4 -19 119.584 122.990   3
  -1  -4 -20 2339.70 589.138   1
  -1   4 -20 3397.22 721.379   3
  -1  -4 -20 3435.09 745.628   3
  -1  -4 -21 832.279 375.466   1
  -1  -4 -21 1261.42 477.278   3
  -1   4 -21 1094.66 427.042   3
  -1   4 -22 374.815 252.956   3
  -1  -4 -22 107.248 157.796   1
  -1  -4 -23 17.0718 130.682   3
  -1   4 -23 312.023 275.768   3
  -1  -4 -23-296.512 270.507   1
   1  -5 -23 645.711 413.328   3
   1   5 -23 357.380 326.158   3
   1   5 -22-125.656 216.664   3
   1  -5 -22-42.0432 143.498   3
   1  -5 -21 2705.09 719.877   3
   1   5 -21 2063.13 624.780   3
   1  -5 -20-214.426 267.445   3
   1   5 -20-339.271 331.070   3
   1  -5 -19 1463.22 502.968   3
   1   5 -19 1148.87 438.923   3
   1   5 -18 355.801 310.965   3
   1  -5 -18 52.9616 246.038   3
   1   5 -17 6559.76 1025.62   3
   1  -5 -17 6605.97 1009.25   3
   1   5 -16 1720.16 515.626   3
   1  -5 -16 1788.70 506.299   3
   1   5 -15 3626.30 695.428   3
   1  -5 -15 3677.99 719.471   3
   1  -5 -14 2907.23 628.163   3
   1   5 -14 2697.87 608.705   3
   1   5 -13 586.004 328.261   3
   1  -5 -13 1285.29 416.345   3
   1  -5 -12 1537.88 423.604   3
   1   5 -12 1501.65 423.992   3
   1  -5 -11 5264.73 742.371   3
   1   5 -11 5479.52 784.883   3
   1   5 -10-101.026 101.947   2
   1   5 -10-396.931 247.284   3
  -1  -5  10 77.0553 66.7454   7
  -1   5  10-73.2012 84.4174   4
   1  -5 -10-367.615 232.926   3
   1   5  -9 1284.60 349.042   2
  -1  -5   9 1442.77 174.143   7
  -1   5   9 1926.19 287.192   4
   1   5  -9 1105.31 355.484   3
   1  -5  -9 1734.96 409.669   3
  -1   5   8 571.044 155.296   4
   1   5  -8 682.500 268.299   2
   1   5  -8 869.613 315.331   3
   1  -5  -8 1071.18 314.988   3
  -1   5   7 850.259 183.018   4
   1   5  -7 1522.48 369.560   2
   1  -5  -7 1171.49 307.288   3
   1   5  -7 1024.82 316.558   3
   1   5  -6 948.917 300.720   3
   1  -5  -6 961.286 264.932   3
  -1  -5   6 1178.24 321.900   8
  -1   5   6 1139.52 288.221   3
   1   5  -6 1254.47 306.878   2
  -1  -5   5-15.2968 119.061   8
   1   5  -5 5.89123 72.6735   2
   1   5  -5 115.899 125.638   3
  -1   5   5 137.938 125.898   3
   1  -5  -5 223.103 144.399   3
   1  -5  -4 8427.66 575.241   4
   1   5  -4 8779.36 719.210   2
  -1   5   4 9167.36 734.965   3
   1   5  -4 8421.07 788.562   3
   1  -5  -4 8844.61 703.177   3
  -1  -5   4 8393.17 753.107   8
   1   5  -3 6045.24 652.863   3
   1  -5  -3 6147.37 659.192   2
   1   5  -3 5749.17 559.826   2
  -1  -5   3 7190.84 609.528   2
   1   5  -3 6217.04 640.732   8
  -1   5   3 6998.52 608.396   3
   1  -5  -3 6480.58 496.832   4
  -1  -5   3 5977.55 602.843   8
   1  -5  -3 5747.73 543.916   3
  -1  -5   3 6838.68 379.851   1
  -1   5   2 11904.4 932.688   8
   1   5  -2 13100.6 902.558   8
   1  -5  -2 13493.1 601.083   9
  -1  -5   2 13176.1 579.071   1
  -1   5   2 13536.2 805.260   3
   1   5  -2 13951.8 825.276   2
   1  -5  -2 13787.5 962.325   2
  -1  -5   2 14015.6 804.912   2
  -1  -5   1 86044.3 1874.52   2
  -1   5   1 82294.3 1911.78   3
  -1   5   1 84844.9 2452.13   8
   1   5  -1 81324.9 1875.04   2
   1  -5  -1 81610.9 1416.87   5
  -1  -5   1 85099.4 1556.97   1
   1  -5  -1 84567.4 2317.80   2
   1   5  -1 83481.4 2271.54   8
  -1   5   0 44.1420 154.805   8
  -1  -5   0-56.5549 108.245   2
  -1   5   0 36.0568 69.4620   9
   1   5   0 62.6845 79.8290   9
   1  -5   0 132.637 164.872   2
  -1   5   0 31.2744 39.8609   6
   1   5   0 22.0563 72.1775   2
  -1   5  -1 4710.96 394.446   5
  -1   5  -1 4974.63 631.402   8
   1   5   1 5146.80 499.089   5
  -1   5  -1 4917.32 310.392   6
   1   5   1 5435.54 454.261   2
   1   5   1 5165.89 501.513   9
  -1   5  -1 5680.99 430.988   9
  -1  -5  -1 5157.38 434.746   2
   1  -5   1 4935.95 559.349   2
   1   5   2 272.047 128.544   9
  -1   5  -2 170.911 121.100   5
  -1   5  -2 175.490 71.3611   6
   1  -5   2 304.480 186.349   2
   1   5   2-12.3245 66.5715   2
  -1  -5  -2 162.522 104.071   2
   1   5   2 297.253 134.133   5
  -1   5  -3 5596.31 405.298   6
  -1  -5  -3 4983.08 517.433   9
   1  -5   3 5782.60 623.508   2
   1   5   3 5611.65 501.707   5
  -1  -5  -3 5835.58 464.882   2
   1   5   3 5350.65 535.510   3
   1   5   3 5349.69 466.810   6
  -1  -5  -3 5965.90 564.716   5
  -1  -5  -4 6.93985 114.197   5
  -1   5  -4-12.2177 132.291   3
  -1   5  -4 104.356 85.3771   6
  -1  -5  -4-164.680 124.601   9
  -1   5  -4-193.924 154.815   7
   1   5   4-15.2651 69.9225   3
   1  -5   4 113.914 177.149   2
  -1  -5  -4 21.8116 72.6415   2
   1   5   4 15.7547 73.3595   6
  -1  -5  -4-29.2130 51.7600   4
   1   5   5 3794.11 413.109   6
  -1  -5  -5 3571.86 400.749   2
  -1   5  -5 3659.99 387.906   6
   1   5   5 3586.86 465.142   3
   1  -5   5 3668.08 514.893   2
  -1   5  -5 3412.27 434.498   3
  -1  -5  -5 3143.88 435.432   9
  -1  -5  -5 3347.17 454.645   5
  -1   5  -5 3067.40 459.108   7
  -1   5  -6 108.974 116.485   3
   1   5   6 211.932 135.019   3
  -1  -5  -6 173.835 137.165   5
   1  -5   6 183.017 176.216   2
  -1   5  -6 248.743 122.501   6
   1   5   6 0.36337 75.7709   6
  -1   5  -6 439.523 198.563   2
  -1  -5  -6 77.1273 89.4396   6
  -1   5  -6 364.207 264.250   7
  -1  -5  -7 3076.22 463.003   3
   1  -5   7 3671.70 544.074   2
  -1  -5  -7 3937.73 460.900   6
   1   5   7 3739.89 433.131   6
   1   5   7 3658.83 505.345   3
  -1   5  -7 3912.09 504.682   3
   1   5   8 2952.46 475.905   3
   1  -5   8 3506.34 549.234   2
  -1  -5  -8 3551.58 456.927   6
  -1   5  -8 2595.86 437.511   3
  -1  -5  -8 3372.08 497.785   3
   1  -5   8 3190.37 512.991   7
   1  -5   8 2673.69 439.877   3
   1   5   8 3200.35 429.256   6
  -1   5  -9 1448.12 345.586   3
   1  -5   9 1333.89 260.609   1
   1  -5   9 719.828 267.600   7
  -1  -5  -9 1479.66 320.483   6
   1   5   9 2275.62 436.386   3
   1  -5   9 2222.79 425.257   3
  -1  -5  -9 1633.08 372.885   3
  -1   5 -10 2174.79 423.279   3
   1   5  10 1887.16 207.590   4
  -1  -5 -10 1798.59 347.856   6
   1  -5  10 1547.74 391.402   7
   1  -5  10 1590.86 384.502   3
   1   5  10 1936.64 423.500   3
   1  -5  10 2038.79 315.355   1
  -1  -5 -10 1430.46 346.821   3
   1   5  11 276.173 85.6510   4
  -1   5 -11 516.774 237.380   3
   1   5  11 386.542 207.769   3
  -1  -5 -11 186.376 130.033   3
   1  -5  11 164.790 173.378   3
   1  -5  11 52.3515 92.0962   7
   1  -5  11 363.169 142.499   1
  -1  -5 -11 334.974 181.972   6
  -1   5 -11-88.2712 174.418   2
  -1   5 -12 2108.38 459.640   3
   1  -5  12 1964.28 319.690   1
  -1  -5 -12 1889.52 409.379   1
   1   5  12 1935.14 237.792   4
   1   5  12 1940.80 449.262   3
  -1  -5 -12 1965.41 449.585   3
   1  -5  12 2077.84 480.552   3
   1  -5  12 1083.47 359.227   7
  -1  -5 -12 2109.45 410.820   6
  -1   5 -13 1262.51 370.061   3
  -1  -5 -13 1433.86 404.347   3
  -1  -5 -13 1327.17 353.571   1
   1  -5  13 1474.66 416.352   3
  -1  -5 -14 2853.19 566.302   3
  -1   5 -14 2184.93 486.984   3
  -1  -5 -14 2023.23 462.259   1
  -1  -5 -15-156.701 195.107   1
  -1   5 -15-103.994 220.679   3
  -1  -5 -15-240.497 204.950   3
   1  -5  15 256.020 221.616   7
  -1  -5 -16-304.709 247.645   3
  -1   5 -16 284.888 211.595   3
  -1  -5 -16 279.715 242.990   1
  -1   5 -17 473.248 288.170   3
  -1  -5 -17 468.741 272.094   1
  -1  -5 -17 155.421 225.501   3
  -1  -5 -18 490.926 279.851   3
  -1  -5 -18 699.329 317.244   1
  -1   5 -18-46.2732 185.920   3
  -1  -5 -19-71.4965 206.324   1
  -1  -5 -19-344.968 275.727   3
  -1   5 -19-46.7688 160.863   3
  -1   5 -20 40.9448 146.201   3
  -1  -5 -20 268.094 313.114   1
  -1  -5 -21 695.486 371.360   1
  -1   5 -21 1037.51 425.208   3
  -1  -5 -21 623.785 353.830   3
  -1  -5 -22 144.678 234.435   3
  -1   5 -22 645.678 337.544   3
  -1  -5 -22 767.835 370.301   1
  -1   5 -23 224.348 224.874   3
  -1  -5 -23 297.559 269.636   3
   1  -6 -23 226.425 263.152   3
   1   6 -23 77.7667 257.818   3
   1   6 -22 913.680 472.128   3
   1  -6 -22 418.577 426.611   3
   1  -6 -21-221.436 263.331   3
   1   6 -21 211.888 245.593   3
   1   6 -20 1414.99 507.131   3
   1  -6 -20 1618.86 566.177   3
   1   6 -19 140.732 231.153   3
   1  -6 -19 638.314 348.887   3
   1  -6 -18 2028.77 589.325   3
   1   6 -18 1457.32 541.703   3
   1  -6 -17 188.344 218.530   3
   1   6 -17 216.989 279.280   3
   1  -6 -16 3960.56 761.019   3
   1   6 -16 2399.01 645.038   3
  -1  -6  16 3096.06 458.187   7
   1  -6 -15 373.312 283.746   3
  -1  -6  15 80.4209 101.677   7
  -1   6  15-23.7012 86.0959   4
   1   6 -15-111.657 225.038   3
  -1  -6  14 725.513 205.247   7
  -1   6  14 820.060 230.931   4
   1  -6 -14 922.336 387.580   3
   1   6 -14 512.053 299.766   3
  -1   6  13 353.764 154.529   4
  -1  -6  13 666.236 178.386   7
   1   6 -13 233.353 261.471   3
   1  -6 -13 971.231 364.781   3
   1  -6 -12-26.3609 183.843   3
  -1   6  12 84.8713 85.2426   4
  -1  -6  12 10.9990 41.7711   7
   1   6 -12-57.8872 241.382   3
   1   6 -11 1964.90 481.650   3
  -1   6  11 2109.33 314.545   4
   1  -6 -11 1593.18 428.006   3
  -1   6  10 33.7288 53.8319   4
   1  -6 -10 72.3768 121.559   3
   1   6 -10-225.683 197.160   2
   1   6 -10 54.5481 183.825   3
   1   6  -9 9543.89 990.385   2
  -1   6   9 10666.5 643.947   4
   1  -6  -9 10095.5 962.608   3
   1   6  -9 9813.58 1024.09   3
  -1  -6   8 6129.42 832.346   8
   1   6  -8 5095.30 730.270   3
   1  -6  -8 6082.40 718.768   3
   1   6  -8 4758.30 676.649   2
   1   6  -7 19782.3 1362.90   3
   1  -6  -7 20086.0 1249.65   3
  -1  -6   7 18791.7 1383.00   8
   1   6  -7 19526.3 1302.09   2
   1  -6  -6 22646.1 1278.07   3
  -1  -6   6 24415.6 1528.39   8
   1   6  -6 25116.7 1486.71   3
   1   6  -6 23433.4 1366.18   2
  -1   6   5 1.16405 95.2112   3
   1  -6  -5-114.134 163.568   2
   1   6  -5 90.4894 201.613   3
   1  -6  -5-86.5051 67.4315   4
   1   6  -5 148.401 148.412   2
   1  -6  -5 83.3845 130.964   3
  -1  -6   5 114.479 138.059   8
  -1  -6   4 5462.95 653.228   8
   1   6  -4 5212.33 659.001   3
   1   6  -4 5270.65 600.910   2
   1  -6  -4 5316.56 674.885   2
   1  -6  -4 5113.34 459.468   4
   1  -6  -4 4842.83 564.882   3
  -1   6   4 5562.10 601.490   3
  -1  -6   4 5283.66 331.971   1
  -1  -6   4 5391.04 590.778   2
  -1  -6   3 3499.57 462.509   2
   1  -6  -3 3929.46 564.884   2
   1   6  -3 3993.33 507.775   2
   1   6  -3 2723.14 462.431   8
  -1   6   3 4316.23 512.795   3
   1  -6  -3 3142.00 284.777   9
   1   6  -3 3878.79 569.386   3
   1  -6  -3 3552.90 390.301   4
  -1  -6   3 3811.79 312.218   1
   1   6  -2 256.685 185.308   8
  -1  -6   2 368.525 154.328   2
   1   6  -2 245.972 123.945   2
  -1   6   2 374.316 232.692   8
  -1   6   2 312.316 154.162   3
   1  -6  -2 420.223 102.754   5
   1  -6  -2 260.238 76.3003   9
   1  -6  -2 373.513 209.016   2
   1   6  -1 7756.20 767.044   8
  -1  -6   1 8654.90 664.335   2
   1  -6  -1 7908.65 777.813   2
   1  -6  -1 7657.04 378.427   5
  -1   6   1 8794.51 879.357   8
   1   6  -1 8327.03 667.800   2
  -1   6   1 8675.25 680.281   3
   1   6   0 720.942 206.331   9
  -1   6   0 760.642 305.050   8
   1   6   0 1019.70 237.673   2
  -1   6   0 1122.92 128.010   6
  -1   6   0 1183.02 184.615   9
  -1  -6   0 1358.98 264.394   2
   1  -6   0 1033.78 276.972   2
   1   6   1 338.648 140.210   2
  -1   6  -1 516.591 104.913   6
   1  -6   1 496.042 220.664   2
  -1   6  -1 329.122 222.658   8
  -1   6  -1 711.295 166.040   5
   1   6   1 643.665 185.370   5
   1   6   1 683.918 196.028   9
  -1   6  -1 470.278 128.062   9
  -1  -6  -1 446.175 160.617   2
  -1   6  -2 1600.13 203.178   6
   1   6   2 1502.32 270.501   9
   1   6   2 1522.92 272.300   5
   1  -6   2 1766.96 385.861   2
  -1  -6  -2 1430.09 260.600   2
   1   6   2 1491.83 267.931   2
  -1   6  -2 1659.75 247.354   5
   1   6   3 10999.5 681.147   6
   1  -6   3 10667.5 904.041   2
  -1   6  -3 10822.2 578.165   6
  -1  -6  -3 10810.2 710.396   2
  -1  -6  -3 10104.7 742.470   9
  -1  -6  -4 40095.2 1531.87   5
  -1   6  -4 40541.5 1215.32   6
   1  -6   4 40796.0 1776.13   2
   1   6   4 39751.3 1295.62   6
   1   6   4 39937.8 1602.35   3
  -1  -6  -4 38735.7 1502.03   9
  -1  -6  -4 38156.7 1356.47   2
  -1  -6  -5 3209.01 414.758   2
  -1  -6  -5 3357.76 259.723   4
  -1   6  -5 3271.45 466.903   3
  -1  -6  -5 2817.20 418.450   9
   1   6   5 2891.60 357.378   6
   1  -6   5 3453.28 544.849   2
  -1  -6  -5 3181.83 451.305   5
  -1   6  -5 3282.07 371.642   6
  -1   6  -5 3473.01 510.080   7
   1   6   5 3707.23 499.800   3
   1  -6   6 18539.1 1237.67   2
  -1   6  -6 17510.5 1089.07   3
  -1  -6  -6 18611.8 1011.57   2
  -1   6  -6 19079.8 1180.43   7
  -1  -6  -6 19168.0 1133.77   5
   1   6   6 18487.9 1150.70   3
   1   6   6 18600.4 922.748   6
  -1  -6  -6 18097.3 1083.94   9
  -1   6  -7 556.772 241.994   3
  -1   6  -7 911.003 285.811   7
   1  -6   7 687.597 278.346   2
   1   6   7 799.521 218.120   6
  -1  -6  -7 514.473 207.809   5
   1   6   7 627.541 237.575   3
  -1  -6  -7 754.925 209.223   6
   1  -6   8 4389.18 636.296   2
   1   6   8 4219.18 497.225   6
  -1  -6  -8 4354.29 579.793   5
   1   6   8 3808.49 562.838   3
  -1  -6  -8 3955.32 488.503   6
  -1   6  -8 4366.05 592.203   3
  -1  -6  -8 4143.59 581.022   3
   1  -6   9 780.646 284.810   2
  -1   6  -9 332.805 186.530   3
  -1  -6  -9 647.693 280.387   3
  -1  -6  -9 476.851 195.057   6
   1   6   9 449.779 218.676   3
   1   6  10 2028.59 448.248   3
  -1  -6 -10 2164.34 454.967   3
   1  -6  10 1334.18 253.539   1
  -1   6 -10 1199.47 352.390   3
  -1  -6 -10 1486.45 318.212   6
  -1   6 -10 2146.56 491.908   2
   1  -6  11 334.394 138.762   1
   1  -6  11 8.34086 83.4599   7
  -1  -6 -11 172.213 119.176   6
   1  -6  11 404.850 220.770   3
   1   6  11 312.281 201.017   3
  -1   6 -11 143.887 146.278   3
  -1  -6 -11 575.378 267.979   3
   1  -6  12 187.570 101.532   1
   1  -6  12 132.275 139.572   7
   1  -6  12 181.800 141.513   3
  -1  -6 -12 145.106 169.403   3
  -1   6 -12 143.149 166.571   3
  -1  -6 -12 142.057 121.533   6
  -1   6 -13 977.749 357.726   3
   1   6  13 1244.24 146.692   4
   1  -6  13 1013.43 228.285   1
   1  -6  13 1293.68 403.208   3
  -1  -6 -13 1075.02 360.178   3
  -1  -6 -13 708.669 269.153   1
  -1  -6 -14 2204.97 480.538   1
   1   6  14 2182.68 219.684   4
  -1   6 -14 2689.19 567.221   3
  -1  -6 -14 2421.79 544.510   3
   1  -6  15 321.488 316.663   7
   1   6  15 246.655 82.2082   4
  -1  -6 -15 467.969 292.713   3
  -1  -6 -15 662.140 304.445   1
  -1   6 -15 458.631 273.585   3
  -1  -6 -16 640.605 326.848   3
  -1   6 -16 778.930 318.041   3
  -1  -6 -16 1087.59 380.594   1
   1   6  16 1035.19 176.782   4
  -1   6 -17 600.284 326.779   3
  -1  -6 -17 1218.12 438.044   3
  -1  -6 -17 1205.67 407.409   1
  -1   6 -18-75.9255 160.669   3
  -1  -6 -18 246.705 232.882   1
  -1  -6 -18-34.4185 108.675   3
  -1  -6 -19-57.6939 159.525   1
  -1   6 -19 218.008 220.135   3
  -1  -6 -19-274.569 260.355   3
  -1  -6 -20 251.212 263.784   3
  -1  -6 -20-106.513 177.262   1
  -1   6 -20 138.138 185.368   3
  -1  -6 -21 145.476 255.501   1
  -1  -6 -21 641.020 368.701   3
  -1   6 -21-289.022 251.496   3
  -1  -6 -22-85.2499 222.407   1
  -1   6 -22 763.676 396.334   3
  -1  -6 -22 823.684 430.872   3
  -1   6 -23 79.4881 174.128   3
  -1  -6 -23 114.705 262.848   3
  -1  -6 -23-97.2467 223.780   1
   1  -7 -23-554.230 387.355   3
   1   7 -23 198.269 269.021   3
   1   7 -22 649.481 398.523   3
   1  -7 -22 404.773 331.127   3
   1   7 -21 521.137 368.573   3
   1  -7 -21 341.150 301.539   3
   1   7 -20 5322.23 1023.69   3
   1  -7 -20 5385.88 998.242   3
   1   7 -19 1050.51 510.417   3
   1  -7 -19 1326.97 484.657   3
   1  -7 -18 3109.08 720.173   3
   1   7 -18 4432.97 896.974   3
   1   7 -17 1600.84 505.265   3
   1  -7 -17 2091.40 580.843   3
  -1   7  17 1958.91 332.933   4
   1   7 -16 400.251 303.880   3
   1  -7 -16 433.716 337.494   3
  -1   7  16 288.037 137.145   4
  -1   7  15 479.425 168.395   4
   1  -7 -15 638.707 354.066   3
   1   7 -15-19.8504 219.785   3
   1  -7 -15 619.370 223.628   6
   1   7 -14 37.7346 163.701   3
   1  -7 -14 114.212 104.949   6
  -1   7  14 116.627 85.8463   4
   1   7 -13 2576.35 622.420   3
   1  -7 -13 3307.69 670.250   3
  -1   7  13 2656.82 340.106   4
   1  -7 -13 2014.15 362.837   6
   1   7 -12 747.983 337.650   3
   1  -7 -12 1040.25 243.494   6
   1  -7 -12 1230.62 396.696   3
   1  -7 -11 19.6200 152.106   3
   1  -7 -11 257.188 134.953   6
   1   7 -11 245.305 246.556   3
   1   7 -10 670.458 315.626   3
   1  -7 -10 1219.79 231.995   6
   1  -7 -10 1424.81 397.615   3
  -1   7   9 827.681 293.436   3
   1   7  -9 596.633 314.537   3
   1   7  -9 813.731 308.034   2
   1  -7  -9 813.401 297.756   3
   1  -7  -9 697.331 168.964   6
   1  -7  -8 1501.73 208.757   6
  -1   7   8 1092.54 339.042   3
   1   7  -8 1889.01 476.485   3
   1   7  -8 2011.39 458.102   2
   1  -7  -8 1631.70 391.698   3
   1  -7  -7 315.233 204.037   3
  -1  -7   7-251.229 194.105   8
   1   7  -7 121.322 170.523   2
   1  -7  -7 190.669 71.9638   6
   1   7  -7 155.556 192.144   3
   1   7  -6 967.921 331.693   3
   1  -7  -6 950.285 124.997   6
  -1  -7   6 1208.89 370.209   8
   1   7  -6 1060.32 331.018   2
   1  -7  -6 879.663 323.286   2
   1  -7  -6 1010.48 320.441   3
   1   7  -5 7348.62 781.251   2
   1  -7  -5 7031.26 826.089   2
  -1  -7   5 6099.30 350.439   1
   1  -7  -5 6061.67 232.141   6
   1   7  -5 5881.71 758.346   3
   1  -7  -5 7023.04 732.018   3
   1  -7  -5 5825.73 504.157   4
  -1  -7   5 6186.73 696.649   2
  -1  -7   5 5719.91 753.669   8
  -1  -7   4 3743.81 580.153   8
  -1  -7   4 2649.69 454.317   2
  -1  -7   4 3468.35 301.235   1
   1  -7  -4 3504.37 584.059   2
   1   7  -4 3029.41 480.114   2
   1  -7  -4 3361.16 384.083   4
   1   7  -4 3680.60 596.626   3
   1   7  -3 408.962 251.773   8
  -1  -7   3 625.659 215.249   2
   1   7  -3 493.324 203.907   2
  -1   7   3 294.766 159.998   3
   1  -7  -3 399.571 85.5180   9
   1  -7  -3 518.630 254.063   2
   1   7  -2 7901.80 861.026   8
   1  -7  -2 7531.47 814.019   2
  -1   7   2 7900.18 719.586   3
   1  -7  -2 7597.41 339.016   5
   1   7  -2 7473.28 716.959   2
  -1   7   2 8282.43 922.577   8
  -1  -7   2 7674.61 709.066   2
  -1   7   1 470.481 183.550   3
   1   7  -1 637.009 213.908   2
  -1   7   1 121.349 128.370   8
  -1  -7   1 285.321 169.910   2
   1  -7  -1 388.551 215.174   2
   1   7  -1 77.5650 167.403   8
  -1   7   0 3818.99 646.511   8
   1   7   0 3500.28 585.847   8
   1   7   0 3730.38 458.823   9
  -1   7   0 3572.84 218.969   6
   1   7   0 4591.31 530.112   2
  -1  -7   0 3764.84 473.355   2
   1  -7   0 3711.11 559.766   2
  -1   7   0 3840.94 314.860   9
   1   7   1 6659.43 596.331   9
  -1  -7  -1 6642.99 616.478   2
  -1   7  -1 6254.55 434.975   5
  -1   7  -1 6010.66 808.522   8
   1   7   1 6161.03 603.826   2
  -1   7  -1 5773.30 338.246   6
  -1   7  -1 6460.19 449.168   9
   1   7   1 6204.26 564.377   5
   1  -7   1 6490.46 736.066   2
  -1   7  -2 54851.4 1191.14   6
   1  -7   2 56786.9 2165.67   2
   1   7   2 54524.5 1762.03   2
   1   7   2 55681.0 1621.53   5
  -1  -7  -2 56747.9 1771.40   2
  -1   7  -2 55766.3 1394.75   5
   1   7   2 54413.8 1640.46   9
   1  -7   3 22821.9 1392.52   2
  -1   7  -3 21918.8 838.574   6
  -1  -7  -3 21356.1 1098.12   2
   1   7   3 21757.4 992.163   6
  -1   7  -4 73.0653 98.0661   6
   1   7   4 63.8055 84.8630   6
  -1  -7  -4 94.5823 132.794   9
   1  -7   4 421.755 239.133   2
  -1  -7  -4 34.8732 84.5275   5
  -1  -7  -4 72.8273 129.205   2
   1   7   4 272.469 176.919   3
  -1   7  -5 120.665 158.826   7
   1  -7   5 148.126 165.260   2
   1   7   5 102.176 91.6039   6
  -1  -7  -5 210.829 123.994   2
  -1  -7  -5 58.4580 103.604   9
  -1  -7  -5 168.299 120.567   5
  -1   7  -5 143.383 144.183   3
   1   7   5-1.25365 125.418   3
  -1  -7  -6 9362.98 774.480   2
   1   7   6 10091.2 690.738   6
  -1  -7  -6 9809.15 809.600   9
  -1   7  -6 9687.45 865.755   3
   1  -7   6 10102.8 970.166   2
   1   7   6 9996.26 893.691   3
  -1   7  -6 8618.70 827.142   7
  -1  -7  -6 9284.47 810.172   5
  -1  -7  -7 2131.49 386.774   2
   1  -7   7 2245.09 467.122   2
   1   7   7 2312.70 350.388   6
  -1  -7  -7 2485.44 430.465   9
  -1   7  -7 2406.41 445.519   7
  -1   7  -7 2109.59 427.821   3
  -1  -7  -7 1952.28 382.731   5
   1   7   7 2566.40 472.066   3
  -1  -7  -8 1154.66 312.262   5
  -1  -7  -8 1007.16 248.547   6
   1   7   8 1003.51 254.132   6
  -1   7  -8 828.631 297.027   3
   1   7   8 890.302 300.600   3
   1  -7   8 1186.85 386.461   2
  -1  -7  -8 1359.18 325.725   2
  -1   7  -8 1281.61 407.619   2
   1   7   9 563.239 232.261   3
  -1  -7  -9-133.752 129.402   5
  -1  -7  -9 681.002 215.169   6
  -1   7  -9 684.222 297.910   2
  -1   7  -9 894.028 323.330   3
   1  -7   9 953.884 336.138   2
  -1   7 -10-92.5203 174.445   3
   1  -7  10 515.318 310.425   2
  -1  -7 -10 200.028 175.584   3
  -1  -7 -10 362.814 165.036   6
   1  -7  11 161.645 112.183   1
  -1  -7 -11 332.066 165.371   6
  -1  -7 -11 84.9019 181.277   3
  -1  -7 -12 569.924 228.132   6
   1  -7  12 392.716 151.975   1
  -1  -7 -12 644.026 323.543   3
  -1   7 -12 473.519 276.097   3
   1  -7  13 216.761 122.427   1
  -1   7 -13 199.859 198.298   3
  -1  -7 -13 537.104 262.067   3
  -1   7 -14-195.739 202.197   3
  -1  -7 -14-43.0244 146.398   3
   1  -7  15 486.578 266.028   7
  -1  -7 -15 1259.36 430.693   3
  -1   7 -15 862.448 362.454   3
  -1  -7 -15 455.712 246.452   1
  -1  -7 -16 1472.87 439.588   1
   1  -7  16 786.084 387.654   7
  -1   7 -16 2152.23 546.715   3
  -1  -7 -16 996.452 398.137   3
  -1  -7 -17 490.124 296.422   3
  -1   7 -17 142.990 217.360   3
  -1  -7 -17-74.7553 155.960   1
  -1   7 -18-99.4307 189.796   3
  -1  -7 -18 132.452 173.240   1
  -1  -7 -18 99.8058 148.157   3
  -1  -7 -19-28.5016 166.764   3
  -1   7 -19-108.842 210.537   3
  -1  -7 -19 526.987 277.100   1
  -1   7 -20 131.207 176.210   3
  -1  -7 -20 408.404 297.031   3
  -1  -7 -20 335.585 266.131   1
  -1   7 -21 1067.38 423.696   3
  -1  -7 -21 1141.98 445.799   1
  -1  -7 -21 774.189 415.564   3
  -1  -7 -22-256.278 265.300   1
  -1   7 -22-245.034 233.252   3
  -1  -7 -22-88.3122 168.147   3
   1  -8 -22 366.696 320.221   3
   1   8 -22 934.599 536.160   3
   1  -8 -21 489.083 459.534   3
   1   8 -21 432.409 319.064   3
   1   8 -20 856.171 452.906   3
   1  -8 -20 1484.46 537.333   3
   1  -8 -19 2571.79 693.529   3
   1   8 -19 2395.92 687.139   3
   1   8 -18 3162.62 773.609   3
   1  -8 -18 3758.83 820.293   3
   1  -8 -17 284.721 287.586   3
   1   8 -17-295.916 324.153   3
   1   8 -16 5319.74 948.485   3
   1  -8 -16 6053.59 983.749   3
   1  -8 -15 1105.90 443.306   3
   1  -8 -15 1431.52 319.726   6
   1   8 -15 671.345 360.488   3
   1  -8 -14 11299.3 851.737   6
   1   8 -14 12815.4 1414.60   3
   1  -8 -14 13990.7 1394.19   3
   1   8 -13-63.0955 185.630   3
   1  -8 -13 90.1488 86.5364   6
   1  -8 -13 20.3001 124.344   3
   1  -8 -12 1344.02 273.564   6
   1   8 -12 1208.92 440.171   3
   1  -8 -12 1311.86 425.451   3
   1  -8 -11 460.496 161.636   6
   1   8 -11 275.645 265.820   3
   1  -8 -11 349.723 273.978   3
   1  -8 -10 90.5582 66.3064   6
  -1  -8  10-34.3061 140.264   8
   1   8 -10-7.32157 244.162   3
   1  -8 -10 5.34772 119.559   3
   1   8  -9 3343.98 652.408   3
   1  -8  -9 2752.29 544.100   3
   1  -8  -9 3010.08 303.343   6
   1  -8  -8 28.5567 44.7231   6
   1   8  -8-17.7645 95.6294   2
   1   8  -8 184.178 195.955   3
   1  -8  -8-175.183 169.318   3
   1   8  -7 1998.09 490.659   3
   1   8  -7 2056.02 472.732   2
   1  -8  -7 1826.16 183.176   6
  -1   8   7 1724.70 427.856   3
   1  -8  -7 1802.93 411.944   3
   1  -8  -7 2131.99 508.178   2
   1   8  -6 4147.61 639.967   2
  -1  -8   6 4567.84 293.695   1
   1   8  -6 4946.21 754.890   3
   1  -8  -6 3654.53 200.966   6
   1  -8  -6 4307.41 442.968   4
   1  -8  -6 4101.01 687.736   2
  -1  -8   5 176.198 165.289   8
  -1  -8   5 196.661 81.7910   1
   1   8  -5 25.3421 159.983   3
   1  -8  -5 98.9112 160.515   2
  -1  -8   5-118.600 135.355   2
   1   8  -5 350.579 211.427   2
   1  -8  -5 58.4151 61.6182   4
   1   8  -4 9997.76 943.358   2
   1   8  -4 10829.3 1074.78   3
   1  -8  -4 9986.29 693.336   4
  -1  -8   4 9301.62 874.672   2
   1  -8  -4 9865.78 998.778   2
   1   8  -3 412.426 246.821   8
  -1   8   3 264.473 179.508   8
  -1  -8   3 140.007 137.540   2
  -1   8   3 73.7605 115.098   3
   1   8  -3 288.702 179.502   2
   1  -8  -3 227.041 192.685   2
   1   8  -2 10551.0 1076.02   8
   1  -8  -2 10011.5 982.087   2
  -1   8   2 7281.41 943.918   8
   1   8  -2 8935.99 831.393   2
  -1  -8   2 8423.67 785.528   2
  -1  -8   1 4959.57 598.278   2
  -1   8   1 4009.86 710.058   8
   1   8  -1 4827.72 727.840   8
   1  -8  -1 5623.32 732.109   2
   1   8  -1 4414.08 578.243   2
   1   8   0 67.4577 143.435   8
   1   8   0-75.6288 102.527   9
  -1   8   0 65.6984 34.1496   6
  -1   8   0-470.131 268.714   8
   1  -8   0-361.327 242.182   2
   1   8   0-118.974 119.249   2
  -1  -8   0 41.4352 114.653   2
  -1   8  -1 16370.0 1399.07   8
   1  -8   1 16585.5 1238.16   2
   1   8   1 16004.0 936.243   9
   1   8   1 14982.5 1019.06   2
  -1   8  -1 15762.9 693.924   9
  -1  -8  -1 17275.8 1070.87   2
  -1   8  -1 15623.1 557.262   6
   1   8   1 15702.4 902.161   5
   1  -8   2 52054.7 2199.24   2
  -1   8  -2 48575.7 1298.83   5
  -1  -8  -2 47706.6 1773.56   2
   1   8   2 51693.9 1870.59   2
  -1   8  -2 48767.2 1143.83   6
   1   8   2 48514.1 1535.83   9
   1   8   2 47736.8 1496.01   5
  -1   8  -2 50464.6 2460.24   8
  -1   8  -3 949.715 185.672   6
   1   8   3 1146.62 246.585   6
   1  -8   3 908.406 311.456   2
  -1   8  -3 1361.84 251.688   5
  -1  -8  -3 621.346 204.940   2
   1  -8   4 233.030 186.967   2
   1   8   4 259.036 134.829   6
   1   8   4 361.857 184.499   3
  -1  -8  -4-80.5248 119.419   2
  -1   8  -4 279.050 114.033   6
  -1  -8  -5 1253.11 285.554   9
  -1   8  -5 1448.55 353.579   7
  -1   8  -5 1533.79 366.178   3
  -1  -8  -5 2165.60 391.573   2
  -1  -8  -5 1636.41 343.769   5
   1  -8   5 2387.59 496.696   2
   1   8   5 1766.61 394.983   3
   1   8   5 1496.11 274.838   6
  -1  -8  -6 7667.19 729.491   9
  -1   8  -6 8464.84 844.364   7
  -1  -8  -6 7115.82 717.358   5
  -1  -8  -6 7690.44 752.832   2
   1  -8   6 8833.35 954.917   2
  -1  -8  -6 7137.10 344.722   4
  -1   8  -6 7861.70 832.459   3
   1   8   6 7384.71 813.978   3
   1   8   6 7528.03 611.338   6
   1  -8   7 1627.11 428.840   2
  -1  -8  -7 1992.75 379.167   9
  -1  -8  -7 1959.27 400.281   5
  -1  -8  -7 2049.32 408.319   2
  -1   8  -7 1754.26 395.374   7
   1   8   7 1897.81 434.149   3
  -1   8  -7 1686.23 415.963   3
   1   8   7 1862.60 327.770   6
   1   8   8 3128.89 421.223   6
   1  -8   8 2986.56 587.236   2
  -1  -8  -8 2868.64 497.718   5
  -1  -8  -8 2758.09 473.291   9
   1   8   8 2842.99 542.932   3
  -1   8  -8 2596.19 504.981   3
  -1   8  -8 2723.41 501.842   7
  -1  -8  -8 3207.36 521.189   2
  -1   8  -9 5607.95 757.538   3
  -1  -8  -9 6661.67 746.127   9
  -1  -8  -9 6726.14 772.021   2
   1  -8   9 7556.95 937.751   2
  -1   8 -10 1689.38 419.870   3
   1  -8  10 2504.37 575.883   2
  -1  -8 -10 2139.04 388.763   6
  -1   8 -11-281.153 235.571   3
   1  -8  11-68.5341 90.3219   1
  -1  -8 -11 177.867 132.210   6
  -1   8 -12 4390.88 716.750   3
   1  -8  12 4001.37 451.120   1
  -1  -8 -12 3560.96 668.714   3
  -1  -8 -12 3601.32 548.940   6
   1  -8  13 69.4409 108.807   1
  -1   8 -13 255.511 234.998   3
  -1  -8 -13 583.396 282.287   3
  -1   8 -14 1342.50 431.982   3
   1  -8  14 1229.41 243.915   1
  -1  -8 -14 1123.15 410.070   3
  -1  -8 -15-53.1250 162.286   3
  -1   8 -15 325.777 245.773   3
  -1   8 -16-377.345 296.140   3
  -1  -8 -16-398.787 255.749   1
  -1  -8 -16-263.130 256.216   3
  -1  -8 -17 522.676 322.286   3
  -1   8 -17 427.239 284.877   3
  -1  -8 -17 422.135 253.433   1
  -1  -8 -18-168.887 217.262   1
  -1  -8 -18 272.078 255.429   3
  -1   8 -18 61.3825 183.605   3
  -1   8 -19 21.0623 166.304   3
  -1  -8 -19 198.180 209.398   1
  -1  -8 -19 241.140 214.492   3
  -1   8 -20 182.776 193.277   3
  -1  -8 -20-77.9796 230.749   3
  -1  -8 -20-27.8605 168.010   1
  -1  -8 -21 169.570 267.149   3
  -1   8 -21 47.8337 226.685   3
  -1  -8 -21-250.192 252.222   1
  -1   8 -22-543.464 339.390   3
  -1  -8 -22 429.556 295.902   1
  -1  -8 -22 622.417 410.374   3
   1   9 -21 87.4354 183.427   3
   1  -9 -21 317.933 290.062   3
   1   9 -20-119.954 213.601   3
   1  -9 -20-383.101 318.636   3
   1   9 -19-101.795 227.018   3
   1  -9 -19-750.061 399.216   3
   1   9 -18 9.44926 191.566   3
   1  -9 -18-143.883 253.736   3
   1   9 -17 1593.40 566.783   3
   1  -9 -17 1957.86 604.201   3
   1   9 -16 116.997 266.266   3
   1  -9 -16 406.101 282.221   3
   1   9 -15 1659.50 554.272   3
   1  -9 -15 2915.14 703.559   3
   1  -9 -14 6747.46 997.571   3
   1  -9 -14 6970.98 662.186   6
   1   9 -14 7800.28 1148.67   3
   1  -9 -13 2734.25 395.017   6
   1   9 -13 2608.67 654.886   3
   1  -9 -13 3323.30 678.424   3
   1  -9 -12 4073.34 445.782   6
   1  -9 -12 4996.37 805.103   3
   1   9 -12 5398.88 910.476   3
   1   9 -11 1735.66 529.767   3
   1  -9 -11 2838.96 343.121   6
   1  -9 -11 2775.57 601.687   3
   1   9 -10-160.149 235.206   3
   1  -9 -10 55.5224 56.9221   6
   1  -9 -10-233.489 207.902   3
   1   9  -9 682.483 348.062   3
   1  -9  -9 499.081 331.209   2
   1  -9  -9 470.981 120.863   6
   1  -9  -9 505.767 260.896   3
  -1  -9   9 234.851 226.468   8
   1  -9  -8 129.904 200.380   2
   1  -9  -8-25.2648 146.907   3
   1  -9  -8 255.547 78.4053   6
  -1  -9   8 487.698 311.492   8
   1   9  -8 100.613 169.732   3
  -1  -9   7 1875.94 176.974   1
   1   9  -7 1679.52 456.068   2
   1   9  -7 2238.58 541.989   3
   1  -9  -7 1672.72 467.928   2
   1   9  -6 2215.44 501.381   2
   1  -9  -6 1870.29 301.970   4
   1   9  -6 883.828 344.300   3
  -1  -9   6 979.370 303.891   2
   1  -9  -6 1857.76 463.273   2
  -1  -9   6 1448.19 191.860   1
  -1   9   6 1329.54 389.644   3
   1   9  -5 146.027 201.525   3
   1  -9  -5-340.682 226.854   2
   1   9  -5 35.7465 140.682   2
  -1   9   5 76.9374 124.214   3
   1  -9  -5 78.8463 74.3847   4
  -1  -9   5 1.52974 164.184   2
   1  -9  -4 10309.3 1083.25   2
  -1  -9   4 10140.6 958.287   2
   1   9  -4 10296.3 1110.42   3
   1   9  -4 9864.28 984.729   2
  -1   9   3 6868.80 980.683   8
  -1  -9   3 6451.29 753.053   2
   1   9  -3 5901.94 876.595   8
   1   9  -3 6679.88 791.721   2
   1  -9  -3 5825.06 811.452   2
   1  -9  -2 2712.85 542.587   2
  -1   9   2 1757.48 510.401   8
   1   9  -2 2321.11 560.922   8
  -1  -9   2 2275.91 442.191   2
   1   9  -2 2414.81 464.766   2
   1   9  -1 1694.22 483.673   8
  -1   9   1 2238.37 561.393   8
   1   9  -1 2694.80 499.419   2
   1  -9  -1 2750.39 553.163   2
  -1  -9   1 2017.54 404.788   2
  -1  -9   0 267.024 189.486   2
   1   9   0-147.520 207.060   8
   1   9   0 344.432 160.114   5
   1   9   0 318.757 147.558   9
  -1   9   0 203.898 259.459   8
   1   9   0 460.976 157.627   2
  -1   9   0 275.240 62.9739   6
   1  -9   0 134.424 183.580   2
   1   9   1 4790.70 624.623   2
  -1   9  -1 4509.05 365.543   9
   1   9   1 4459.95 768.471   8
   1   9   1 5277.87 537.816   9
   1  -9   1 4819.74 703.009   2
   1   9   1 4250.21 468.105   5
  -1   9  -1 3919.66 743.755   8
  -1  -9  -1 4223.05 579.928   2
  -1   9  -1 4449.57 302.160   6
   1   9   2 1617.75 272.339   5
   1  -9   2 1459.41 411.044   2
  -1   9  -2 1609.42 214.164   6
  -1   9  -2 1486.59 477.847   8
   1   9   2 1640.07 283.269   9
   1   9   2 1684.24 376.496   2
  -1   9  -2 1655.31 241.831   5
  -1  -9  -2 1557.89 360.881   2
  -1  -9  -3 6403.21 702.738   2
   1   9   3 5935.10 551.984   6
   1  -9   3 6034.31 812.010   2
  -1   9  -3 6280.73 467.043   6
  -1   9  -3 6064.79 508.485   5
   1   9   4-51.2050 112.274   6
   1   9   4 83.4057 121.495   3
   1  -9   4 79.0792 162.449   2
  -1  -9  -4-219.448 172.549   2
   1  -9   5 16685.9 1360.95   2
  -1   9  -5 15556.2 1232.75   3
   1   9   5 15610.7 875.554   6
   1   9   5 15212.6 1202.21   3
  -1  -9  -5 15256.6 1104.79   2
   1  -9   6 2093.84 504.694   2
  -1   9  -6 1946.66 432.601   7
  -1  -9  -6 2139.00 391.628   9
   1   9   6 2722.42 375.787   6
  -1  -9  -6 2563.00 226.080   4
  -1  -9  -6 2465.72 423.203   5
  -1   9  -6 2640.76 525.861   3
   1   9   6 2169.63 469.377   3
  -1  -9  -6 1957.56 414.893   2
  -1  -9  -7 50.9502 133.684   2
   1   9   7 117.661 123.193   6
  -1  -9  -7 21.8012 91.7480   9
  -1   9  -7 299.818 218.225   3
  -1  -9  -7 46.8279 82.7500   5
  -1   9  -7 49.5656 132.654   7
   1  -9   7 159.295 180.921   2
  -1   9  -8-50.8750 124.532   7
  -1  -9  -8 131.512 148.267   2
  -1  -9  -8 139.344 143.202   5
   1  -9   8-67.3102 249.990   2
  -1   9  -8 48.7250 100.998   3
   1   9   8-28.9401 78.5338   6
   1  -9   9 168.931 199.416   2
  -1  -9  -9 888.150 280.124   9
   1   9   9 224.784 122.911   6
  -1  -9  -9 94.5349 118.038   5
  -1  -9  -9 88.0885 154.386   2
  -1   9  -9 752.181 306.650   3
  -1  -9 -10 85.8976 113.687   9
  -1   9 -10 1085.54 344.769   3
  -1  -9 -10 934.503 328.833   2
   1  -9  10 1131.36 430.848   2
  -1  -9 -11 991.506 289.025   6
  -1   9 -11 378.547 253.336   3
   1  -9  11 1087.67 395.755   2
  -1  -9 -11 901.636 315.408   2
  -1   9 -12 6452.88 906.574   3
  -1  -9 -12 6951.79 756.857   6
   1  -9  12 5928.16 557.092   1
  -1   9 -13 286.532 254.947   3
  -1  -9 -13 57.0078 146.212   5
   1  -9  13 137.026 100.106   1
  -1   9 -14 381.203 259.229   3
   1  -9  14 125.865 91.4970   1
  -1  -9 -14 405.048 287.539   3
  -1  -9 -15 244.697 212.980   3
  -1   9 -15 215.469 274.513   3
  -1   9 -16-185.883 231.182   3
  -1  -9 -16-271.820 248.422   3
  -1  -9 -16-28.9766 135.897   1
  -1  -9 -17 289.308 226.422   1
  -1   9 -17-262.600 255.880   3
  -1  -9 -17-221.225 215.161   3
  -1  -9 -18 214.809 220.892   1
  -1   9 -18 653.007 337.522   3
  -1  -9 -18-36.8042 191.988   3
  -1   9 -19-98.9047 176.886   3
  -1  -9 -19 136.779 186.379   1
  -1  -9 -20 1718.47 526.544   1
  -1   9 -20 1404.78 485.087   3
  -1  -9 -20 2195.78 656.712   3
  -1   9 -21 799.964 409.553   3
  -1  -9 -21 1674.81 528.265   1
   1  10 -21 1037.65 498.526   3
   1 -10 -21 1325.55 535.320   3
   1  10 -20 3716.66 910.453   3
   1 -10 -20 4354.48 974.339   3
   1 -10 -19 1212.78 519.710   3
   1  10 -19 1862.18 607.388   3
   1  10 -18 726.873 405.775   3
   1 -10 -18 1586.36 572.503   3
   1  10 -17 261.570 242.742   3
   1 -10 -17-190.306 228.815   3
   1  10 -16 1220.33 508.358   3
   1 -10 -16 985.094 419.951   3
   1 -10 -15 543.690 328.517   3
   1  10 -15-189.893 285.793   3
   1  10 -14 1368.33 507.032   3
   1 -10 -14 1607.52 488.774   3
   1 -10 -13 77.6266 72.7526   6
   1 -10 -13 25.2339 122.384   3
   1 -10 -12 69.7898 159.561   3
   1  10 -12 95.5603 313.732   3
   1 -10 -12-72.0256 206.515   2
   1 -10 -12 106.173 91.2088   6
   1 -10 -11 191.052 86.1353   6
   1 -10 -11-133.957 195.175   3
   1 -10 -11 54.6220 187.565   2
   1 -10 -10 2418.68 272.114   6
   1 -10 -10 1713.70 506.435   2
   1  10 -10 2373.75 611.366   3
   1 -10 -10 2720.54 607.448   3
   1 -10  -9 352.730 95.4353   6
   1  10  -9 609.855 328.504   3
   1 -10  -9 233.767 218.699   2
   1 -10  -8 2404.06 613.873   2
   1  10  -8 1832.14 526.891   3
  -1 -10   7 1185.26 456.876   8
  -1 -10   7 1136.17 166.506   1
   1 -10  -7 850.157 394.391   2
   1  10  -7 384.320 304.521   3
  -1 -10   7 1118.05 390.840   2
   1  10  -6 865.902 147.012   7
  -1 -10   6 971.529 412.921   8
  -1 -10   6 484.133 279.753   2
  -1 -10   6 1004.26 178.681   1
   1 -10  -6 654.577 264.422   2
   1 -10  -6 1181.69 249.613   4
   1  10  -6 1256.38 458.204   3
  -1 -10   5 185.493 178.870   2
   1 -10  -5-41.3411 207.956   2
   1  10  -5 389.170 291.080   3
   1  10  -5 94.6832 125.680   2
   1 -10  -5 183.069 120.551   4
  -1  10   4 273.930 176.437   3
  -1  10   4 414.205 304.773   8
  -1 -10   4-46.0189 137.838   2
   1 -10  -4 76.7289 177.555   2
   1  10  -4 464.451 254.873   2
   1  10  -4 547.485 327.973   3
   1 -10  -3-75.8089 184.392   2
  -1  10   3-106.045 193.397   8
   1  10  -3-306.779 260.402   8
  -1 -10   3 111.325 140.683   2
   1  10  -3-261.452 185.703   2
  -1  10   3-61.4843 138.087   3
   1 -10  -2 2628.41 585.043   2
  -1  10   2 2970.37 676.596   8
  -1 -10   2 3482.33 589.036   2
   1  10  -2 3301.26 720.628   8
   1  10  -2 3353.81 585.276   2
  -1  10   2 2857.01 525.446   3
  -1  10   1 3282.11 698.041   8
  -1 -10   1 4013.02 608.547   2
   1  10  -1 3122.71 559.268   2
  -1  10   1 2779.35 503.652   3
   1 -10  -1 4049.29 690.439   2
  -1  10   1 4807.50 749.044   2
   1  10  -1 3645.20 716.468   8
  -1 -10   0 1458.52 394.256   2
   1  10   0 1306.40 451.944   8
   1  10   0 1546.63 311.563   9
   1 -10   0 1810.14 459.343   2
   1  10   0 2063.77 443.324   2
  -1  10   0 1709.45 523.481   8
   1  10   0 1522.45 292.999   5
  -1  10   0 1864.95 485.906   2
   1  10   1 2983.54 532.982   2
  -1  10  -1 3146.11 257.799   6
   1  10   1 2854.74 392.855   9
  -1 -10  -1 2805.31 502.720   2
   1  10   1 3210.10 698.411   8
  -1  10  -1 3203.92 724.802   8
   1 -10   1 3061.17 597.711   2
   1  10   1 2700.49 373.644   5
  -1  10  -1 3117.35 287.850   9
  -1  10  -2 761.644 338.131   8
  -1  10  -2 838.302 164.122   5
  -1  10  -2 1303.64 199.256   6
   1 -10   2 957.781 371.982   2
   1  10   2 1218.64 328.732   2
  -1 -10  -2 1153.12 333.834   2
  -1  10  -2 941.130 186.471   9
  -1  10  -3 12.8122 38.6827   6
   1 -10   3 99.2807 164.095   2
  -1 -10  -3 234.653 173.449   2
  -1  10  -3 158.583 97.0216   5
   1  10   3 11.2213 121.800   6
   1  10   4 24153.1 1112.04   6
  -1 -10  -4 25366.2 1501.11   2
  -1  10  -4 23728.8 1001.10   6
   1 -10   4 23304.1 1660.29   2
   1 -10   5 77.3069 201.733   2
   1  10   5 145.347 105.387   6
  -1 -10  -5 168.580 166.947   2
  -1 -10  -6 9016.33 921.293   2
   1  10   6 8757.99 674.231   6
   1 -10   6 8700.85 1040.90   2
  -1  10  -6 7943.20 890.563   7
  -1  10  -6 9186.32 1013.09   3
   1 -10   7 2208.23 545.057   2
  -1 -10  -7 2870.08 534.951   2
   1  10   7 2596.60 379.993   6
  -1  10  -7 2923.26 547.509   7
  -1 -10  -7 3157.56 503.886   5
  -1  10  -7 2420.98 536.535   3
  -1 -10  -7 2288.30 425.376   9
   1 -10   8 691.653 324.461   2
  -1 -10  -8 909.450 297.364   5
  -1  10  -8 1236.92 353.244   7
   1  10   8 725.130 211.196   6
  -1 -10  -8 1036.55 325.390   2
  -1 -10  -8 999.103 298.847   9
  -1  10  -8 934.041 361.300   3
  -1  10  -9 875.024 326.000   7
   1 -10   9 55.1545 164.345   2
  -1 -10  -9 227.744 152.989   5
  -1 -10  -9 242.276 197.745   2
  -1 -10  -9 342.963 194.518   9
  -1  10  -9 440.982 262.898   3
   1 -10  10 264.308 226.375   2
  -1 -10 -10-82.5010 135.984   9
  -1 -10 -10-296.818 215.660   2
  -1  10 -10 5.93208 221.718   3
  -1 -10 -11 108.625 183.986   2
  -1  10 -11 425.415 276.468   3
   1 -10  11 166.375 216.744   2
  -1 -10 -12 1558.99 449.860   2
  -1  10 -12 1999.50 520.302   3
   1 -10  12 1485.88 290.965   1
   1 -10  13 852.556 221.490   1
  -1 -10 -13 1087.33 384.691   5
  -1  10 -13 616.933 299.596   3
  -1 -10 -13 387.262 250.165   2
  -1  10 -14 887.558 422.134   3
  -1 -10 -14 435.620 282.487   5
  -1 -10 -14 731.565 332.064   2
  -1  10 -15 2384.99 612.489   3
  -1 -10 -15 2036.02 537.098   5
  -1  10 -16 1293.95 474.645   3
  -1 -10 -16 1483.49 485.996   5
  -1 -10 -17 2880.77 635.374   1
  -1 -10 -17 2277.03 617.623   5
  -1  10 -17 3055.26 694.190   3
  -1 -10 -18 854.032 466.089   3
  -1 -10 -18 1281.55 484.263   5
  -1  10 -18 996.852 458.766   3
  -1 -10 -18 886.138 363.049   1
  -1  10 -19 245.337 223.371   3
  -1 -10 -19 25.1353 126.770   1
  -1 -10 -19 179.080 247.990   3
  -1 -10 -20 37.1859 196.386   1
  -1 -10 -20 285.819 346.153   3
  -1  10 -20 136.202 224.237   3
  -1 -10 -21 691.606 356.021   1
  -1  10 -21-98.3428 201.522   3
  -1 -10 -21 480.987 368.533   3
   1  11 -20 2783.84 801.754   3
   1 -11 -20-530.822 385.913   3
   1  11 -19 156.375 269.184   3
   1 -11 -19 566.667 400.239   3
   1  11 -18 71.0099 272.243   3
   1 -11 -18 181.163 269.558   3
   1  11 -17-148.481 263.533   3
   1 -11 -17 1352.99 548.204   3
   1  11 -16 1014.92 516.855   3
   1 -11 -16 1769.02 567.634   3
   1  11 -15 154.961 324.451   3
   1 -11 -15-478.346 341.351   2
   1 -11 -15 498.532 314.204   3
   1  11 -14 333.182 335.089   3
   1 -11 -14 294.679 284.719   3
   1 -11 -14-192.623 283.319   2
   1  11 -13 401.137 282.907   3
   1 -11 -13 570.640 343.690   3
   1 -11 -13 1120.65 452.563   2
   1 -11 -12 11016.0 1361.96   2
   1 -11 -12 9902.26 1216.56   3
   1  11 -12 9647.80 1295.09   3
   1 -11 -11 7581.86 495.181   6
   1  11 -11 7499.16 1143.44   3
   1 -11 -11 7347.31 1097.88   2
   1  11 -10 19806.0 1792.34   3
   1 -11 -10 21176.6 1817.83   2
   1  11  -9 3701.97 796.952   3
   1 -11  -9 3963.78 773.241   2
   1  11  -8 6666.71 1025.55   3
   1 -11  -8 6282.53 973.083   2
  -1 -11   8 6194.23 334.683   1
   1 -11  -7 390.714 283.513   2
   1  11  -7-142.891 236.708   3
   1 -11  -7 63.7841 72.0393   4
  -1 -11   7-338.773 233.785   2
  -1 -11   7 190.325 87.8172   1
   1  11  -6 6180.03 446.802   7
   1 -11  -6 6154.16 927.082   2
   1 -11  -6 5797.18 577.778   4
   1  11  -6 7270.66 1065.16   3
  -1 -11   6 5814.10 838.236   2
   1 -11  -5 9933.15 775.770   4
   1 -11  -5 9725.82 1150.90   2
   1  11  -5 10859.8 1264.00   3
  -1  11   5 9463.05 1251.60   8
  -1 -11   5 9629.55 1041.24   2
   1 -11  -4 8377.70 1063.12   2
  -1  11   4 10043.2 1317.18   8
  -1 -11   4 8809.59 981.970   2
  -1  11   3 5193.90 934.033   8
   1  11  -3 5861.00 824.624   2
   1  11  -3 5174.18 925.107   8
  -1 -11   3 4795.33 716.677   2
   1 -11  -3 4117.14 741.584   2
   1  11  -2 7290.05 1094.06   8
  -1  11   2 6578.69 1058.00   8
   1  11  -2 7268.85 907.613   2
   1 -11  -2 6917.41 946.061   2
  -1 -11   2 6464.57 816.132   2
   1 -11  -1 53.0780 182.889   2
   1  11  -1-386.418 285.745   8
   1  11  -1 217.068 189.010   2
   1  11  -1 239.700 136.999   9
  -1 -11   1 310.718 210.346   2
  -1  11   1-16.2389 189.758   8
   1  11   0 6211.26 818.226   2
   1  11   0 4398.15 857.917   8
   1  11   0 5918.30 572.855   5
   1  11   0 5393.96 582.393   9
  -1 -11   0 6176.57 789.108   2
  -1  11   0 6162.44 1024.08   8
   1 -11   0 4381.44 746.065   2
   1  11   1 654.790 193.666   9
  -1  11  -1 649.900 397.891   8
   1  11   1 776.803 384.822   8
  -1 -11  -1 354.588 229.567   2
  -1  11  -1 833.527 134.522   6
   1  11   1 949.856 211.236   5
   1  11   1 434.085 248.271   2
   1 -11   1 1020.48 355.367   2
  -1  11  -2-154.276 273.048   8
   1  11   2-47.0343 187.173   8
   1 -11   2-17.4430 133.649   2
  -1 -11  -2 8.73092 137.020   2
  -1  11  -2 48.9113 40.9110   9
   1  11   2 175.629 160.487   2
  -1  11  -2 12.2732 49.4220   6
  -1 -11  -3 89.8256 199.873   2
  -1  11  -3 200.605 97.0221   6
  -1  11  -3 0.63356 38.9804   5
   1  11   3-106.818 109.067   6
  -1  11  -4 6632.84 543.584   6
  -1 -11  -4 6194.27 787.911   2
   1  11   4 6314.10 582.462   6
   1 -11   4 6144.48 907.400   2
  -1  11  -4 6532.83 567.331   5
   1 -11   5 4971.00 830.834   2
  -1 -11  -5 5232.10 734.573   2
   1  11   5 5078.16 509.338   6
  -1  11  -6 3492.60 602.687   7
  -1 -11  -6 2731.75 538.823   2
   1 -11   6 2898.10 629.185   2
   1  11   6 2929.20 398.125   6
  -1  11  -6 2460.32 563.894   3
   1  11   7 1027.99 246.039   6
   1 -11   7 935.602 407.751   2
  -1 -11  -7 846.023 320.185   2
  -1  11  -7 1142.61 358.983   7
  -1  11  -7 668.904 321.219   3
   1  11   8 416.575 180.670   6
  -1 -11  -8 1027.17 305.960   9
   1 -11   8 1144.74 394.122   2
  -1 -11  -8 1024.84 348.946   2
  -1 -11  -8 1562.76 389.967   5
  -1  11  -8 1113.96 408.872   3
  -1  11  -8 1033.69 356.431   7
  -1  11  -9 33.4422 161.468   7
   1 -11   9 201.271 229.822   2
  -1 -11  -9-34.3832 161.246   2
  -1 -11  -9-52.9868 115.512   9
  -1  11  -9 345.848 261.447   3
  -1 -11  -9 246.761 161.323   5
  -1  11 -10 9340.27 1127.81   3
  -1 -11 -10 9224.48 1028.48   2
   1 -11  10 9803.09 1224.10   2
   1 -11  11 3507.84 744.216   2
  -1  11 -11 4197.13 775.619   3
  -1 -11 -11 2576.09 507.777   9
  -1 -11 -11 3145.79 628.534   2
  -1  11 -12 7130.49 1002.28   3
  -1 -11 -12 8092.49 1023.94   2
  -1 -11 -13 5134.94 822.486   2
  -1 -11 -13 3970.83 720.099   5
  -1  11 -13 3300.35 709.747   3
  -1 -11 -14 2044.04 520.797   9
  -1  11 -14 1929.73 564.456   3
  -1 -11 -14 1961.37 535.976   5
  -1 -11 -14 2111.95 555.851   2
  -1 -11 -15-234.907 210.127   9
  -1  11 -15 12.8126 190.976   3
  -1 -11 -15-119.291 190.673   5
  -1 -11 -15 189.664 183.209   2
  -1 -11 -16-262.002 261.721   5
  -1 -11 -16 214.383 229.132   9
  -1 -11 -16-400.577 302.666   2
  -1  11 -16-178.698 212.556   3
  -1  11 -17 2666.10 683.205   3
  -1 -11 -17 3738.56 738.506   1
  -1 -11 -17 2115.18 607.466   5
  -1 -11 -17 3486.15 771.728   2
  -1 -11 -18 3909.99 826.984   2
  -1  11 -18 3329.94 762.369   3
  -1 -11 -18 3687.45 763.323   1
  -1 -11 -18 4214.75 838.771   5
  -1 -11 -19 1873.17 606.272   2
  -1  11 -19 1582.91 549.499   3
  -1 -11 -19 2021.25 562.019   1
  -1 -11 -19 1720.01 595.895   5
  -1  11 -20 1749.34 577.644   3
  -1 -11 -20 1454.97 561.146   1
  -1 -11 -20 2525.04 744.370   5
   1  12 -19-175.246 280.596   3
   1 -12 -19-593.045 434.426   2
   1 -12 -19-261.070 380.627   3
   1 -12 -18-256.092 341.775   2
   1  12 -18 249.561 358.904   3
   1 -12 -18 474.907 357.871   3
   1  12 -17-372.879 359.165   3
   1 -12 -17-218.329 242.038   3
   1 -12 -17 160.346 287.172   2
   1  12 -16-211.132 262.693   3
   1 -12 -16 3.13725 122.728   3
   1 -12 -16 378.064 233.689   2
   1  12 -15-113.958 244.675   3
   1 -12 -15 309.979 325.806   2
   1  12 -14 501.003 378.989   3
   1 -12 -14 958.642 467.338   2
   1 -12 -13 783.436 435.297   2
   1  12 -13 347.725 331.295   3
   1  12 -12 438.283 347.199   3
   1 -12 -12 797.607 387.520   2
   1 -12 -11 12.7188 321.591   2
   1  12 -11 72.4005 223.282   3
   1 -12 -10-6.83765 230.977   2
   1  12 -10-268.303 295.288   3
   1 -12  -9 3370.55 762.616   2
   1  12  -9 2448.23 674.387   3
  -1 -12   8 4333.57 330.046   1
   1 -12  -8 4087.29 294.568   5
   1  12  -8 5411.59 970.212   3
   1 -12  -8 4071.39 797.918   2
   1 -12  -7 8235.84 1127.17   2
  -1 -12   7 10254.3 596.572   1
   1  12  -7 8088.57 420.453   7
   1 -12  -7 9278.89 718.471   4
   1  12  -7 8555.48 1210.27   3
  -1 -12   7 8127.46 1042.83   2
   1 -12  -6 1986.36 357.418   4
  -1 -12   6 2453.55 565.862   2
   1 -12  -6 1836.79 528.281   2
   1  12  -6 2524.74 676.594   3
  -1  12   5 2466.47 698.527   8
  -1 -12   5 1732.85 470.259   2
   1 -12  -5 1828.75 498.331   2
   1 -12  -5 1468.32 306.450   4
   1  12  -5 1520.47 496.084   3
  -1 -12   4 1363.26 413.000   2
   1 -12  -4 1716.53 513.395   2
  -1  12   4 1370.55 523.133   8
  -1 -12   3-235.984 199.599   2
  -1  12   3 4.52874 222.362   8
   1  12  -3 468.278 343.772   8
   1 -12  -3-115.353 171.503   2
  -1  12   2 3842.27 843.847   8
  -1 -12   2 3128.37 608.096   2
   1 -12  -2 2948.62 649.415   2
   1  12  -2 3377.64 802.530   8
  -1  12   1 1931.53 626.200   8
   1  12  -1 2129.97 634.221   8
   1  12  -1 1979.19 348.390   5
  -1 -12   1 1583.84 430.203   2
   1  12  -1 2222.96 411.173   9
   1 -12  -1 1307.20 437.750   2
  -1  12   0 820.018 405.424   8
  -1 -12   0 432.800 258.915   2
   1  12   0 1003.10 242.106   5
   1  12   0 832.381 404.548   8
   1  12   0 821.285 230.501   9
   1 -12   0 567.938 316.299   2
   1  12   0 1294.47 412.102   2
   1  12   1 1231.00 252.663   9
   1  12   1 572.448 330.434   8
  -1 -12  -1 1043.75 362.200   2
  -1  12  -1 1332.06 163.928   6
   1  12   1 1276.37 232.718   5
  -1  12  -1 745.850 411.739   8
   1 -12   1 1358.24 441.548   2
   1  12   1 1223.94 396.099   2
  -1  12  -2 2552.18 277.259   9
  -1  12  -2 2404.59 270.375   6
  -1  12  -2 3041.45 782.909   8
   1 -12   2 2151.56 583.132   2
  -1 -12  -2 3850.11 677.646   2
   1  12   2 2936.31 745.191   8
   1  12   2 2077.12 510.073   2
   1 -12   3 8152.42 1075.55   2
  -1  12  -3 7231.10 492.375   5
   1  12   3 8066.48 677.919   6
  -1 -12  -3 9010.70 1000.19   2
  -1  12  -3 8509.76 568.643   6
  -1  12  -4 7495.97 590.336   6
   1 -12   4 6242.99 962.911   2
  -1 -12  -4 7256.65 910.278   2
   1  12   4 7651.72 641.433   6
  -1  12  -4 7169.81 576.214   5
   1 -12   5 9380.24 1175.44   2
   1  12   5 8357.71 660.040   6
  -1 -12  -5 8401.36 972.030   2
  -1  12  -5 8232.53 690.707   5
  -1  12  -5 7185.59 619.075   6
  -1  12  -6 794.871 322.772   7
   1  12   6 954.338 236.019   6
   1 -12   6 636.355 362.707   2
  -1  12  -6 625.542 337.038   3
  -1 -12  -6 762.719 285.962   2
  -1  12  -7-4.58306 121.042   7
   1 -12   7 55.5985 196.977   2
  -1 -12  -7-411.781 242.802   2
  -1  12  -7 151.583 146.491   3
   1  12   7 22.2765 90.9346   6
  -1 -12  -8-274.601 219.249   2
  -1  12  -8 45.7043 120.578   7
   1  12   8 63.3529 88.4175   6
  -1  12  -8-304.153 278.078   3
   1 -12   9-28.3206 190.653   2
  -1 -12  -9 42.2657 110.874   9
  -1 -12  -9 129.854 162.011   2
  -1  12  -9 124.388 196.842   3
  -1 -12 -10 654.978 265.829   9
  -1 -12 -10 275.240 214.587   2
  -1 -12 -10 183.655 149.424   5
  -1  12 -10 338.242 272.107   3
   1 -12  10 573.013 341.784   2
   1 -12  11-361.830 285.412   2
  -1 -12 -11 21.0752 150.832   2
  -1 -12 -11 173.344 139.024   9
  -1  12 -11 217.364 242.714   3
  -1 -12 -12-404.185 286.345   2
  -1  12 -12 579.289 315.057   3
   1 -12  12 479.862 325.990   2
  -1 -12 -13 571.339 328.676   2
  -1 -12 -13 549.743 286.187   5
  -1  12 -13-34.4478 163.337   3
  -1 -12 -14 203.045 236.492   2
  -1 -12 -14 1211.57 443.710   5
  -1  12 -14 1031.93 374.606   3
  -1 -12 -14 1171.17 382.370   9
  -1 -12 -15 535.874 297.338   5
  -1 -12 -15 471.504 289.414   9
  -1  12 -15 227.970 186.747   3
  -1 -12 -15 320.663 257.983   2
  -1 -12 -16 1374.63 452.439   9
  -1  12 -16 1916.33 576.865   3
  -1 -12 -16 1076.21 438.791   5
  -1 -12 -16 1276.41 456.697   2
  -1 -12 -17-66.8224 135.784   9
  -1 -12 -17-27.8275 91.0221   5
  -1 -12 -17 288.385 330.297   2
  -1  12 -17-392.524 312.833   3
  -1 -12 -17-195.989 235.029   1
  -1  12 -18 1987.68 619.173   3
  -1 -12 -18 1888.76 619.884   5
  -1 -12 -18 2612.22 662.063   1
  -1 -12 -18 1959.95 632.628   2
  -1  12 -19 1125.22 475.550   3
  -1 -12 -19 453.770 297.267   1
  -1 -12 -19 476.957 290.444   2
   1  13 -18-53.7294 215.617   3
   1 -13 -18-94.1690 253.041   2
   1  13 -17 376.173 381.543   3
   1 -13 -17 53.7533 233.789   2
   1  13 -16 2255.41 726.538   3
   1 -13 -16 1400.37 624.354   2
   1  13 -15 40.5474 176.105   3
   1 -13 -15 208.533 256.029   2
   1 -13 -14 702.037 418.952   2
   1  13 -14 374.904 351.784   3
   1 -13 -13 24.1038 194.798   2
   1  13 -13 75.6797 153.695   3
   1  13 -12 3179.48 811.941   3
   1 -13 -12 2253.35 646.203   2
   1 -13 -11 932.915 463.108   2
   1  13 -11 1241.48 522.804   3
   1 -13 -10-297.319 278.740   2
   1  13 -10 721.513 403.360   3
   1  13  -9 5882.02 1067.83   3
   1 -13  -9 6462.23 1066.51   2
   1 -13  -8 1314.91 516.616   2
  -1 -13   8 1860.78 241.812   1
  -1 -13   8 1215.65 452.088   2
   1  13  -8 1718.18 620.862   3
  -1 -13   7 4223.08 781.637   2
   1 -13  -7 3533.59 768.801   2
   1 -13  -7 3951.91 491.553   4
  -1 -13   7 4989.73 451.434   1
   1  13  -7 4791.03 379.621   7
   1  13  -7 4134.40 902.596   3
  -1 -13   6 2930.95 661.935   2
  -1  13   6 4499.83 1006.80   8
   1 -13  -6 2386.09 639.187   2
   1 -13  -6 3977.86 516.795   4
   1  13  -6 3058.21 783.363   3
   1 -13  -5 9277.33 806.111   4
  -1  13   5 9725.94 1432.32   8
   1 -13  -5 8821.93 1184.87   2
   1  13  -5 8961.32 1271.96   3
  -1 -13   5 8942.18 1103.13   2
  -1 -13   4 197.060 172.050   2
  -1  13   4-11.7488 233.791   8
   1 -13  -4 460.742 308.746   2
  -1 -13   3 1900.33 502.722   2
  -1  13   3 1861.64 627.743   8
   1  13  -3 1994.04 672.376   8
   1 -13  -3 1798.18 539.847   2
   1  13  -2 675.508 231.587   9
   1  13  -2 831.524 449.495   8
  -1  13   2 582.579 401.819   8
   1 -13  -2 1035.30 421.435   2
  -1 -13   2 1196.39 414.156   2
   1  13  -2 589.839 217.351   5
   1  13  -1 9493.84 1385.64   8
   1  13  -1 7977.38 738.455   9
  -1 -13   1 7637.40 989.942   2
   1  13  -1 9265.26 725.795   5
  -1  13   1 8184.14 1299.95   8
   1 -13  -1 7365.87 1053.81   2
   1  13   0 385.201 344.524   8
  -1  13   0 561.656 376.334   8
   1 -13   0 1150.36 435.083   2
   1  13   0 480.150 152.599   5
  -1 -13   0 223.120 219.961   2
   1  13   0 655.418 203.443   9
   1  13   1 1443.11 569.378   8
  -1  13  -1 1691.90 605.990   8
  -1 -13  -1 1573.67 457.358   2
   1 -13   1 1474.11 492.562   2
  -1  13  -1 1196.47 141.821   6
   1 -13   2 7551.72 1085.38   2
  -1  13  -2 9721.02 1442.24   8
   1  13   2 6468.04 1136.64   8
  -1 -13  -2 7502.64 957.580   2
   1  13   2 7303.04 673.286   6
  -1  13  -2 8133.79 483.139   6
  -1  13  -3 885.947 189.866   9
   1  13   3 1446.88 548.753   8
   1  13   3 1132.53 262.889   6
   1 -13   3 1656.94 535.166   2
  -1  13  -3 998.407 198.125   6
  -1 -13  -3 1188.10 403.990   2
  -1  13  -4 1211.08 236.985   6
  -1  13  -4 1062.38 217.632   5
  -1 -13  -4 1189.26 391.044   2
   1  13   4 1256.59 271.491   6
  -1  13  -5 526.222 161.155   6
   1  13   5 476.287 171.355   6
  -1 -13  -5 464.801 259.016   2
  -1  13  -5 224.400 127.974   5
   1 -13   5 119.450 232.915   2
  -1  13  -6 4214.23 724.972   7
   1  13   6 4353.86 478.131   6
  -1  13  -6 3412.20 457.215   6
   1 -13   6 4379.89 839.111   2
  -1 -13  -6 4407.79 766.006   2
  -1  13  -6 2946.20 715.787   3
  -1 -13  -7 8055.61 1005.24   2
  -1  13  -7 7355.20 949.459   7
  -1  13  -7 8482.20 1144.33   3
   1 -13   7 6302.52 1016.66   2
  -1  13  -7 7304.01 698.597   6
  -1 -13  -7 5954.37 290.463   4
   1  13   7 7218.56 618.361   6
   1  13   8 39.2220 94.5131   6
  -1  13  -8 162.719 157.663   7
   1 -13   8 379.295 298.931   2
  -1 -13  -8 291.675 253.381   2
  -1  13  -8 72.2091 217.914   3
  -1 -13  -9 2438.83 596.673   2
   1 -13   9 2666.43 689.563   2
  -1  13  -9 2385.57 540.159   7
  -1  13  -9 3002.10 682.522   3
  -1 -13 -10 3655.78 717.252   2
  -1  13 -10 4041.43 807.254   3
   1 -13  10 4600.59 899.340   2
  -1 -13 -11 1168.63 409.821   2
   1 -13  11 1330.79 529.209   2
  -1 -13 -11 186.742 107.311   9
  -1  13 -11 1629.67 524.221   3
  -1 -13 -12-117.486 204.620   2
  -1 -13 -12 138.807 146.290   9
   1 -13  12 214.557 249.637   2
  -1  13 -12-188.209 233.962   3
  -1 -13 -13 3852.37 771.780   2
  -1  13 -13 4149.73 841.925   3
  -1 -13 -14 3311.07 716.054   2
  -1  13 -14 3180.78 729.487   3
  -1 -13 -14 2640.93 582.216   5
  -1 -13 -15 3881.04 804.114   2
  -1  13 -15 2915.63 738.819   3
  -1 -13 -16 284.606 324.402   2
  -1  13 -16 230.112 251.138   3
  -1  13 -17 110.449 213.405   3
  -1 -13 -17 403.278 372.463   2
  -1 -13 -18-392.060 267.168   2
  -1 -13 -18 223.439 280.084   1
  -1  13 -18 401.758 335.897   3
   1 -14 -17-224.012 338.561   2
   1  14 -17-466.187 362.473   3
   1 -14 -16-252.015 276.751   2
   1  14 -16 211.677 269.307   3
   1  14 -15 188.557 276.691   3
   1 -14 -15 268.930 342.978   2
   1 -14 -14 184.512 271.391   2
   1  14 -14 485.552 360.099   3
   1 -14 -13 2154.01 687.670   2
   1  14 -13 1601.37 625.657   3
   1 -14 -12-52.6952 201.268   2
   1  14 -12 1892.21 667.504   3
   1 -14 -11 82.9941 250.479   2
   1  14 -11-72.9150 218.523   3
   1 -14 -10-51.1915 217.078   2
   1  14 -10 381.091 115.529   3
   1 -14  -9 195.063 238.321   2
   1  14  -9-433.599 332.708   3
  -1 -14   8 1545.73 240.348   1
   1  14  -8 1857.95 636.450   3
   1 -14  -8 1522.89 536.382   2
  -1 -14   8 1256.81 453.143   2
  -1  14   7 807.488 440.240   8
  -1 -14   7 954.354 416.105   2
   1  14  -7 58.0275 378.843   3
   1 -14  -7-229.058 217.542   2
  -1 -14   7 717.382 186.009   1
   1 -14  -6 4209.67 864.604   2
  -1 -14   6 4075.41 792.027   2
  -1  14   6 3056.21 861.423   8
   1  14  -6 4464.77 954.380   3
  -1  14   5-397.208 346.211   8
  -1 -14   5-139.418 228.600   2
   1  14  -5-418.058 340.659   3
   1 -14  -5-722.645 412.724   2
   1 -14  -5 60.4774 86.8752   4
  -1 -14   4 4342.72 781.265   2
  -1  14   4 3883.95 954.978   8
   1 -14  -4 4804.71 905.471   2
  -1 -14   3 3146.76 670.598   2
  -1  14   3 3015.54 849.053   8
   1  14  -3 3275.34 883.909   8
   1 -14  -3 2586.00 662.330   2
   1  14  -2 30.4147 47.3743   5
   1  14  -2 483.508 382.039   8
  -1 -14   2-239.140 225.387   2
   1  14  -2 282.454 187.437   9
  -1  14   2 298.419 304.612   8
   1 -14  -2 416.946 316.944   2
  -1  14   1 2892.98 818.947   8
   1  14  -1 2768.87 366.975   5
   1  14  -1 2375.27 383.261   9
   1 -14  -1 2149.99 594.491   2
  -1 -14   1 2840.84 620.216   2
   1  14  -1 2339.17 725.619   8
   1  14   0 149.484 97.7262   9
  -1 -14   0 376.070 268.679   2
  -1  14   0 421.496 336.369   8
   1 -14   0 84.8393 227.577   2
   1  14   0-159.229 197.357   8
   1 -14   1 2277.55 645.530   2
  -1  14  -1 2436.29 762.852   8
   1  14   1 2297.69 705.874   8
  -1 -14  -1 1435.54 469.169   2
   1 -14   2 1077.20 461.910   2
   1  14   2 1769.41 341.599   6
  -1  14  -2 1665.61 210.228   6
  -1 -14  -2 1509.94 466.177   2
   1  14   2 1927.80 675.090   8
   1 -14   3 403.109 288.970   2
  -1  14  -3 232.656 103.544   6
  -1 -14  -3-52.3623 156.984   2
  -1  14  -3 99.9179 61.3440   9
   1  14   3 168.487 135.228   6
   1  14   3 592.180 368.178   8
   1  14   4 3.98220 64.3156   6
  -1  14  -4 108.246 79.8061   6
   1 -14   4-108.777 223.549   2
  -1  14  -4 134.300 87.0483   9
  -1 -14  -4-57.7968 175.268   2
   1  14   4 295.722 295.123   8
  -1 -14  -5 165.873 175.746   2
  -1  14  -5 189.852 135.887   6
   1 -14   5 273.874 266.642   2
   1  14   5 336.658 144.303   6
  -1  14  -5 98.8755 70.9332   5
   1 -14   6 1477.29 523.231   2
   1  14   6 1337.09 266.436   6
  -1 -14  -6 1590.05 475.969   2
  -1  14  -6 1051.58 462.588   3
  -1  14  -6 1240.04 287.883   5
  -1  14  -7 2259.11 557.039   7
   1 -14   7 3227.10 786.012   2
   1  14   7 2924.70 390.863   6
  -1  14  -7 3310.47 766.530   3
  -1 -14  -7 2873.09 636.079   2
  -1  14  -8 1108.74 404.700   7
   1 -14   8 775.713 399.787   2
  -1  14  -8 282.701 270.718   3
  -1 -14  -8 293.587 279.392   2
   1 -14   9 43.2144 169.523   2
  -1 -14  -9-149.012 180.958   2
  -1  14  -9 157.585 231.886   3
  -1  14  -9 153.092 197.204   7
  -1  14 -10-186.823 197.451   7
  -1 -14 -10 311.929 211.405   2
  -1  14 -10-545.236 361.382   3
   1 -14  10 123.949 272.330   2
  -1  14 -11 1601.08 570.583   3
  -1 -14 -11 1070.94 399.659   2
   1 -14  11 1848.20 581.280   2
  -1  14 -12 312.395 303.562   3
   1 -14  12 202.525 278.493   2
  -1 -14 -12 468.499 297.886   2
  -1  14 -13 245.597 286.115   3
  -1 -14 -13-148.349 237.894   2
  -1 -14 -14-634.810 372.970   2
  -1  14 -14-85.5222 147.175   3
  -1  14 -15 198.115 252.637   3
  -1 -14 -15 337.612 303.740   2
  -1 -14 -16 994.241 440.644   2
  -1  14 -16 808.430 476.961   3
  -1  14 -17 156.893 265.455   3
  -1 -14 -17 1437.55 526.696   2
   1 -15 -16 933.325 522.244   2
   1  15 -16 1233.51 670.827   3
   1 -15 -15 89.9589 232.399   2
   1  15 -15 593.831 409.259   3
   1  15 -14 2343.42 777.175   3
   1 -15 -14 1382.39 588.293   2
   1  15 -13 2812.70 862.159   3
   1 -15 -13 2058.81 695.914   2
   1 -15 -12 134.207 207.303   2
   1  15 -12 147.390 225.101   3
   1 -15 -11-66.1745 219.459   2
   1  15 -11 227.863 267.732   3
   1  15 -10 2085.22 692.436   3
   1 -15 -10 832.345 480.143   2
  -1  15   9 365.037 374.131   8
   1  15  -9 692.094 411.272   3
   1 -15  -9-174.582 245.171   2
   1  15  -8 430.842 339.464   3
   1 -15  -8 28.3625 151.140   2
  -1  15   8 721.116 435.544   8
  -1 -15   8 240.345 206.459   2
   1 -15  -7 369.134 312.960   2
  -1 -15   7-175.129 242.887   2
  -1 -15   7 299.075 128.245   1
  -1  15   7-588.013 448.296   8
   1  15  -7-77.6862 267.022   3
   1 -15  -6 429.042 272.026   2
  -1 -15   6 622.072 317.131   2
  -1  15   6-187.946 290.836   8
   1  15  -6 574.318 417.448   3
  -1 -15   5-32.5895 165.396   2
  -1  15   5 49.1212 139.271   8
   1 -15  -5-197.910 262.633   2
   1  15  -5-348.227 353.634   3
  -1 -15   4-259.273 238.820   2
  -1  15   4-189.151 312.960   8
   1 -15  -4-202.776 260.447   2
   1  15  -4-284.804 390.484   3
  -1  15   3 253.219 296.862   8
  -1 -15   3 491.770 297.972   2
   1 -15  -3 55.3826 267.363   2
   1  15  -3-57.4735 268.272   8
   1  15  -2 1586.78 650.974   8
   1 -15  -2 532.250 342.466   2
  -1 -15   2 793.215 368.993   2
  -1  15   2 1159.21 587.502   8
   1  15  -1-94.8330 208.453   8
  -1 -15   1-25.3441 154.646   2
   1 -15  -1 360.940 282.670   2
  -1  15   1 561.305 380.191   8
  -1  15   0 215.251 254.405   8
   1  15   0-277.135 327.562   8
   1 -15   0 483.910 324.862   2
  -1 -15   0 327.709 276.974   2
   1  15   1 210.627 336.409   8
   1  15   1-57.7178 90.9361   6
   1 -15   1 355.232 323.199   2
  -1 -15  -1 2.38977 94.8743   2
  -1  15  -1 322.159 302.125   8
   1 -15   2 1223.24 473.349   2
   1  15   2 1492.08 601.330   8
   1  15   2 521.379 193.022   6
  -1 -15  -2 1214.75 425.852   2
   1  15   3 1189.85 269.263   6
   1 -15   3 1175.42 513.682   2
  -1 -15  -3 2196.07 610.793   2
   1  15   3 1584.26 621.744   8
   1  15   4 386.717 333.655   8
   1 -15   4 226.601 296.002   2
   1  15   4 57.7056 115.261   6
  -1 -15  -4 239.329 229.616   2
   1  15   5 1654.58 633.298   8
  -1 -15  -5 1307.04 450.711   2
   1  15   5 1420.18 276.071   6
   1 -15   5 1527.65 545.149   2
   1  15   6 564.044 180.605   6
   1 -15   6 1304.17 490.005   2
  -1 -15  -6 941.054 411.890   2
  -1  15  -6 1024.12 456.547   3
   1  15   7 11608.4 759.375   6
  -1  15  -7 10809.7 1223.02   7
  -1 -15  -7 9197.10 1165.17   2
  -1  15  -7 10639.0 1408.89   3
   1 -15   7 11477.5 1452.13   2
  -1  15  -8 30.3814 157.807   7
   1 -15   8 237.230 246.777   2
  -1  15  -8 50.8287 204.224   3
  -1 -15  -8 43.3746 133.292   2
   1 -15   9 299.272 293.234   2
  -1  15  -9 113.196 264.085   3
  -1  15  -9 497.021 252.276   7
  -1 -15  -9 169.941 157.836   2
  -1  15 -10 8.60838 123.018   7
  -1 -15 -10 115.400 171.961   2
  -1  15 -10-178.981 275.895   3
   1 -15  10 157.392 250.429   2
  -1 -15 -11 246.287 238.145   2
   1 -15  11-18.5072 254.195   2
  -1  15 -11-245.960 280.034   3
  -1  15 -12-23.3468 192.234   3
  -1 -15 -12-142.604 209.213   2
   1 -15  12-254.191 269.098   2
  -1  15 -13-115.737 244.885   3
  -1 -15 -13-287.188 288.695   2
  -1 -15 -14 340.667 297.863   2
  -1  15 -14 96.4961 291.946   3
  -1  15 -15 242.497 255.799   3
  -1 -15 -15 212.734 259.349   2
   1 -16 -14 286.919 342.598   2
   1  16 -14-4.26645 176.218   3
   1 -16 -13 2746.36 825.585   2
   1  16 -13 3981.27 1033.17   3
   1  16 -12 568.595 418.510   3
   1 -16 -12-44.3643 302.276   2
   1  16 -11 768.382 462.687   3
   1 -16 -11-526.635 414.790   2
  -1  16  10 117.023 183.019   8
   1 -16 -10-338.664 317.150   2
   1  16 -10-14.1029 154.977   3
  -1  16   9 1682.55 741.765   8
   1 -16  -9 879.300 462.568   2
   1  16  -9 2167.36 761.967   3
  -1  16   8 898.928 486.693   8
   1  16  -8 1790.06 675.153   3
   1 -16  -8 418.985 342.483   2
  -1 -16   8 721.853 383.695   2
  -1 -16   7 420.111 327.726   2
   1 -16  -7 199.139 270.119   2
  -1  16   7-480.122 397.720   8
   1  16  -7 1.96208 163.706   3
  -1  16   6 496.550 397.080   8
   1 -16  -6-1.62035 179.609   2
  -1 -16   6-79.4250 194.840   2
   1  16  -6 220.439 304.458   3
  -1  16   5 774.562 501.756   8
  -1 -16   5 362.592 328.208   2
   1  16  -5 429.279 355.363   3
   1 -16  -5-243.028 293.265   2
  -1  16   4 1159.67 523.159   8
  -1 -16   4 522.106 342.750   2
   1 -16  -4 537.060 343.361   2
   1  16  -4 1137.39 462.380   3
   1  16  -3 1333.73 612.076   8
  -1 -16   3 1016.90 437.296   2
   1 -16  -3 1101.13 473.992   2
  -1 -16   2-108.847 205.502   2
   1  16  -2 277.469 309.053   8
   1 -16  -2 310.413 240.270   2
  -1  16   2-256.723 355.206   8
  -1 -16   1-212.580 219.705   2
  -1  16   1 664.632 481.384   8
   1  16  -1 447.283 554.114   8
   1 -16  -1 381.576 321.062   2
  -1  16   0 62.2448 321.206   8
  -1 -16   0-14.3917 137.820   2
   1 -16   0 76.5573 231.336   2
   1  16   0 540.141 487.754   8
   1  16   1-87.1406 104.243   6
  -1 -16  -1 353.066 245.381   2
   1 -16   1 636.124 398.623   2
  -1  16  -1 850.283 521.993   8
   1  16   1 496.668 399.124   8
   1  16   2-170.698 219.610   8
   1  16   2-43.9351 94.1902   6
  -1 -16  -2 598.885 338.858   2
   1 -16   2 632.062 384.141   2
   1  16   3 152.030 263.734   8
   1 -16   3 1101.07 488.899   2
  -1 -16  -3 529.767 320.629   2
   1 -16   4 1978.64 585.289   2
  -1 -16  -4 1837.26 590.146   2
   1  16   4 2138.43 721.538   8
   1  16   5 1068.75 520.886   8
   1 -16   5 848.437 481.471   2
  -1 -16  -5 466.554 308.961   2
  -1  16  -5-107.631 252.862   3
  -1  16  -6 2999.88 682.015   7
   1 -16   6 2447.97 720.173   2
  -1  16  -6 2648.31 757.387   3
  -1 -16  -6 2837.96 701.054   2
   1  16   6 4505.95 1061.31   8
  -1  16  -7 115.913 156.079   7
  -1 -16  -7-318.224 257.923   2
  -1  16  -7-134.073 224.170   3
   1 -16   7 196.888 303.077   2
   1 -16   8 319.903 294.449   2
  -1  16  -8-43.2755 178.456   7
  -1 -16  -8-126.030 198.759   2
  -1  16  -8-113.260 216.251   3
   1 -16   9 1018.04 491.776   2
  -1 -16  -9 1472.71 490.029   2
  -1  16  -9 1619.83 626.283   3
   1 -16  10-226.387 268.611   2
  -1  16 -10 243.805 277.926   3
  -1 -16 -10-169.434 239.114   2
  -1  16 -11 2881.94 772.471   3
   1 -16  11 2725.80 761.546   2
  -1 -16 -11 1920.58 579.213   2
  -1  16 -12-1.68524 202.082   3
  -1 -16 -12-312.353 307.143   2
   1 -16  12 14.8397 216.793   2
  -1 -16 -13 381.614 316.050   2
  -1  16 -13 155.466 263.778   3
  -1  16 -14-394.087 310.632   3
  -1 -16 -14-237.178 221.258   2
   1 -17 -12 459.234 386.555   2
   1  17 -12 1721.74 717.949   3
  -1  17  11 2327.23 956.940   8
   1 -17 -11 3129.88 844.079   2
   1  17 -11 3034.12 954.110   3
   1 -17 -10 881.390 478.156   2
  -1  17  10 189.801 370.790   8
  -1  17   9-262.951 393.461   8
   1 -17  -9 96.3941 152.427   2
   1  17  -9-12.9698 179.044   3
   1 -17  -8-37.5061 176.781   2
  -1  17   8-513.652 417.804   8
   1  17  -8-435.570 319.685   3
  -1 -17   8-326.129 287.505   2
  -1 -17   7 1297.70 534.930   2
  -1  17   7 1247.82 692.320   8
   1  17  -7 2347.80 801.730   3
   1 -17  -7 1225.58 527.923   2
  -1  17   6 263.320 393.856   8
  -1 -17   6 563.333 347.855   2
   1  17  -6 401.771 304.706   3
   1 -17  -6 858.490 439.945   2
  -1 -17   5 9.12099 94.0111   2
   1 -17  -5 24.0402 184.565   2
  -1  17   4 934.478 551.953   8
  -1 -17   4 606.776 358.266   2
   1 -17  -4 319.769 432.710   2
   1  17  -4 314.310 379.731   3
  -1  17   3 1539.91 678.528   8
  -1 -17   3 1386.95 518.570   2
   1 -17  -3 1685.26 596.874   2
  -1  17   2-477.878 403.481   8
  -1 -17   2 610.996 371.371   2
   1  17  -2 9.77300 90.5217   8
   1 -17  -2 869.106 463.449   2
   1  17  -1 311.638 433.458   8
  -1  17   1 1118.23 610.443   8
  -1 -17   1 211.900 248.321   2
   1 -17  -1 220.384 288.403   2
  -1  17   0 2.42536 322.143   8
  -1 -17   0 826.020 401.107   2
   1  17   0 1370.81 633.208   8
   1 -17   0 1020.54 422.682   2
   1 -17   1 67.5032 226.571   2
   1  17   1-122.600 221.018   8
  -1 -17  -1 38.1234 148.924   2
   1  17   2 993.200 592.324   8
   1 -17   2 941.563 482.336   2
  -1 -17  -2 1716.69 542.033   2
   1  17   3-87.7838 279.608   8
   1 -17   3 552.334 422.986   2
  -1 -17  -3 356.825 258.383   2
  -1 -17  -4 1082.25 440.185   2
   1  17   4 1050.73 577.078   8
   1 -17   4 1092.55 495.798   2
  -1 -17  -5 235.911 222.525   2
   1  17   5-528.117 410.309   8
   1 -17   5-18.8792 234.725   2
  -1  17  -5-589.893 426.643   3
   1 -17   6 197.885 236.495   2
   1  17   6 75.5825 230.209   8
  -1  17  -6 613.337 324.464   7
  -1 -17  -6 864.280 418.646   2
  -1  17  -6-1.86648 272.255   3
   1 -17   7 901.984 466.084   2
   1  17   7 1265.15 625.737   8
  -1  17  -7 1276.64 453.698   7
  -1 -17  -7 1280.82 498.286   2
  -1  17  -7 298.999 328.794   3
   1  17   8 460.934 356.236   8
  -1 -17  -8 268.172 206.434   2
   1 -17   8 46.7397 246.055   2
  -1  17  -8-537.208 365.545   3
   1 -17   9 332.040 309.246   2
  -1 -17  -9-64.1591 199.076   2
  -1  17  -9-120.773 212.203   3
   1 -17  10 1747.09 659.170   2
  -1  17 -10 2136.89 755.562   3
  -1 -17 -10 2612.29 655.703   2
  -1  17 -11 121.789 325.382   3
   1 -17  11 184.067 209.417   2
  -1  17 -12 173.364 264.726   3
   1 -17  12-260.705 249.258   2
  -1 -17 -12-505.534 326.321   2
   1 -18 -10 2112.49 717.453   2
  -1  18  10 168.593 386.616   8
   1  18 -10 2194.42 793.263   3
  -1  18   9-360.380 418.432   8
   1  18  -9 396.390 375.964   3
   1 -18  -9 243.353 308.138   2
   1  18  -8 2034.90 791.204   3
  -1  18   8 1412.58 682.804   8
  -1 -18   8 947.421 443.536   2
   1 -18  -8 615.713 391.467   2
  -1 -18   7-205.108 278.736   2
  -1  18   7 318.918 467.935   8
   1  18  -7 658.846 500.177   3
   1 -18  -7 521.346 444.339   2
  -1  18   6 754.608 524.401   8
   1 -18  -6-280.036 346.500   2
   1  18  -6 40.6250 250.506   3
  -1 -18   6 367.093 299.012   2
  -1 -18   5-550.449 349.527   2
   1 -18  -5 60.5815 233.637   2
   1  18  -5-157.800 344.319   3
  -1  18   5 311.947 395.002   8
  -1  18   4 612.416 486.995   8
  -1 -18   4 789.377 391.974   2
   1 -18  -4-25.4786 201.917   2
   1  18  -4 614.825 446.916   3
  -1 -18   3-264.987 222.034   2
  -1  18   3 285.743 366.691   8
   1 -18  -3-18.1147 142.380   2
  -1 -18   2 85.4673 192.466   2
  -1  18   2 505.583 444.104   8
   1 -18  -2 416.382 335.909   2
   1  18  -2-608.802 509.991   8
   1  18  -1 423.116 424.893   8
  -1  18   1 212.616 295.206   8
  -1 -18   1 450.013 316.679   2
   1 -18  -1 910.826 484.603   2
   1  18   0 212.758 339.385   8
  -1  18   0 100.015 301.351   8
  -1 -18   0 36.7350 137.259   2
   1 -18   0-414.416 363.222   2
  -1 -18  -1 1216.77 523.921   2
   1  18   1 1856.38 771.332   8
   1 -18   1 1651.00 637.432   2
  -1 -18  -2 156.759 246.320   2
   1 -18   2 19.9932 125.612   2
   1  18   3-87.9498 205.122   8
   1 -18   3 91.1675 182.104   2
  -1 -18  -3-67.0244 124.373   2
   1 -18   4 258.811 273.802   2
   1  18   4 35.0228 234.384   8
   1  18   5-574.039 449.143   8
  -1 -18  -5-428.711 284.466   2
  -1  18  -5-14.2112 196.712   3
   1 -18   6-478.142 391.249   2
   1  18   6 207.709 383.476   8
  -1  18  -6 1527.24 590.601   3
  -1 -18  -6 827.016 434.549   2
   1  18   7 1721.64 739.853   8
   1 -18   7 2114.57 734.972   2
  -1 -18  -7 1639.83 579.653   2
  -1  18  -7 1365.95 595.767   3
   1 -18   8 740.971 421.490   2
   1  18   8 1223.12 638.862   8
  -1 -18  -8 1303.05 514.247   2
  -1  18  -8 1064.11 585.960   3
   1  18   9 1737.89 802.649   8
   1 -18   9 1154.10 636.485   2
  -1  18  -9 1709.71 647.143   3
  -1 -18  -9 758.694 390.279   2
   1 -18  10 1597.28 666.601   2
  -1 -18 -10 872.788 420.666   2
  -1  18 -10 710.563 448.266   3
  -1  19   7-67.1171 375.324   8
  -1 -19   7 380.974 315.475   2
   1  19  -7 476.272 427.353   3
   1 -19  -7 393.559 365.091   2
   1  19  -6 1085.46 573.459   3
  -1 -19   6 1488.50 601.842   2
  -1  19   6 1199.95 709.324   8
   1 -19  -6 695.700 321.929   2
  -1 -19   5 237.228 247.576   2
  -1  19   5-2.85938 210.974   8
   1 -19  -5 293.679 279.239   2
   1  19  -5-131.241 296.095   3
  -1 -19   4 1210.13 512.047   2
   1 -19  -4 245.332 302.665   2
   1  19  -4 272.872 351.470   3
  -1  19   4 199.069 263.435   8
  -1 -19   3 42.4586 242.380   2
  -1  19   3 601.576 515.783   8
   1 -19  -3 344.063 323.623   2
   1  19  -3 379.100 391.519   3
  -1 -19   2 441.960 359.624   2
   1 -19  -2 287.982 305.730   2
  -1  19   2 838.833 656.534   8
  -1 -19   1 56.2146 175.797   2
   1  19  -1 651.168 489.021   8
   1 -19  -1 540.227 217.822   2
   1 -19   0 261.903 358.644   2
   1  19   0 882.358 567.619   8
  -1 -19   0 67.3096 116.520   2
  -1 -19  -1 1467.30 552.632   2
   1 -19   1 1280.11 596.939   2
   1  19   1 1097.48 643.150   8
   1  19   2-442.664 422.119   8
  -1 -19  -2-293.252 314.263   2
   1 -19   2-367.666 293.028   2
   1 -19   3-78.1862 242.132   2
   1  19   3 259.065 303.428   8
  -1 -19  -3 250.238 245.727   2
   1  19   4 252.311 290.288   8
   1 -19   4-306.055 333.455   2
  -1 -19  -4 6.54509 93.7203   2
  -1  19  -4 458.922 341.576   3
   1 -19   5 1069.49 502.534   2
   1  19   5 157.367 286.521   8
  -1 -19  -5 691.740 419.777   2
  -1  19  -5 21.9596 195.289   3
   1 -19   6 31.8794 216.107   2
  -1 -19  -6-92.2429 148.607   2
   1  19   6-361.792 410.656   8
  -1  19  -6 131.658 321.445   3
   2   0 -23 42.4003 197.838   3
   2   0 -22 118.512 239.376   3
   2   0 -21 461.900 327.579   3
   2   0 -20 108.071 234.663   3
   2   0 -19-461.790 333.208   3
   2   0 -18 4035.97 808.864   3
   2   0 -17-250.498 236.138   3
   2   0 -16 26764.4 1911.66   3
   2   0 -15 88.3533 190.938   3
   2   0 -14 12996.9 1253.51   3
   2   0 -13 118.611 184.373   3
   2   0 -12 288.424 249.325   3
   2   0 -11-152.831 181.667   3
  -2   0  11 174.946 238.825   3
   2   0 -10 43903.3 1990.10   3
   2   0  -9-25.7004 123.095   3
   2   0  -8 33.1656 123.821   3
  -2   0   8-134.530 144.805   3
   2   0  -7 15.8641 107.062   3
  -2   0   7-75.4324 123.298   3
   2   0  -6 224.225 155.116   3
  -2   0   6 316.806 185.567   3
  -2   0   5 12.0905 104.460   3
   2   0  -5 3.46419 96.1579   3
  -2   0   4 32238.9 1320.62   3
   2   0  -4 33884.5 1261.06   3
  -2   0   3 7.67120 84.5840   3
   2   0  -3-32.1479 81.1118   3
  -2   0   2 61989.8 1520.96   3
   2   0  -2 62416.6 1436.31   3
   2   0  -1 46.6837 104.021   9
   2   0  -1-15.0954 36.7731   8
   2   0  -1 13.7809 77.9768   3
  -2   0   1-6.18833 64.0762   3
  -2   0   1-89.0853 201.060   7
   2   0   0 42426.1 1792.92   9
  -2   0   0 40453.3 1670.54   7
   2   0   0 41486.5 1760.19   5
  -2   0   0 39426.2 937.925   3
   2   0   0 41176.3 895.858   3
   2   0   1-20.3741 58.0812   2
   2   0   1 20.6843 38.3198   3
   2   0   1-189.818 149.293   9
  -2   0  -1-32.2464 135.124   7
   2   0   1-47.3960 113.348   5
   2   0   1-64.8106 85.4754   4
   2   0   2 4088.76 551.647   9
  -2   0  -2 4028.57 565.521   7
   2   0   2 4403.57 510.758   4
   2   0   2 4158.74 318.446   2
   2   0   2 3983.72 541.873   5
   2   0   3-151.748 133.449   5
  -2   0  -3-0.81298 44.4299   2
   2   0   3 54.8061 85.3246   4
   2   0   3 21.1547 51.1817   2
  -2   0  -4 650.271 197.398   6
   2   0   4 596.529 222.084   5
   2   0   4 650.735 217.998   4
   2   0   4 625.757 136.985   2
   2   0   4 690.276 100.137   3
  -2   0  -4 620.808 136.457   2
   2   0   5 19.8803 36.7387   3
  -2   0  -5 55.8377 77.0924   2
  -2   0  -5 148.995 132.001   6
  -2   0  -5-25.7530 41.8860   3
   2   0   5 138.205 109.791   4
  -2   0  -6 166.258 129.958   6
  -2   0  -6 338.188 101.288   3
   2   0   6 348.366 109.542   3
  -2   0  -6 330.020 129.832   2
   2   0   7-0.28613 53.4516   3
   2   0   7-30.4236 118.014   1
  -2   0  -7 64.5791 91.8875   3
  -2   0  -7 27.4528 99.8436   2
  -2   0  -7 22.8892 92.0790   6
   2   0   8 231316. 4012.02   1
  -2   0  -8 229972. 4071.22   6
  -2   0  -8 222049. 3314.93   2
  -2   0  -8 226860. 3026.84   3
   2   0   8 226623. 3110.55   3
  -2   0  -9-0.75829 134.194   3
  -2   0  -9 47.4667 147.646   6
   2   0   9-56.1162 105.326   3
  -2   0  -9 9.48491 62.3349   2
   2   0   9 128.094 139.819   1
   2   0  10 82997.3 2499.36   1
  -2   0 -10 83363.8 2155.12   3
  -2   0 -10 84986.5 2643.41   6
   2   0  10 84122.1 2232.64   3
  -2   0 -10 81025.9 2218.88   2
  -2   0 -11-63.8624 115.059   2
  -2   0 -11-134.957 131.547   3
   2   0  11 216.079 154.524   3
   2   0  12 1262.13 321.889   3
  -2   0 -12 2011.37 387.058   3
  -2   0 -13 27.8674 104.928   3
   2   0  13 106.798 116.282   3
  -2   0 -14 1081.47 334.293   3
   2   0  14 810.397 292.876   3
  -2   0 -15 6.14180 120.101   3
  -2   0 -15 24.1990 109.151   2
   2   0  15-145.626 154.589   3
  -2   0 -16 1065.81 364.065   3
  -2   0 -17-161.350 186.093   3
  -2   0 -18 668.637 322.008   3
  -2   0 -19-48.2908 132.878   3
  -2   0 -20 162.866 216.305   3
  -2   0 -21-306.565 249.903   3
  -2   0 -22 70.0557 208.787   3
  -2   0 -23-344.067 265.136   3
   2  -1 -23-198.069 270.884   3
   2   1 -23-264.127 258.233   3
   2   1 -22-167.361 219.221   3
   2  -1 -22-84.8202 237.102   3
   2   1 -21-153.397 258.777   3
   2  -1 -21 135.966 182.112   3
   2  -1 -20 242.080 300.806   3
   2   1 -20 869.976 427.916   3
   2  -1 -19 254.618 288.271   3
   2   1 -19 317.485 250.097   3
   2  -1 -18 2377.57 639.736   3
   2   1 -18 1299.11 480.341   3
   2  -1 -17 2459.22 598.155   3
   2   1 -17 1905.72 537.085   3
   2   1 -16-49.4779 235.311   3
   2  -1 -16-416.026 300.032   3
   2  -1 -15 2655.94 599.225   3
   2   1 -15 2622.72 600.440   3
   2  -1 -14 1001.02 375.274   3
   2   1 -14 96.7161 236.988   3
   2  -1 -13 3039.05 599.140   3
   2   1 -13 2089.43 506.417   3
   2  -1 -12 3179.99 588.597   3
   2   1 -12 3105.94 593.614   3
   2   1 -11-3.20907 149.850   3
   2  -1 -11-152.343 164.113   3
  -2   1  11 196.102 196.125   3
  -2  -1  11 239.923 213.975   3
   2  -1 -10 21.3699 142.964   3
  -2  -1  10-2.73967 188.823   3
   2   1 -10-322.626 205.269   3
   2   1  -9 6685.73 756.895   3
   2  -1  -9 7380.53 774.135   3
   2  -1  -8 11198.4 912.046   3
   2   1  -8 10846.5 921.214   3
  -2  -1   7 13525.1 1054.03   3
   2  -1  -7 11057.5 856.028   3
   2   1  -7 12186.1 932.809   3
  -2   1   7 11766.4 961.908   3
  -2   1   6 68.0851 113.056   3
   2   1  -6-37.1756 102.841   3
   2  -1  -6 24.8255 121.021   3
  -2  -1   6-66.4949 111.522   3
   2   1  -5 49.1053 124.493   3
  -2   1   5 314.945 160.241   3
   2  -1  -5 64.7501 110.879   3
  -2  -1   5 54.2997 84.8526   3
  -2  -1   4 16433.1 963.547   3
   2  -1  -4 15550.9 844.526   3
   2   1  -4 16547.0 922.069   3
  -2   1   4 15282.5 894.897   3
  -2   1   3 212.129 107.463   3
   2  -1  -3 410.760 134.313   3
  -2  -1   3 373.446 153.801   3
   2   1  -3 423.527 150.580   3
  -2   1   3 382.550 107.550   8
  -2  -1   2 2169.95 312.358   3
  -2  -1   2 2076.74 368.846   7
   2  -1  -2 2376.21 274.285   3
  -2   1   2 2040.06 274.792   3
   2   1  -2 2117.48 295.853   3
   2  -1  -1 9684.28 521.328   8
   2   1  -1 9850.33 573.116   3
  -2  -1   1 9891.40 783.650   7
   2   1  -1 9226.45 849.877   9
   2  -1  -1 9389.12 830.217   9
  -2  -1   1 9096.22 573.360   3
   2  -1  -1 10108.5 485.694   3
  -2   1   1 10441.3 529.234   3
   2  -1   0 2829.42 459.323   5
   2  -1   0 2689.58 449.394   9
   2   1   0 2532.14 461.842   9
   2  -1   0 2998.58 351.736   2
  -2   1   0 2666.12 450.953   7
  -2  -1   0 2841.23 430.280   7
  -2   1   0 2654.00 225.006   3
   2   1   0 3167.69 302.825   3
   2  -1   0 2582.56 398.762   4
   2  -1   0 2800.84 211.574   3
   2  -1   1 2787.02 413.300   4
   2  -1   1 2079.57 285.012   2
   2  -1   1 2102.32 393.480   9
   2  -1   1 2317.19 345.456   6
   2   1   1 2517.50 245.938   3
  -2   1  -1 2462.55 452.209   7
   2   1   1 2102.39 200.453   2
  -2  -1  -1 2768.93 442.096   7
   2  -1   1 2524.04 434.038   5
   2   1   1 2420.70 439.818   5
  -2  -1  -1 2164.45 363.323   4
   2   1   1 2031.20 409.364   9
   2   1   1 2736.79 435.941   7
  -2   1  -2 715.640 255.164   7
   2  -1   2 1078.37 286.060   9
  -2   1  -2 792.384 177.574   2
   2  -1   2 641.070 200.788   6
   2   1   2 1100.27 308.604   9
   2   1   2 754.365 267.423   7
   2  -1   2 438.228 185.032   5
   2   1   2 520.470 90.5389   2
   2  -1   2 637.904 194.431   4
  -2  -1  -2 543.462 196.179   4
   2   1   2 425.209 188.110   5
   2  -1   2 615.782 156.202   2
   2   1   2 847.853 228.849   4
   2   1   3 2860.11 463.468   5
  -2   1  -3 2087.86 276.521   2
   2  -1   3 2149.69 282.964   2
   2  -1   3 2182.87 400.321   5
   2  -1   3 2115.09 334.709   6
   2   1   3 2394.20 375.910   4
  -2   1  -3 2449.47 459.738   7
   2  -1   3 2359.95 384.493   4
   2   1   3 2083.06 205.068   3
   2   1   3 1918.39 155.663   2
  -2   1  -4 11953.5 839.556   6
   2  -1   4 11690.3 790.966   6
   2  -1   4 11383.4 847.425   4
  -2   1  -4 11338.9 655.861   2
   2   1   4 12673.2 972.915   5
   2  -1   4 12466.8 673.238   2
  -2  -1  -4 10710.3 433.813   2
   2   1   4 11303.2 501.235   3
   2   1   4 12446.0 845.773   4
   2   1   5-16.5290 66.5048   4
   2   1   5 111.075 70.5654   3
  -2  -1  -5 84.5128 65.3487   2
  -2   1  -5-9.56484 75.1802   6
   2  -1   5 14.0107 64.4210   2
  -2   1  -5 53.4486 47.5221   3
   2  -1   5 6.20035 36.9143   3
  -2   1  -5 74.0631 93.5621   2
  -2  -1  -5 81.2557 106.494   6
  -2  -1  -6 2223.87 275.221   3
  -2  -1  -6 2005.10 381.717   6
  -2  -1  -6 2088.01 261.296   2
   2  -1   6 2143.02 238.929   3
   2  -1   6 2021.59 304.886   2
  -2   1  -6 2080.85 368.679   6
  -2   1  -6 2224.80 331.255   2
   2  -1   6 1993.81 376.733   1
   2   1   6 1840.91 341.315   4
  -2   1  -6 1969.87 217.002   3
   2   1   6 1849.92 251.503   3
  -2   1  -7 171.022 99.4884   2
  -2  -1  -7 53.1028 108.408   6
  -2   1  -7 37.3468 72.4569   3
   2  -1   7 66.2957 129.788   1
  -2   1  -7 79.8059 100.662   6
   2   1   7 66.9292 72.4388   3
   2   1   7 100.156 95.7059   4
   2  -1   7-4.42287 47.1536   3
  -2  -1  -7 15.6144 59.5279   2
  -2  -1  -7-7.79885 63.5227   3
   2  -1   8 7001.60 711.454   1
  -2  -1  -8 7232.34 743.634   6
   2  -1   8 6556.96 527.287   3
   2   1   8 7116.35 711.612   1
  -2   1  -8 6604.16 700.447   6
  -2   1  -8 7479.12 659.707   2
  -2  -1  -8 6972.27 564.474   3
  -2   1  -8 7500.23 542.547   3
   2   1   8 6955.43 572.257   3
  -2  -1  -8 7358.12 559.914   2
   2   1   9 1682.14 308.728   3
   2  -1   9 1753.83 307.428   3
  -2  -1  -9 2054.47 328.964   3
  -2   1  -9 1898.96 387.215   6
  -2  -1  -9 2197.77 336.538   2
  -2  -1  -9 2405.35 445.375   6
  -2   1  -9 2584.43 415.690   2
   2  -1   9 1896.94 384.575   1
   2   1   9 2358.21 422.827   1
  -2   1  -9 2371.66 341.489   3
  -2  -1 -10 689.200 212.035   2
   2  -1  10 892.514 375.887   7
  -2  -1 -10 947.643 311.029   6
   2   1  10 708.695 221.657   3
  -2   1 -10 900.269 272.804   2
  -2   1 -10 426.531 200.094   6
   2  -1  10 364.685 179.670   3
  -2  -1 -10 705.593 224.024   3
   2  -1  10 693.893 237.770   1
  -2   1 -10 636.890 197.898   3
   2  -1  11 173.515 134.254   3
  -2   1 -11 169.021 129.810   3
   2  -1  11 557.752 249.823   7
  -2   1 -11-50.0120 89.1612   2
   2  -1  11 239.995 161.398   1
   2   1  11 305.087 165.660   3
  -2  -1 -11 222.782 136.784   2
  -2  -1 -11 187.129 153.785   3
  -2  -1 -12 329.128 164.950   2
  -2   1 -12 1253.44 309.487   3
   2  -1  12 1619.38 367.250   1
   2   1  12 1414.83 354.650   3
  -2  -1 -12 1182.38 307.411   3
   2  -1  12 1246.72 321.700   3
  -2  -1 -13 406.246 218.465   3
  -2  -1 -13 186.209 138.128   2
   2   1  13 383.909 195.895   3
   2  -1  13 165.255 128.112   3
  -2   1 -13 195.853 153.030   3
   2  -1  14 481.223 199.584   3
  -2   1 -14 158.676 130.173   3
  -2   1 -14 292.945 223.248   2
  -2  -1 -14 398.836 193.881   3
   2   1  14 724.464 287.788   3
  -2   1 -15 2181.29 468.441   3
  -2  -1 -15 2234.99 474.534   3
   2   1  15 1673.60 457.818   3
   2  -1  15 1626.47 426.269   3
  -2  -1 -15 1960.89 432.743   2
  -2   1 -16 207.850 193.056   3
  -2  -1 -16 134.413 171.561   3
  -2  -1 -17 501.426 286.507   3
  -2   1 -17 566.268 276.184   3
  -2   1 -18-199.778 202.263   3
  -2  -1 -18 77.9023 179.079   3
  -2   1 -19 1592.36 470.860   3
  -2  -1 -19 1448.22 441.367   3
  -2   1 -20-13.2717 155.450   3
  -2  -1 -20 210.866 214.899   3
  -2   1 -21 266.725 240.396   3
  -2  -1 -21 226.946 242.945   3
  -2   1 -22 60.2403 163.495   3
  -2  -1 -22 264.169 269.651   3
  -2  -1 -23 168.674 226.990   3
  -2   1 -23 271.512 208.195   3
   2   2 -23 55.1058 150.632   3
   2  -2 -23-142.673 248.449   3
   2   2 -22 891.594 451.727   3
   2  -2 -22-245.761 301.650   3
   2  -2 -21 581.000 344.502   3
   2   2 -21 853.801 435.327   3
   2  -2 -20 2234.16 650.012   3
   2   2 -20 1045.10 482.647   3
   2  -2 -19 1626.73 524.083   3
   2   2 -19 1366.01 529.256   3
   2   2 -18 7861.57 1116.89   3
   2  -2 -18 7648.78 1098.50   3
   2  -2 -17 7190.93 1025.70   3
   2   2 -17 7255.53 1055.70   3
   2   2 -16 559.071 326.397   3
   2  -2 -16 566.349 344.414   3
   2  -2 -15 4597.26 777.038   3
   2   2 -15 4318.58 763.254   3
   2  -2 -14 15947.1 1389.52   3
   2   2 -14 15808.7 1420.40   3
   2   2 -13 149.872 205.237   3
   2  -2 -13 23.6663 192.668   3
   2  -2 -12 2289.54 526.759   3
   2   2 -12 2065.63 490.826   3
   2   2 -11 732.591 292.513   3
   2  -2 -11 716.068 278.489   3
   2  -2 -10 4457.70 635.080   3
   2   2 -10 3475.89 597.311   3
  -2  -2  10 4820.52 746.348   3
  -2   2  10 5400.89 748.825   3
   2  -2  -9 842.808 280.389   3
   2   2  -9 897.876 317.336   3
   2  -2  -8 458.586 219.883   3
  -2   2   8-106.897 108.115   3
   2   2  -8 524.819 226.936   3
   2  -2  -7 8160.37 745.164   3
  -2   2   7 7684.11 776.816   3
   2   2  -7 7018.48 734.789   3
   2  -2  -6 1261.59 299.287   3
  -2   2   6 915.569 256.906   3
   2   2  -6 1135.87 293.399   3
  -2  -2   6 750.381 252.140   3
  -2  -2   5 16624.0 659.557   8
  -2  -2   5 16948.4 1074.94   3
  -2   2   5 16317.2 1034.26   4
   2  -2  -5 16702.4 944.164   3
  -2   2   5 16291.1 986.237   3
   2   2  -5 15385.0 994.665   3
   2  -2  -4-3.34711 78.8217   3
  -2  -2   4 39.1925 103.830   7
   2   2  -4 67.7118 140.728   3
  -2   2   4-110.573 95.9207   3
  -2   2   4-11.9334 112.847   4
  -2  -2   4 41.7490 100.115   3
  -2  -2   3 2731.70 397.555   3
   2   2  -3 2785.46 391.445   3
  -2  -2   3 2711.94 376.264   7
  -2   2   3 2640.29 409.771   4
   2  -2  -3 2571.87 324.304   3
  -2   2   3 2565.60 336.109   3
  -2   2   3 2416.14 312.903   8
   2  -2  -2 2373.69 407.425   9
  -2   2   2 3257.50 368.511   8
   2   2  -2 3591.98 414.197   3
  -2  -2   2 2862.40 384.303   3
  -2  -2   2 3978.48 463.900   7
   2  -2  -2 3027.17 314.674   3
  -2   2   2 3142.81 337.102   3
  -2  -2   1 909.450 244.518   7
   2  -2  -1 1204.66 180.263   3
  -2   2   1 817.888 158.614   3
   2  -2  -1 817.531 245.994   9
   2   2  -1 977.185 290.121   9
   2   2  -1 1038.85 220.332   3
   2  -2  -1 810.045 231.631   4
   2  -2  -1 970.995 200.846   8
   2  -2  -1 753.547 206.671   2
   2  -2   0 25299.1 1095.10   8
   2   2   0 25794.2 978.971   3
   2  -2   0 26263.8 1367.87   5
   2   2   0 25180.3 1225.41   7
   2   2   0 26248.4 1467.18   9
  -2  -2   0 24737.2 1202.09   4
   2  -2   0 25227.1 1244.66   4
   2  -2   0 26807.8 1384.68   9
   2  -2   0 25514.6 677.425   3
  -2   2   0 26138.2 710.861   3
   2  -2   0 26698.1 1142.70   2
  -2   2  -1 20749.6 1296.59   7
   2   2   1 19113.7 1013.41   1
   2   2   1 19432.4 1251.91   9
   2  -2   1 20434.4 1184.05   9
   2   2   1 19842.0 1255.97   5
   2   2   1 19234.0 1117.58   7
   2   2   1 20268.8 839.957   3
   2  -2   1 22458.8 1005.67   6
  -2   2  -1 20107.0 1252.97   9
   2  -2   1 20886.2 1212.31   5
   2  -2   1 21461.5 1139.38   4
  -2  -2  -1 19806.4 1052.23   4
  -2   2  -1 20021.7 483.787   3
   2  -2   1 21262.0 986.175   2
  -2   2  -2 19247.2 1244.29   9
  -2   2  -2 19561.8 1279.38   7
   2  -2   2 18755.8 1130.49   5
   2   2   2 19651.6 1165.14   7
   2  -2   2 19598.0 943.240   6
   2   2   2 20379.1 1269.65   9
   2  -2   2 19324.7 1082.41   4
  -2   2  -2 20017.5 1256.40   5
  -2  -2  -2 20249.3 1050.53   4
  -2   2  -2 18485.9 916.284   2
   2   2   2 20195.8 1258.70   5
   2  -2   2 20865.9 959.704   2
   2   2   3 1792.29 385.093   9
  -2   2  -3 2127.70 432.681   9
  -2   2  -3 1469.10 272.048   2
   2  -2   3 1791.40 350.308   5
   2   2   3 2318.72 413.005   7
   2  -2   3 1949.06 305.106   2
  -2   2  -3 1833.36 410.860   7
   2   2   3 2070.32 406.953   5
   2  -2   3 2268.81 335.284   6
  -2   2  -3 2525.64 469.943   5
  -2  -2  -3 2239.18 358.683   4
   2   2   3 2013.13 246.453   3
  -2   2  -3 2168.37 339.917   6
  -2   2  -4 606.538 259.747   7
  -2   2  -4 305.617 162.230   6
  -2   2  -4 386.388 202.739   9
   2  -2   4 583.056 184.663   6
   2  -2   4 429.676 144.882   2
   2   2   4 408.909 168.537   4
   2   2   4 357.086 168.265   5
  -2   2  -4 556.191 259.507   5
  -2   2  -4 407.350 146.190   2
   2   2   4 433.006 124.943   3
  -2   2  -5 25843.0 1247.39   6
  -2   2  -5 29522.7 1614.88   5
   2   2   5 29691.1 1290.56   4
   2  -2   5 29295.5 1247.07   6
   2   2   5 28266.4 1004.59   3
  -2   2  -5 26816.3 655.623   3
  -2  -2  -5 25807.1 636.000   2
  -2   2  -5 27677.5 1199.38   2
   2  -2   5 28555.4 1178.04   2
  -2   2  -5 28991.5 1598.89   9
   2  -2   6 11403.7 829.017   6
   2  -2   6 10727.0 542.567   3
   2  -2   6 11382.9 775.105   2
  -2   2  -6 12208.7 876.029   6
  -2   2  -6 10479.9 778.041   2
  -2   2  -6 11505.7 1030.57   5
   2   2   6 10865.5 792.855   4
  -2  -2  -6 11363.4 901.579   6
   2   2   6 10741.2 661.067   3
  -2   2  -6 11445.6 522.056   3
  -2  -2  -6 10921.5 499.342   2
  -2   2  -7 3419.93 481.596   6
   2  -2   7 3677.90 494.909   6
  -2   2  -7 3935.22 640.369   5
   2  -2   7 3445.14 356.055   3
   2   2   7 3507.41 462.414   4
  -2   2  -7 3604.77 473.440   2
   2  -2   7 3331.51 488.105   1
  -2  -2  -7 3146.05 380.840   3
  -2  -2  -7 3916.76 543.201   6
   2   2   7 3474.24 404.922   3
  -2   2  -7 3484.25 335.384   3
   2  -2   7 2982.92 424.825   2
  -2  -2  -7 3889.87 342.108   2
  -2  -2  -8 29868.5 1520.94   6
  -2   2  -8 28220.0 1410.64   6
   2  -2   8 28649.2 1440.70   1
  -2   2  -8 30888.7 1440.91   2
  -2  -2  -8 27578.5 1482.60   1
  -2   2  -8 30712.6 1776.85   5
   2  -2   8 27744.7 1106.91   3
   2   2   8 29373.7 1340.37   4
  -2  -2  -8 28033.6 1179.52   3
  -2   2  -8 29917.7 1075.92   3
   2   2   8 29120.9 1238.37   3
  -2  -2  -8 27121.6 987.277   2
  -2  -2  -9 217.357 191.744   1
  -2   2  -9 57.2671 109.936   3
  -2   2  -9-15.4641 118.417   2
   2   2   9 206.735 98.2960   3
  -2   2  -9 197.986 136.741   6
   2  -2   9 135.258 135.215   1
   2  -2   9 92.6929 88.4023   3
   2   2   9 286.314 143.920   4
  -2  -2  -9 154.154 106.737   2
  -2  -2  -9 46.4215 89.5857   6
  -2  -2  -9 36.9223 112.489   3
   2  -2  10 3369.10 508.262   1
  -2   2 -10 2973.84 498.844   6
  -2  -2 -10 3183.44 540.093   1
  -2  -2 -10 2877.68 509.496   6
   2   2  10 3009.04 455.236   3
   2   2  10 2944.97 501.990   6
  -2  -2 -10 2939.69 598.631   5
   2  -2  10 3323.52 459.727   3
  -2  -2 -10 3160.57 454.955   3
  -2   2 -10 3083.02 426.436   3
   2  -2  10 2362.28 545.417   7
  -2  -2 -10 2605.09 369.870   2
   2  -2  11 88.8069 164.062   7
  -2   2 -11 17.7029 90.2189   3
   2   2  11 193.348 142.222   3
  -2   2 -11 138.404 135.240   2
  -2  -2 -11 276.067 207.091   1
  -2  -2 -11 121.841 140.778   3
   2  -2  11-41.8016 91.3952   3
  -2  -2 -11 24.7480 88.0785   2
   2  -2  11 82.7277 117.772   1
   2  -2  12 11846.5 966.029   3
   2  -2  12 11875.8 971.738   1
  -2  -2 -12 12490.1 1124.42   1
  -2  -2 -12 11426.6 940.331   3
  -2   2 -12 13837.5 985.705   3
   2   2  12 13166.9 1056.95   3
  -2  -2 -12 10604.8 838.397   2
  -2  -2 -13 3398.47 540.242   3
  -2  -2 -13 3006.30 588.177   1
   2   2  13 4124.66 625.311   3
   2  -2  13 3271.38 540.577   3
   2  -2  13 2781.89 482.859   1
  -2   2 -13 3917.55 562.456   3
  -2  -2 -14 725.058 266.800   3
  -2   2 -14 995.876 336.334   2
   2   2  14 648.827 294.557   3
   2  -2  14 1142.36 351.763   3
  -2   2 -14 559.372 235.254   3
  -2  -2 -14 1297.27 420.315   1
   2  -2  15 1524.78 425.915   3
  -2  -2 -15 1197.22 359.737   3
  -2   2 -15 785.799 277.958   3
  -2  -2 -15 1205.21 404.087   1
  -2  -2 -16 3534.53 626.663   3
  -2   2 -16 4007.02 637.635   3
  -2  -2 -16 3933.62 721.104   1
  -2  -2 -17-59.8601 145.415   3
  -2   2 -17-132.526 169.181   3
  -2  -2 -18 409.007 259.709   3
  -2   2 -18 255.122 205.763   3
  -2   2 -19 111.385 137.277   3
  -2  -2 -19 104.071 174.584   3
  -2   2 -20 659.693 315.693   3
  -2  -2 -20 1496.63 489.010   3
  -2   2 -21-49.0248 174.748   3
  -2  -2 -21-225.483 225.300   3
  -2  -2 -22 1356.82 481.938   3
  -2   2 -22 613.917 344.051   3
  -2  -2 -23 612.404 347.369   3
  -2   2 -23 1215.07 467.860   3
   2  -3 -23 492.602 349.866   3
   2   3 -23 276.933 283.081   3
   2  -3 -22-121.786 229.281   3
   2   3 -22-299.376 336.532   3
   2  -3 -21-374.613 332.260   3
   2   3 -21-275.610 267.050   3
   2  -3 -20 576.620 367.410   3
   2   3 -20 338.476 302.891   3
   2  -3 -19 2264.52 616.637   3
   2   3 -19 1734.17 555.883   3
   2   3 -18-67.9212 218.394   3
   2  -3 -18 347.657 294.077   3
   2   3 -18 582.317 160.614   1
   2   3 -17 41.5063 182.827   3
   2  -3 -17 36.3322 188.602   3
   2   3 -16-181.394 222.713   3
   2  -3 -16 36.3950 229.503   3
   2  -3 -15 5585.08 856.519   3
   2   3 -15 4449.20 791.063   3
   2   3 -14 1238.85 422.716   3
   2  -3 -14 1830.27 487.653   3
   2   3 -13 3458.10 672.903   3
   2  -3 -13 4121.53 712.304   3
   2   3 -12-33.5058 145.859   3
   2  -3 -12 125.662 197.130   3
   2  -3 -11 153.438 210.220   3
   2   3 -11-34.8868 157.400   3
  -2   3  10 629.330 266.723   3
   2   3 -10 485.215 258.501   3
   2  -3 -10 784.655 310.390   3
  -2  -3  10 743.848 316.102   3
   2  -3  -9-184.513 170.677   3
   2   3  -9 20.5902 161.626   3
   2   3  -8 8054.54 848.886   3
   2  -3  -8 7555.09 765.792   3
   2  -3  -7 10569.4 866.093   3
  -2   3   7 1911.53 380.893   3
  -2   3   7 9998.49 841.024   4
   2   3  -7 11852.5 985.691   3
  -2  -3   6 3790.46 569.101   3
   2  -3  -6 2540.52 410.701   3
  -2   3   6 3352.96 471.804   4
   2   3  -6 3134.32 506.173   3
  -2  -3   6 3277.68 389.511   8
  -2   3   6 2611.18 431.965   3
   2   3  -5 23848.8 1294.40   3
  -2  -3   5 22920.8 1317.24   3
  -2  -3   5 25417.6 1022.93   7
  -2  -3   5 23313.6 896.594   8
  -2   3   5 23175.8 1213.35   4
   2  -3  -5 25415.4 1188.57   3
  -2   3   5 23755.2 1191.65   3
   2  -3  -4 1397.73 269.352   3
  -2  -3   4 1757.49 278.747   7
   2   3  -4 1830.69 365.295   3
  -2   3   4 1572.06 326.189   4
  -2   3   4 1971.47 330.357   3
  -2  -3   4 2185.60 399.572   3
  -2   3   3 7047.23 614.118   8
  -2  -3   3 6987.76 550.892   7
  -2   3   3 7204.63 669.936   4
   2   3  -3 8063.50 689.907   3
   2  -3  -3 7136.70 550.953   3
  -2   3   3 7271.06 572.754   3
  -2  -3   3 6740.01 651.686   3
   2   3  -2 2408.35 253.346   8
   2  -3  -2 2016.58 275.850   3
  -2   3   2 2757.73 389.720   8
   2  -3  -2 2828.26 439.927   2
   2  -3  -2 2946.78 438.530   4
  -2   3   2 3241.84 453.873   4
   2   3  -2 2114.31 349.078   3
   2  -3  -2 2038.87 384.385   9
  -2   3   2 2267.46 297.061   3
   2  -3  -1 12239.6 863.022   2
   2  -3  -1 11529.0 766.523   8
   2   3  -1 11947.6 751.471   1
   2   3  -1 11255.2 779.214   7
   2  -3  -1 12618.3 896.471   4
   2  -3  -1 11644.4 902.330   9
   2   3  -1 10527.6 943.016   9
   2   3  -1 11696.6 775.764   3
   2  -3  -1 12022.5 599.523   3
  -2   3   1 11602.4 598.456   3
   2   3   0 5506.07 690.894   9
   2  -3   0 5774.46 583.168   2
   2   3   0 5840.54 544.056   1
   2   3   0 5902.31 592.803   7
   2   3   0 5420.70 515.470   3
   2  -3   0 6275.74 646.700   9
   2  -3   0 6110.75 502.358   6
   2  -3   0 5197.89 579.040   4
   2  -3   0 5196.18 552.159   8
   2  -3   0 4981.14 593.757   5
  -2   3   0 5372.63 361.074   3
   2   3   0 5128.24 321.201   2
   2   3   1 6524.48 734.487   9
  -2   3  -1 6355.24 701.927   9
   2   3   1 7300.43 683.948   7
   2  -3   1 6645.54 668.349   8
  -2   3  -1 6786.76 621.208   2
   2  -3   1 7408.83 651.052   2
   2  -3   1 6370.70 646.893   9
   2   3   1 5349.46 664.621   5
   2  -3   1 5920.84 497.428   6
  -2  -3  -1 6521.55 611.799   4
   2  -3   1 6534.98 646.375   4
   2  -3   1 7018.32 688.313   5
  -2   3  -1 6398.00 348.444   3
   2   3   1 6460.69 589.535   1
   2  -3   2 5010.13 466.868   6
  -2   3  -2 5195.70 542.882   2
  -2   3  -2 6199.54 750.694   7
   2   3   2 4024.25 478.972   1
   2   3   2 5049.39 645.015   9
   2  -3   2 5086.66 582.133   5
   2   3   2 5276.35 655.636   5
  -2  -3  -2 4221.89 621.781   9
   2  -3   2 4962.04 531.846   2
  -2  -3  -2 5151.14 529.932   4
  -2   3  -2 5337.28 646.509   5
  -2   3  -2 5539.84 666.976   9
  -2   3  -2 4731.30 274.845   3
  -2  -3  -3 14686.9 1172.81   9
  -2   3  -3 15556.1 938.504   2
  -2   3  -3 14897.6 484.820   3
  -2   3  -3 15474.8 1115.53   5
  -2   3  -3 14278.6 1143.21   7
   2   3   3 14785.3 1094.19   9
   2  -3   3 13906.8 791.370   6
  -2   3  -3 15488.7 1107.49   9
   2  -3   3 14841.7 911.438   2
   2   3   3 14897.2 1094.65   5
  -2  -3  -3 15002.3 894.675   4
  -2   3  -3 15207.7 881.330   6
  -2   3  -3 12880.9 442.454   3
  -2   3  -4 1776.98 430.948   7
  -2   3  -4 2166.53 354.562   6
   2   3   4 2243.51 426.093   5
   2  -3   4 2076.17 327.809   6
  -2  -3  -4 1830.49 426.222   9
  -2   3  -4 2004.32 191.123   3
  -2   3  -4 1732.64 395.232   5
   2  -3   4 2063.60 353.769   2
  -2  -3  -4 1669.51 409.927   5
  -2   3  -4 1782.05 330.532   2
  -2  -3  -4 2268.79 354.077   4
  -2   3  -4 2317.72 452.964   9
   2   3   4 2105.93 295.423   3
  -2  -3  -5 20427.5 1189.31   1
  -2   3  -5 21960.5 1395.36   5
   2  -3   5 21826.4 1141.32   2
  -2  -3  -5 19107.9 1366.89   9
   2  -3   5 21699.5 1069.84   6
  -2   3  -5 20448.8 1386.32   7
  -2   3  -5 20521.9 1091.43   6
  -2   3  -5 21286.8 1145.10   2
  -2  -3  -5 18449.5 1346.52   5
   2   3   5 20443.0 939.504   3
  -2   3  -5 19652.5 667.014   3
   2   3   6 1679.34 286.537   3
   2  -3   6 1528.22 320.395   2
  -2  -3  -6 1438.62 335.647   6
  -2   3  -6 1214.99 187.259   3
  -2   3  -6 1293.10 284.533   6
  -2  -3  -6 1656.97 379.351   1
  -2  -3  -6-52.8096 132.538   9
   2  -3   6 1825.32 336.013   6
  -2   3  -6 1596.65 383.419   5
  -2   3  -6 893.209 269.184   2
   2  -3   6 37.9650 103.758   7
   2   3   6 1523.66 305.697   4
  -2  -3  -6 1227.41 154.931   2
  -2  -3  -6-106.822 129.967   5
  -2   3  -7 10379.1 1009.59   5
  -2  -3  -7 10014.6 883.997   1
  -2   3  -7 10851.3 877.340   2
   2  -3   7 8882.41 587.414   3
  -2   3  -7 10221.9 823.133   6
  -2  -3  -7 9472.46 848.240   6
   2   3   7 9977.64 748.445   4
   2   3   7 9764.88 727.576   3
  -2   3  -7 9700.86 587.996   3
   2  -3   7 9447.97 794.087   2
  -2   3  -8 16274.6 1115.77   2
   2  -3   8 17282.4 900.884   3
   2   3   8 17224.1 1005.45   3
  -2  -3  -8 17526.5 1179.31   6
  -2  -3  -8 17725.7 1210.23   1
  -2   3  -8 17667.9 1120.36   6
   2   3   8 14882.1 928.834   4
  -2  -3  -8 17302.8 996.328   3
  -2   3  -8 18049.0 868.096   3
   2  -3   8 17515.6 1137.34   1
   2  -3   8 17811.6 1123.20   2
  -2   3  -9 6598.45 710.052   6
  -2  -3  -9 7202.06 805.178   1
   2  -3   9 6370.62 598.375   3
   2   3   9 7075.36 655.326   4
   2  -3   9 7601.95 760.537   1
  -2  -3  -9 6621.17 649.756   3
  -2  -3  -9 7145.39 777.641   6
   2   3   9 7371.71 697.539   3
  -2   3  -9 6815.95 580.826   3
  -2   3 -10 3353.03 521.199   6
   2  -3  10 3646.64 483.182   3
  -2  -3 -10 3271.14 550.689   1
   2   3  10 3215.93 483.949   3
   2  -3  10 4051.32 721.394   7
  -2  -3 -10 3237.65 631.089   5
  -2  -3 -10 3528.56 561.198   6
   2  -3  10 3342.52 509.151   1
   2   3  10 3378.19 537.200   6
  -2   3 -10 2833.85 498.890   2
   2   3  10 3522.88 468.672   4
  -2   3 -10 3800.24 468.521   3
  -2  -3 -10 2523.20 425.826   3
  -2  -3 -11 15106.5 1388.59   5
   2  -3  11 14101.4 1015.12   3
  -2  -3 -11 14744.5 1199.40   1
   2  -3  11 15303.9 1424.90   7
   2  -3  11 15548.4 1093.31   1
  -2  -3 -11 15403.1 1071.57   3
   2   3  11 15812.1 1008.84   4
  -2   3 -11 15727.0 996.944   3
   2   3  11 16017.1 1132.90   3
   2   3  12-143.777 139.779   3
  -2  -3 -12 97.7315 150.550   1
  -2   3 -12-5.64210 149.406   3
  -2  -3 -12-55.4231 123.330   3
   2  -3  12-151.725 136.226   3
   2  -3  12-209.760 161.457   1
  -2   3 -13 1154.08 314.746   3
   2   3  13 1888.66 435.649   3
  -2   3 -13 2157.82 480.771   2
  -2  -3 -13 1515.43 386.996   3
  -2  -3 -13 1759.48 454.553   1
   2  -3  13 2036.02 453.254   3
   2  -3  13 1563.76 359.005   1
  -2   3 -14 151.010 142.384   3
   2   3  14 192.359 170.782   3
  -2  -3 -14 109.468 183.463   1
  -2  -3 -14 348.542 193.732   3
   2  -3  14 189.660 196.674   3
  -2  -3 -15 2182.79 516.501   1
   2  -3  15 1997.76 481.209   3
  -2   3 -15 2581.45 491.921   3
  -2  -3 -15 2313.04 491.844   3
  -2  -3 -16 679.285 330.485   1
  -2  -3 -16 240.941 253.693   3
  -2   3 -16 684.921 297.722   3
  -2  -3 -17 1392.32 422.448   3
  -2  -3 -17 1318.65 460.603   1
  -2   3 -17 1149.19 369.736   3
  -2   3 -18 3454.45 651.576   3
  -2  -3 -18 1987.56 500.234   3
  -2  -3 -18 2953.41 702.344   1
  -2   3 -19 1144.63 406.599   3
  -2  -3 -19 1091.86 419.894   3
  -2  -3 -19 1175.84 460.129   1
  -2  -3 -20 163.422 198.786   3
  -2   3 -20-2.18547 100.146   3
  -2   3 -21 612.610 385.222   3
  -2  -3 -21 215.983 184.919   3
  -2  -3 -22-706.046 379.741   3
  -2   3 -22-42.0951 161.668   3
  -2  -3 -23 190.471 188.954   3
  -2   3 -23-703.954 357.101   3
   2   4 -23 1002.75 488.588   3
   2  -4 -23 1153.70 526.119   3
   2  -4 -22 278.787 325.364   3
   2   4 -22-337.070 322.973   3
   2   4 -21 37.1620 180.421   3
   2  -4 -21 124.953 226.128   3
   2   4 -20-200.795 228.017   3
   2  -4 -20 22.1613 177.288   3
   2  -4 -19 368.455 327.064   3
   2   4 -19 588.429 345.621   3
   2  -4 -18 127.684 192.540   3
   2   4 -18-399.523 338.801   3
   2   4 -17 2088.81 598.816   3
   2   4 -17 1162.68 167.325   1
   2  -4 -17 1421.20 467.351   3
   2   4 -16 499.699 115.376   1
   2  -4 -16 441.854 295.055   3
   2   4 -16 236.978 253.057   3
   2  -4 -15 1832.48 478.521   3
   2   4 -15 1754.46 511.707   3
   2  -4 -14-490.306 302.618   3
   2   4 -14-199.371 256.682   3
   2  -4 -13 365.339 244.117   3
   2   4 -13 523.759 278.739   3
   2  -4 -12 165.383 201.204   3
   2   4 -12-188.053 190.748   3
   2  -4 -11-257.548 183.286   3
   2   4 -11-191.196 217.048   3
   2   4 -10 526.406 259.687   3
  -2   4  10-20.4764 93.5074   4
  -2   4  10 681.381 277.450   3
   2  -4 -10 835.433 306.987   3
   2  -4  -9 674.915 277.612   3
   2   4  -9 622.793 274.542   3
  -2   4   9 585.476 226.096   4
  -2  -4   9 381.587 248.994   3
   2  -4  -8 908.568 293.690   3
   2   4  -8 876.849 299.893   3
  -2   4   8 1155.78 294.527   4
  -2  -4   7 884.561 253.044   8
   2   4  -7 917.452 351.928   3
   2  -4  -7 1362.72 343.962   3
  -2  -4   7 1028.33 185.615   7
  -2   4   7 1050.36 277.691   4
   2   4  -6 5850.70 704.609   3
  -2   4   6 6865.86 673.256   4
  -2  -4   6 6113.93 580.614   8
   2  -4  -6 5630.27 621.424   3
  -2   4   6 5954.96 652.081   3
  -2  -4   6 6078.22 428.018   7
  -2  -4   5 17.4999 93.0138   8
   2   4  -5 40.2322 59.9375   1
   2  -4  -5 13.5628 114.947   3
  -2   4   5 6.27104 91.4337   4
   2   4  -5-53.2110 202.039   3
  -2   4   5-22.5987 93.3510   3
  -2  -4   5-193.268 156.673   3
  -2   4   4 21098.5 1194.31   8
   2   4  -4 22037.4 903.476   1
   2  -4  -4 21928.2 1086.55   3
   2   4  -4 22763.1 1288.30   3
  -2   4   4 22068.6 1182.42   4
  -2   4   4 21155.4 1082.35   3
   2   4  -3 7480.51 719.818   3
   2   4  -3 7873.79 561.853   1
   2  -4  -3 7146.21 757.883   2
   2  -4  -3 8253.12 745.850   4
   2  -4  -3 6631.42 665.106   9
  -2   4   3 7544.51 719.936   8
   2  -4  -3 7899.72 609.311   3
  -2   4   3 7742.68 615.721   3
   2   4  -3 7876.88 610.099   2
  -2   4   2 13821.4 967.958   8
   2  -4  -2 14170.4 1034.96   2
   2   4  -2 13994.6 775.625   1
   2   4  -2 12557.6 770.288   7
   2  -4  -2 12517.6 924.177   9
   2  -4  -2 13742.7 956.408   4
   2   4  -2 15310.1 995.349   3
   2   4  -2 15422.7 791.762   8
   2  -4  -2 13982.3 760.091   3
  -2   4   2 13464.5 758.556   3
   2   4  -2 13598.5 733.698   2
  -2   4   1 933.897 193.445   3
  -2   4   1 722.183 249.788   8
   2   4  -1 1147.59 258.847   7
   2   4  -1 989.579 185.220   2
   2  -4  -1 923.564 194.408   6
   2   4  -1 932.200 215.520   1
   2  -4  -1 1084.03 301.220   2
   2  -4  -1 1002.59 275.329   9
   2   4  -1 1391.77 353.570   9
   2  -4  -1 997.660 257.143   4
   2  -4  -1 1002.99 269.673   5
   2   4  -1 773.984 240.408   3
   2  -4  -1 1003.59 203.333   3
   2  -4   0 235.804 147.369   8
   2   4   0 184.398 82.1671   2
   2  -4   0 210.424 117.548   9
  -2   4   0 191.515 94.0467   3
   2   4   0 60.0654 83.5680   7
   2  -4   0 158.826 101.231   6
   2   4   0 180.677 164.641   9
   2   4   0 131.860 84.5405   1
   2  -4   0 308.033 184.254   2
   2  -4   0 360.788 164.491   4
   2  -4   0-132.033 125.582   5
   2  -4   1 5928.55 676.066   8
   2   4   1 5375.24 315.713   2
   2   4   1 6027.84 567.375   1
   2   4   1 5981.95 718.099   9
   2  -4   1 5233.59 597.315   2
   2  -4   1 5926.54 620.079   5
   2   4   1 5817.18 699.653   5
   2  -4   1 5682.33 466.323   6
  -2   4  -1 6286.66 649.060   2
  -2   4  -1 5174.43 630.757   9
  -2   4  -1 5743.54 406.075   3
   2  -4   2 1886.01 399.194   8
  -2   4  -2 1847.37 363.390   2
   2  -4   2 1338.40 294.261   5
   2   4   2 2017.39 414.420   5
   2   4   2 1920.41 403.173   9
   2   4   2 1762.77 317.487   1
  -2   4  -2 1807.22 377.155   5
  -2  -4  -2 1750.69 317.010   4
  -2   4  -2 1874.51 387.666   9
  -2   4  -2 2066.92 458.787   7
  -2   4  -2 1824.39 221.176   3
   2  -4   2 1746.36 277.645   6
   2  -4   2 1929.12 361.198   2
  -2  -4  -3 1137.73 351.912   9
  -2  -4  -3 740.473 211.320   4
  -2   4  -3 690.311 191.748   6
   2   4   3 781.719 263.855   9
   2   4   3 413.992 191.719   6
  -2  -4  -3 769.100 230.860   1
   2  -4   3 673.277 187.611   6
  -2   4  -3 666.953 250.834   9
   2   4   3 763.026 259.700   5
  -2   4  -3 620.707 234.614   5
   2  -4   3 896.317 267.412   2
   2   4   3 820.003 229.807   1
  -2   4  -3 695.076 221.200   2
  -2   4  -3 283.184 213.763   7
   2  -4   4 585.778 187.642   6
  -2  -4  -4 1004.72 311.731   9
  -2   4  -4 931.870 302.219   9
   2   4   4 663.463 250.443   5
  -2   4  -4 678.347 238.194   2
   2   4   4 501.254 187.041   6
  -2   4  -4 1009.66 245.841   6
  -2   4  -4 545.420 268.373   7
  -2  -4  -4 804.452 251.097   1
   2   4   4 742.777 202.189   3
   2  -4   4 758.034 248.020   2
  -2   4  -4 975.379 303.889   5
  -2  -4  -4 943.317 315.721   5
  -2   4  -4 853.730 164.214   3
  -2  -4  -4 842.453 219.421   4
  -2   4  -5 50.5496 143.567   5
  -2  -4  -5-7.98978 32.6152   2
  -2  -4  -5 148.268 172.433   9
  -2   4  -5 52.4393 165.377   7
  -2   4  -5-105.830 83.1162   3
   2   4   5 339.149 159.395   6
  -2   4  -5 219.360 132.017   6
  -2  -4  -5-67.5322 132.853   5
   2  -4   5 139.198 131.767   6
   2  -4   5 6.16065 110.022   2
  -2  -4  -5 56.3672 121.556   1
   2   4   5-18.5177 67.7094   3
  -2   4  -5-66.0802 105.935   2
  -2   4  -6 8293.23 796.812   2
  -2   4  -6 7244.57 669.146   6
  -2  -4  -6 7718.60 771.424   1
  -2   4  -6 8326.78 916.183   7
  -2   4  -6 8282.76 874.162   5
   2   4   6 7318.64 643.765   3
  -2   4  -6 7451.90 517.339   3
   2  -4   6 7996.21 761.472   2
   2   4   7 2082.82 366.426   3
   2  -4   7 2226.99 421.576   2
  -2   4  -7 1954.80 365.772   6
  -2  -4  -7 1928.29 398.483   6
  -2   4  -7 1896.94 290.738   3
  -2   4  -7 2741.83 535.604   5
  -2   4  -7 2223.33 438.587   2
  -2  -4  -7 2291.33 447.705   1
   2  -4   8 188.987 159.397   2
   2   4   8 131.902 109.664   3
  -2  -4  -8 119.194 110.369   6
  -2   4  -8-10.0315 101.475   6
  -2   4  -8 57.7662 104.666   3
   2   4   8 19.5924 67.5562   4
  -2   4  -8-108.763 115.428   2
  -2  -4  -8 149.892 173.740   1
  -2  -4  -9 4332.57 611.700   6
   2  -4   9 4261.46 577.314   1
  -2  -4  -9 4357.46 625.962   1
  -2   4  -9 4947.07 616.364   6
   2  -4   9 4469.34 514.408   3
   2   4   9 3980.44 476.439   4
  -2  -4  -9 4228.78 556.063   3
   2   4   9 4227.67 557.594   3
  -2   4  -9 4006.55 459.318   3
   2  -4   9 3971.55 596.320   2
   2  -4  10 358.905 265.690   7
   2  -4  10 208.493 146.966   1
  -2  -4 -10-132.148 168.833   5
   2   4  10 150.485 127.845   3
  -2   4 -10 51.5880 97.1862   3
  -2  -4 -10 138.788 126.266   6
  -2   4 -10 106.178 121.929   6
   2   4  10 91.9831 127.264   6
   2   4  10 40.9187 76.1027   4
   2  -4  10-42.4041 138.572   3
  -2  -4 -10 0.76423 161.020   1
  -2  -4 -10 236.713 154.185   3
   2  -4  11 3766.69 541.452   3
   2  -4  11 4390.42 793.927   7
  -2  -4 -11 5088.46 816.775   5
   2  -4  11 4313.55 585.653   1
   2   4  11 4732.25 661.362   6
   2   4  11 4032.75 489.389   4
  -2  -4 -11 4723.98 625.453   3
   2   4  11 4760.40 644.363   3
  -2  -4 -11 4471.37 672.707   1
  -2   4 -11 4363.99 544.747   3
   2   4  12 472.629 220.096   3
   2  -4  12 588.006 217.365   1
  -2   4 -12 143.410 174.013   2
  -2  -4 -12 923.696 374.420   5
   2   4  12 276.400 138.106   4
   2  -4  12 783.428 248.548   3
  -2  -4 -12 692.886 286.887   1
  -2  -4 -12 569.538 242.795   3
  -2   4 -12 743.563 257.688   3
   2  -4  13 2157.92 428.530   1
   2   4  13 1913.15 355.016   4
  -2   4 -13 1842.21 397.872   3
   2   4  13 1650.11 415.797   3
  -2  -4 -13 2125.52 565.100   5
   2  -4  13 1813.34 419.869   3
  -2  -4 -13 1805.97 476.571   1
  -2  -4 -13 1910.88 444.054   3
  -2   4 -14 2482.80 469.992   3
  -2  -4 -14 2836.26 541.446   3
   2  -4  14 3082.69 502.548   1
   2  -4  14 3389.02 604.262   3
  -2  -4 -14 2846.63 595.209   1
   2   4  14 2854.76 444.129   4
   2  -4  15-172.413 149.856   3
  -2   4 -15-190.396 182.855   3
  -2  -4 -15-369.735 223.010   3
  -2  -4 -15 119.448 182.579   1
   2   4  15-261.430 145.380   4
  -2   4 -16 123.162 129.444   3
   2   4  16 303.034 159.807   4
  -2  -4 -16 201.673 234.748   1
  -2  -4 -16-5.69179 123.913   3
  -2  -4 -17-117.122 197.106   3
  -2   4 -17 168.520 166.233   3
  -2  -4 -17 311.855 271.532   1
  -2   4 -18 1599.65 439.627   3
  -2  -4 -18 2772.49 615.643   3
  -2  -4 -18 3526.19 759.277   1
  -2  -4 -19 534.784 357.400   1
  -2   4 -19 1182.50 402.142   3
  -2  -4 -19 914.811 390.011   3
  -2   4 -20 1204.24 417.153   3
  -2  -4 -20 1177.13 489.411   1
  -2  -4 -20 1879.25 537.684   3
  -2  -4 -21 800.268 370.813   3
  -2  -4 -21 1625.00 548.358   1
  -2   4 -21 588.712 327.383   3
  -2  -4 -22 46.0659 140.981   3
  -2   4 -22-223.995 222.194   3
  -2  -4 -22 6.24601 125.314   1
  -2   4 -23-139.748 228.884   3
  -2  -4 -23-628.155 354.528   3
   2   5 -22 551.197 337.383   3
   2  -5 -22 1189.04 512.425   3
   2   5 -21-33.2783 229.212   3
   2  -5 -21-74.9959 212.168   3
   2   5 -20 41.0698 235.913   3
   2  -5 -20 760.330 405.516   3
   2  -5 -19 285.833 263.386   3
   2   5 -19 86.0092 199.184   3
   2  -5 -18 144.512 219.593   3
   2   5 -18 1131.33 502.324   3
   2   5 -17 474.130 337.808   3
   2  -5 -17-528.881 332.232   3
   2  -5 -16 1340.17 467.309   3
   2   5 -16 549.293 342.136   3
   2  -5 -15 14228.9 1404.98   3
   2   5 -15 13927.0 1448.43   3
   2  -5 -14 5750.46 880.471   3
   2   5 -14 5058.37 858.466   3
   2  -5 -13 5292.78 821.037   3
   2   5 -13 4917.90 830.278   3
   2  -5 -12 140.223 187.683   3
   2   5 -12 105.608 199.155   3
  -2   5  12 146.949 122.440   4
   2  -5 -11 716.555 334.734   3
   2   5 -11 1022.03 376.133   3
  -2   5  11 197.213 144.634   4
   2  -5 -10 646.084 276.208   3
   2   5 -10 1072.32 406.034   3
  -2   5  10 526.153 212.209   4
   2   5 -10 700.541 97.1444   1
  -2  -5   9-24.6344 29.8016   7
  -2   5   9-86.3245 151.205   3
  -2  -5   9 235.946 205.298   8
  -2   5   9 49.7892 101.523   4
   2   5  -9 0.87006 150.490   3
   2  -5  -9 66.2675 131.048   3
   2   5  -9 48.3606 41.8978   1
  -2  -5   9-190.974 194.916   3
   2   5  -9 51.7312 109.367   2
   2  -5  -8 2608.63 491.049   3
  -2  -5   8 2594.91 471.207   8
   2   5  -8 3373.64 584.510   3
  -2   5   8 3300.33 491.572   4
   2   5  -8 2982.51 248.275   1
  -2  -5   8 3476.34 619.438   3
   2   5  -8 3233.42 548.033   2
  -2  -5   7 32939.3 1535.38   8
   2   5  -7 31178.6 867.536   1
   2   5  -7 33340.8 1793.22   3
  -2   5   7 32493.7 1492.04   4
   2  -5  -7 31908.1 1572.53   3
   2   5  -7 34660.1 1680.71   2
  -2   5   6 86.5232 115.477   3
   2   5  -6-131.432 119.946   2
  -2  -5   6-2.61201 88.3890   8
   2   5  -6-24.9228 47.0499   1
   2   5  -6-174.873 164.489   3
  -2   5   6 56.9201 109.714   4
   2  -5  -6 20.1443 105.825   3
  -2   5   5 22.3353 80.6735   3
   2   5  -5 11.4840 66.9044   2
   2  -5  -5-26.1715 139.233   3
   2   5  -5 69.5216 68.3007   1
   2   5  -5 20.0263 114.036   3
  -2   5   4 1138.01 309.926   8
  -2   5   4 526.039 186.124   3
   2   5  -4 345.861 154.865   2
   2  -5  -4 343.962 170.144   3
   2  -5  -4 547.748 233.887   2
   2  -5  -4 291.073 154.423   4
   2   5  -4 476.905 235.829   3
   2   5  -4 416.010 127.251   1
   2   5  -3 233.889 132.945   8
  -2   5   3 319.304 187.503   8
   2  -5  -3 334.887 154.518   4
  -2   5   3 467.456 169.959   3
   2   5  -3 551.212 180.160   2
   2   5  -3 510.905 150.174   1
   2  -5  -3 608.076 213.184   9
   2   5  -3 381.523 166.789   3
   2  -5  -3 495.252 229.753   2
   2  -5  -3 551.630 195.390   3
   2   5  -2 2804.26 363.291   2
   2  -5  -2 2265.70 397.958   4
   2  -5  -2 2593.53 299.714   6
   2   5  -2 3092.02 420.914   8
  -2   5   2 2675.35 483.942   8
   2   5  -2 2252.30 327.624   7
   2  -5  -2 3080.27 525.831   2
   2   5  -2 2797.55 346.072   1
   2  -5  -2 3000.88 390.918   3
   2  -5  -2 2515.89 410.123   9
   2   5  -2 2696.05 456.509   3
  -2   5   2 2728.45 378.104   3
   2   5  -1 2180.78 319.001   1
   2  -5  -1 2627.09 419.087   4
   2   5  -1 2128.47 356.390   8
   2   5  -1 1845.85 383.366   3
   2   5  -1 2072.08 331.234   7
   2  -5  -1 2673.76 473.300   2
   2  -5  -1 1776.35 332.827   9
   2   5  -1 2047.59 287.646   2
   2  -5  -1 2073.41 267.195   6
   2  -5  -1 2164.62 374.242   5
  -2   5   1 2515.17 481.351   8
  -2   5   1 2494.04 340.204   3
   2   5  -1 2821.28 517.288   9
   2   5   0 14451.7 1153.34   9
   2  -5   0 16044.2 1132.14   8
   2  -5   0 16474.7 984.276   9
   2  -5   0 15836.1 724.128   6
   2   5   0 16206.9 896.930   1
   2  -5   0 14157.6 932.426   5
   2  -5   0 16947.8 1148.80   2
   2   5   0 16929.7 748.155   2
   2  -5   0 16602.4 1050.88   4
  -2   5   0 16534.1 820.039   3
   2   5   1 26166.9 1528.35   9
  -2   5  -1 24676.0 1339.34   9
  -2   5  -1 25785.2 1404.08   2
   2  -5   1 26051.8 954.981   6
   2   5   1 25550.4 827.030   2
   2  -5   1 27035.2 1430.70   2
   2   5   1 23502.6 1435.81   5
   2  -5   1 26481.0 1245.39   5
   2  -5   1 24177.7 1453.58   8
  -2   5  -1 24965.4 962.852   3
  -2  -5  -1 25083.6 1222.97   1
  -2   5  -2 666.481 234.760   9
   2  -5   2 373.679 197.743   8
  -2   5  -2 390.218 196.774   5
  -2   5  -2 438.626 152.918   6
   2  -5   2 450.819 140.633   6
   2   5   2 40.1286 102.314   9
  -2  -5  -2 428.113 205.794   1
  -2   5  -2 286.547 117.773   3
   2   5   2 290.179 158.096   5
   2   5   2 309.663 90.6778   2
   2  -5   2 236.799 174.387   2
  -2   5  -2 370.761 178.473   2
  -2  -5  -2 275.659 86.5906   2
  -2   5  -3 17135.7 1153.70   9
  -2  -5  -3 17346.5 1275.55   9
  -2   5  -3 16679.9 905.646   6
   2   5   3 16002.1 1039.39   6
   2  -5   3 17478.9 857.697   6
   2  -5   3 16205.8 1103.91   2
  -2   5  -3 17279.9 1303.18   7
   2   5   3 16727.5 1183.72   5
  -2   5  -3 16923.9 1161.75   5
  -2  -5  -3 17237.3 962.957   4
  -2  -5  -3 17923.5 1090.93   1
  -2   5  -3 15782.2 1106.09   2
   2  -5   3 16962.2 1310.15   8
  -2  -5  -3 16457.6 540.275   2
   2   5   3 17003.5 1196.54   9
  -2  -5  -4 2312.31 505.550   9
  -2   5  -4 2333.32 353.457   6
  -2   5  -4 2297.16 308.592   3
   2  -5   4 2572.75 352.422   6
  -2   5  -4 1944.72 398.596   9
  -2   5  -4 2383.99 509.789   7
   2   5   4 2077.46 428.974   5
  -2   5  -4 2010.76 411.835   5
   2  -5   4 2953.28 487.697   2
  -2  -5  -4 2565.10 370.507   4
  -2  -5  -4 1981.27 194.667   2
  -2  -5  -4 2774.99 445.996   1
  -2   5  -4 2513.48 454.900   2
   2   5   4 2523.51 386.119   3
  -2  -5  -5 6156.02 676.519   1
  -2   5  -5 5017.99 733.357   7
  -2   5  -5 5165.54 546.984   6
   2  -5   5 5443.21 663.720   2
  -2   5  -5 6416.18 522.346   3
  -2  -5  -5 5518.59 348.793   2
  -2   5  -5 6075.62 735.076   5
  -2  -5  -5 3674.77 602.476   5
  -2  -5  -5 4808.47 703.076   9
  -2  -5  -5 5972.22 549.712   4
   2   5   5 5570.19 577.740   3
  -2  -5  -6 14253.7 627.338   2
  -2   5  -6 13088.8 896.089   6
  -2  -5  -6 14114.2 1057.10   1
  -2   5  -6 14032.4 1214.54   7
  -2   5  -6 14052.1 1142.77   5
   2  -5   6 13884.4 1077.32   2
   2   5   6 15217.8 987.460   3
  -2   5  -6 13958.0 805.839   3
  -2   5  -7 1678.66 298.831   3
  -2   5  -7 1722.22 433.451   5
   2   5   7 2241.47 408.113   3
  -2   5  -7 1949.33 467.124   7
  -2   5  -7 1647.19 335.974   6
   2  -5   7 1564.01 384.585   2
  -2   5  -7 1368.97 364.353   2
  -2  -5  -7 1874.28 253.671   2
  -2  -5  -7 1695.70 397.096   1
   2   5   8 235.085 157.138   3
   2  -5   8 230.169 172.815   2
  -2  -5  -8 750.019 262.184   6
  -2   5  -8 254.179 134.760   3
  -2  -5  -8 500.840 242.682   1
  -2   5  -8 229.419 129.458   6
   2  -5   9 4206.50 635.051   2
  -2  -5  -9 3916.60 603.434   1
  -2  -5  -9 5867.92 719.841   6
  -2   5  -9 4679.26 603.437   6
   2   5   9 4364.81 597.675   3
  -2   5  -9 4354.20 515.305   3
  -2  -5 -10 164.979 161.014   1
  -2  -5 -10 61.0027 157.233   5
   2   5  10 104.680 128.609   3
   2  -5  10-35.2292 145.897   7
  -2  -5 -10 188.322 166.862   6
  -2   5 -10-50.2475 160.219   3
   2   5  10 216.360 172.523   6
  -2   5 -10-14.1149 108.839   2
   2  -5  10 178.280 148.022   1
  -2  -5 -11 556.016 260.119   1
   2   5  11 1050.80 322.611   3
   2  -5  11 1186.98 423.256   7
   2   5  11 621.975 191.147   4
  -2   5 -11 726.064 243.526   3
   2   5  11 1107.52 330.108   6
  -2  -5 -11 255.572 240.080   5
  -2   5 -11 697.486 299.990   2
   2  -5  11 892.877 280.788   1
  -2  -5 -11 667.002 249.966   3
   2  -5  11 615.553 239.426   3
   2  -5  12 209.410 157.793   1
  -2  -5 -12 70.6536 153.004   1
   2   5  12-59.3359 106.883   3
  -2   5 -12 33.1077 121.716   3
  -2  -5 -12 198.383 170.235   5
   2   5  12 152.489 107.293   4
   2  -5  12-10.5523 61.4256   3
  -2  -5 -12 187.757 127.626   3
  -2  -5 -13 749.463 323.980   1
  -2   5 -13 524.094 233.334   3
  -2  -5 -13 308.067 290.698   5
   2  -5  13 462.267 197.055   1
   2   5  13 852.298 219.292   4
   2  -5  13 524.888 260.425   3
  -2  -5 -13 647.072 259.606   3
  -2   5 -14 643.368 256.591   3
  -2  -5 -14 309.246 231.776   1
  -2  -5 -14 1117.82 430.609   5
   2  -5  14 783.169 267.712   1
   2   5  14 610.526 185.111   4
   2  -5  14 390.677 227.216   3
  -2  -5 -14 825.297 302.926   3
  -2   5 -15 112.469 155.389   3
  -2  -5 -15-247.600 273.287   5
   2   5  15 386.399 156.676   4
   2  -5  15 46.0741 84.6192   3
  -2  -5 -15-154.643 185.814   3
  -2  -5 -15 196.270 198.359   1
  -2   5 -16-177.335 172.637   3
  -2  -5 -16-55.4086 165.020   1
  -2  -5 -16-67.7871 143.340   3
  -2   5 -17 10.0671 104.931   3
  -2  -5 -17-258.980 220.862   1
  -2  -5 -17 100.126 187.630   3
  -2  -5 -18-24.7578 157.879   1
  -2   5 -18 126.248 207.056   3
  -2  -5 -18 6.82026 120.756   3
  -2   5 -19 478.278 268.852   3
  -2  -5 -19 190.457 281.059   1
  -2  -5 -19-84.7534 164.936   3
  -2   5 -20 1305.46 433.258   3
  -2  -5 -20 2460.07 666.632   1
  -2  -5 -20 1039.78 418.904   3
  -2   5 -21 248.328 244.427   3
  -2  -5 -21-334.455 316.050   1
  -2  -5 -21 2.72901 147.598   3
  -2   5 -22 54.0104 168.235   3
  -2  -5 -22-11.2630 179.114   1
  -2  -5 -22-513.805 342.775   3
   2   6 -22 1350.69 544.750   3
   2  -6 -22 453.464 299.913   3
   2  -6 -21 287.161 304.228   3
   2   6 -21-27.5380 213.408   3
   2   6 -20 73.9516 161.076   3
   2  -6 -20 453.926 323.843   3
   2   6 -19 17.1808 111.282   3
   2  -6 -19 214.362 254.417   3
  -2   6  19 442.776 251.490   4
   2   6 -18-83.0692 173.031   3
   2  -6 -18 243.206 256.866   3
   2  -6 -17 1452.68 498.736   3
   2   6 -17 2416.68 658.236   3
   2  -6 -16 3109.71 708.620   3
   2   6 -16 4913.07 898.056   3
   2  -6 -15 1755.32 537.571   3
  -2  -6  15 1992.21 237.164   7
   2   6 -15 1991.20 561.508   3
   2  -6 -14-51.6695 184.171   3
   2   6 -14 125.089 225.650   3
   2   6 -13 5508.01 907.219   3
   2  -6 -13 5650.32 854.376   3
   2   6 -12 5788.98 889.113   3
   2  -6 -12 5882.61 860.228   3
   2  -6 -11 391.202 232.411   3
  -2  -6  11-43.1174 114.999   8
   2   6 -11 329.119 215.973   3
  -2   6  11 280.636 170.399   4
   2   6 -10 2671.20 578.378   3
   2  -6 -10 1346.97 394.813   3
  -2   6  10 2531.92 444.816   4
  -2  -6  10 1536.23 415.858   8
   2   6  -9 6237.41 858.816   3
  -2  -6   9 6788.54 826.634   8
  -2   6   9 6588.15 827.471   3
  -2   6   9 6989.19 713.837   4
   2  -6  -9 6281.49 780.571   3
   2   6  -9 6337.29 809.021   2
   2  -6  -8 557.070 222.345   3
  -2  -6   8 788.972 281.774   8
   2   6  -8 684.283 270.456   2
   2   6  -8 552.991 275.367   3
  -2   6   8 1159.21 295.352   4
  -2   6   8 1372.06 379.906   3
  -2  -6   8 1363.14 408.986   3
  -2  -6   7 2618.42 472.522   8
   2   6  -7 1946.19 416.706   2
   2  -6  -7 2063.32 435.713   3
   2   6  -7 2043.98 466.848   3
   2   6  -6 1264.62 323.323   2
   2  -6  -6 1147.60 305.091   3
  -2  -6   6 700.670 247.755   8
   2   6  -6 1023.40 334.656   3
   2   6  -5 544.275 211.692   2
  -2   6   5-115.849 118.480   3
   2  -6  -5 334.224 262.385   2
   2   6  -5 162.338 157.160   3
   2  -6  -5 679.318 235.654   3
   2   6  -4 298.051 180.861   2
   2  -6  -4 34.0564 83.4972   9
  -2   6   4 152.992 128.609   3
   2  -6  -4 144.678 119.119   4
   2   6  -4 345.633 216.163   3
   2  -6  -4 287.993 184.226   2
  -2   6   4-13.8235 118.134   8
   2  -6  -4 178.570 139.576   3
   2   6  -3 6303.15 679.208   8
   2  -6  -3 6282.17 790.043   2
   2   6  -3 5787.78 471.278   7
  -2   6   3 5577.03 745.930   8
   2   6  -3 5466.71 575.510   2
   2  -6  -3 5877.63 618.335   9
   2  -6  -3 7011.62 708.145   4
   2  -6  -3 6575.85 642.091   3
  -2   6   3 5606.93 597.015   3
   2   6  -3 6046.11 745.656   3
   2  -6  -2 9062.50 742.915   9
  -2   6   2 9292.90 957.954   8
   2   6  -2 10416.5 865.669   8
   2  -6  -2 9908.41 963.795   2
   2   6  -2 9862.41 935.048   3
   2   6  -2 9867.13 682.788   7
   2  -6  -2 9296.44 503.046   6
   2   6  -2 9480.23 720.280   2
   2  -6  -2 9445.94 772.720   5
   2  -6  -2 10137.4 841.207   4
  -2   6   2 9750.06 755.048   3
   2  -6  -1 1177.82 259.048   9
   2   6  -1 2233.40 469.939   9
  -2   6   1 1379.77 402.578   8
   2   6  -1 1600.34 358.619   8
  -2   6   1 1590.38 297.876   3
   2  -6  -1 1588.09 392.317   2
   2  -6  -1 1565.39 210.924   6
   2  -6  -1 1382.15 293.760   5
   2   6  -1 1496.99 275.474   2
   2  -6  -1 1521.66 334.988   4
  -2   6   0-69.4687 110.428   2
   2  -6   0 225.625 125.839   5
   2  -6   0 175.417 187.095   2
   2  -6   0 69.9804 113.175   8
   2  -6   0 234.929 89.4370   6
  -2  -6   0 162.127 121.175   1
   2   6   0 291.742 193.102   9
   2   6   0 271.777 126.671   2
  -2   6   0 245.704 137.484   3
   2  -6   1 236.411 162.573   2
  -2   6  -1 233.584 157.835   9
   2   6   1 308.336 112.291   2
   2  -6   1 505.623 222.765   8
   2   6   1 161.956 130.030   9
  -2  -6  -1 411.256 122.352   2
   2  -6   1 283.778 111.341   6
  -2   6  -1-286.083 168.948   2
   2   6   1 197.215 139.785   5
  -2  -6  -1 358.705 187.810   1
  -2   6  -1 229.292 102.607   3
   2   6   2 6305.70 742.976   9
  -2   6  -2 5078.69 618.299   9
   2   6   2 5406.72 414.004   2
   2  -6   2 6887.01 850.552   8
   2  -6   2 5859.13 719.810   2
  -2   6  -2 6279.35 528.571   6
   2  -6   2 5915.93 471.664   6
   2   6   2 6354.61 750.216   5
  -2   6  -2 5842.26 658.383   5
  -2   6  -2 6402.59 535.319   3
  -2  -6  -2 5626.98 616.767   1
  -2  -6  -2 5890.32 424.971   2
   2   6   3 131.342 122.179   9
  -2  -6  -3 222.141 135.986   1
   2  -6   3 9.47915 116.849   8
  -2   6  -3 201.731 140.734   9
   2   6   3-77.3691 108.571   6
  -2   6  -3 278.800 130.719   6
  -2   6  -3-56.1372 89.0933   2
   2   6   3 170.145 144.790   5
  -2   6  -3 133.547 131.814   5
   2  -6   3-186.001 186.921   2
  -2  -6  -3 224.605 94.0549   2
  -2   6  -4 2151.52 430.662   9
   2   6   4-91.4839 101.974   6
  -2   6  -4 1976.46 474.439   7
   2  -6   4 1341.45 420.831   8
  -2  -6  -4 2044.92 401.292   1
  -2   6  -4 468.124 245.465   2
  -2  -6  -4 1847.67 235.516   2
  -2   6  -4 2061.87 346.847   6
  -2  -6  -4 1935.18 458.065   9
  -2   6  -4 1618.42 376.302   5
   2  -6   4 2418.49 472.871   2
  -2  -6  -4 2187.49 346.029   4
   2   6   4 1598.37 371.639   5
  -2   6  -4 1849.39 308.439   3
   2   6   4 1924.80 371.843   3
   2  -6   5 1356.29 370.713   2
  -2   6  -5 1177.28 391.007   7
  -2   6  -5 1057.00 245.651   6
  -2  -6  -5 1515.73 356.686   1
  -2  -6  -5 93.8214 136.301   5
  -2   6  -5 1399.11 358.745   5
  -2  -6  -5 895.478 308.540   9
  -2  -6  -5 813.433 207.279   4
  -2   6  -5 1178.18 274.952   3
  -2  -6  -5 1257.12 202.438   2
   2   6   5 1298.39 310.549   3
   2  -6   5 1604.07 490.809   8
   2   6   6 274.233 182.614   3
  -2   6  -6 508.923 279.753   7
  -2  -6  -6 445.419 238.882   1
  -2   6  -6 553.366 194.246   6
   2  -6   6 403.457 231.178   2
  -2   6  -6 214.728 188.468   5
  -2  -6  -6 401.722 130.386   2
  -2   6  -6 226.725 126.179   3
  -2  -6  -6 19.0338 78.1591   9
   2  -6   7 353.307 226.831   2
  -2  -6  -7 502.959 248.418   1
  -2   6  -7 500.960 281.328   7
  -2   6  -7 392.201 170.357   6
  -2  -6  -7 528.614 157.088   2
  -2   6  -7 612.018 271.453   5
  -2   6  -7 358.643 164.777   3
   2   6   7 558.731 209.587   3
  -2   6  -8 12558.2 895.432   3
  -2  -6  -8 13233.2 775.006   2
  -2  -6  -8 13655.1 1111.51   1
  -2   6  -8 13587.1 994.450   6
   2   6   8 13456.2 1052.82   3
   2  -6   8 13743.4 1169.76   2
   2   6   9 499.755 237.006   3
   2  -6   9 697.463 292.312   2
  -2  -6  -9 825.607 313.008   1
  -2   6  -9 616.539 227.921   6
  -2   6  -9 541.800 206.243   3
  -2   6  -9 564.309 288.453   2
  -2  -6 -10 10344.7 1031.30   1
   2   6  10 10620.3 941.748   6
  -2  -6 -10 9909.23 1121.93   5
   2   6  10 10226.7 985.280   3
  -2   6 -10 10202.3 864.209   3
   2  -6  10 10688.1 1083.65   2
  -2  -6 -10 12802.7 1258.95   9
  -2  -6 -11 363.171 265.003   9
  -2  -6 -11 118.718 196.069   1
   2  -6  11 260.386 161.474   1
  -2   6 -11 106.938 177.270   3
   2   6  11 406.768 238.626   6
  -2  -6 -11 253.098 210.392   5
   2   6  11 125.765 150.055   3
  -2   6 -12 3629.79 555.410   3
  -2  -6 -12 3772.15 651.209   1
  -2  -6 -12 3329.70 689.536   5
   2  -6  12 3530.77 543.195   1
  -2  -6 -13-25.4094 136.694   1
   2  -6  13 705.779 244.269   1
  -2   6 -13 562.196 257.208   3
  -2  -6 -13 213.330 298.949   5
  -2  -6 -13 657.461 292.166   3
  -2  -6 -14-332.199 272.325   1
  -2   6 -14 483.877 260.869   3
  -2  -6 -14 787.229 388.392   5
   2  -6  14 278.002 174.650   1
  -2  -6 -14 290.007 230.395   3
   2  -6  14 95.1732 152.014   3
  -2  -6 -15 253.964 177.038   1
  -2  -6 -15 267.511 228.908   3
  -2  -6 -15 142.642 236.853   5
  -2   6 -15 86.1474 196.581   3
  -2  -6 -16 209.194 240.567   1
  -2  -6 -16 962.387 426.796   5
  -2   6 -16 793.240 305.559   3
  -2  -6 -16 535.717 298.877   3
  -2   6 -17 1112.85 379.010   3
  -2  -6 -17 1097.35 433.669   1
  -2  -6 -17 1113.08 484.393   5
  -2  -6 -17 1111.86 397.925   3
  -2   6 -18 562.536 299.751   3
  -2  -6 -18 229.516 246.151   5
  -2  -6 -18 19.8570 88.1362   1
  -2  -6 -18 378.024 246.262   3
  -2  -6 -19 401.988 339.586   5
  -2   6 -19-1.07455 110.082   3
  -2  -6 -19 291.513 240.406   1
  -2  -6 -19 440.615 294.253   3
  -2   6 -20 232.535 189.390   3
  -2  -6 -20 694.484 402.092   1
  -2  -6 -20 373.731 363.231   5
  -2  -6 -20 221.471 257.952   3
  -2  -6 -21 65.4799 272.537   5
  -2  -6 -21 771.245 445.214   1
  -2   6 -21 382.645 247.711   3
  -2  -6 -21 187.478 233.775   3
  -2  -6 -22 773.655 526.602   5
  -2  -6 -22 439.240 318.112   1
  -2  -6 -22 518.891 311.268   3
  -2   6 -22 270.864 203.807   3
   2  -7 -22 14.0803 97.3076   3
   2   7 -22 44.7221 269.260   3
   2   7 -21 380.056 343.530   3
   2  -7 -21-227.725 224.273   3
   2   7 -20 166.657 262.964   3
   2  -7 -20 981.781 452.789   3
   2   7 -19-61.5458 238.071   3
   2  -7 -19 64.9313 204.822   3
   2  -7 -18-140.295 191.873   3
   2   7 -18-130.033 223.401   3
   2   7 -17-16.2400 207.908   3
   2  -7 -17 153.170 215.849   3
   2  -7 -16 6163.68 973.798   3
   2   7 -16 6373.21 1063.35   3
   2   7 -15-299.858 270.645   3
   2  -7 -15 174.307 219.681   3
   2   7 -14 2912.74 686.976   3
   2  -7 -14 2500.40 599.726   3
  -2  -7  13 236.796 231.716   8
   2   7 -13 290.153 284.806   3
  -2   7  13-7.45630 87.9679   4
   2  -7 -13 112.697 206.669   3
   2  -7 -12 923.009 383.150   3
   2   7 -12 475.883 340.489   3
  -2   7  12 158.460 139.347   4
   2  -7 -11 231.777 223.316   3
  -2   7  11 414.129 198.729   4
   2   7 -11 50.9079 190.472   3
   2  -7 -10 2845.88 578.530   3
   2   7 -10 2282.46 568.227   3
   2  -7  -9 4950.17 718.433   3
   2   7  -9 5242.45 806.428   3
  -2  -7   8 479.894 270.105   8
  -2   7   8 801.838 309.677   3
   2  -7  -8 608.753 250.917   3
   2   7  -8 904.073 305.389   2
   2   7  -8 588.026 304.603   3
  -2  -7   7 4577.15 663.107   8
   2  -7  -7 5575.90 709.560   3
   2   7  -7 4569.18 653.044   2
   2   7  -7 5172.72 773.426   3
  -2   7   7 4880.37 693.670   3
   2  -7  -6-353.886 242.522   2
   2   7  -6-89.6092 114.027   2
   2   7  -6 54.2601 141.781   3
   2  -7  -6 85.5299 108.688   3
  -2   7   5-4.55650 100.085   8
   2   7  -5 19.3646 96.5407   2
   2  -7  -5 65.1083 109.668   4
   2   7  -5 87.8677 143.705   3
   2  -7  -5 242.191 219.480   2
   2  -7  -5 57.4188 113.165   3
  -2   7   4 80.0728 101.413   3
  -2   7   4 13.4019 155.499   8
   2  -7  -4 301.023 93.3519   6
   2   7  -4 217.885 155.080   2
   2  -7  -4 388.173 199.594   2
   2  -7  -4 230.326 123.225   9
   2  -7  -4 394.450 172.518   4
   2   7  -4 553.108 282.797   3
   2  -7  -4 162.726 136.303   3
   2  -7  -3 2547.61 233.457   6
   2   7  -3 3382.33 548.426   8
  -2   7   3 2925.59 459.232   3
  -2   7   3 3045.20 604.141   8
   2  -7  -3 2133.75 364.944   5
   2   7  -3 2368.40 310.215   7
   2  -7  -3 2304.96 519.550   2
   2   7  -3 2703.04 437.653   2
   2  -7  -3 2129.85 362.033   9
   2  -7  -3 2325.24 418.587   4
   2   7  -3 2393.60 503.315   3
  -2   7   2 1797.77 457.724   8
   2   7  -2 2011.89 427.980   8
   2  -7  -2 2062.39 206.025   6
  -2   7   2 2108.45 391.656   3
   2  -7  -2 2588.55 532.426   2
   2  -7  -2 1678.20 318.167   5
   2   7  -2 2005.23 364.792   2
   2  -7  -2 2171.64 405.836   4
   2  -7  -2 1800.01 313.138   9
   2   7  -2 2390.51 512.917   3
   2   7  -1 12417.1 1111.24   9
  -2  -7   1 12089.3 852.284   1
   2  -7  -1 14242.8 1199.80   2
  -2   7   1 11742.8 1166.14   8
   2   7  -1 13271.6 1095.33   8
   2   7  -1 13381.1 875.814   2
   2  -7  -1 12755.3 535.750   6
   2  -7  -1 11255.9 778.325   5
   2  -7  -1 11620.7 910.592   4
  -2   7   1 13068.7 903.805   3
  -2  -7   0 3598.46 476.821   1
   2  -7   0 4350.66 339.564   6
   2   7   0 3760.49 611.096   9
   2   7   0 4244.49 470.265   2
   2   7   0 4186.61 630.885   5
   2  -7   0 4246.33 649.253   2
   2  -7   0 3472.60 419.704   5
  -2   7   0 3676.34 466.704   3
  -2   7   0 3671.59 665.309   8
  -2  -7   0 3860.76 431.008   2
  -2   7  -1 4454.39 572.354   9
   2   7   1 4644.86 467.215   2
   2  -7   1 3916.06 659.721   8
   2   7   1 4534.03 656.522   9
   2   7   1 3794.46 598.331   5
  -2   7  -1 3528.62 445.290   3
  -2  -7  -1 4296.02 539.365   1
   2  -7   1 3546.85 595.545   2
  -2  -7  -1 4262.30 438.690   2
   2   7   2 9605.77 925.242   9
  -2   7  -2 9341.09 832.649   9
   2   7   2 9079.90 619.866   2
   2  -7   2 10350.0 1111.59   8
   2   7   2 8489.45 879.044   5
  -2   7  -2 9475.18 641.746   6
   2  -7   2 10682.8 1012.93   2
  -2  -7  -2 10451.8 856.585   1
  -2   7  -2 10510.7 754.798   3
  -2  -7  -2 9572.97 635.735   2
   2  -7   3 909.528 378.845   8
   2   7   3 636.489 250.803   9
   2   7   3-180.479 139.679   6
  -2  -7  -3 858.801 264.271   1
  -2   7  -3 820.443 203.812   6
   2   7   3 637.971 219.343   5
  -2   7  -3 911.407 280.813   9
  -2  -7  -3 796.546 192.193   2
  -2   7  -3 1097.45 299.656   5
   2  -7   3 985.122 327.063   2
  -2   7  -4 569.158 222.616   9
   2  -7   4 194.959 171.925   8
  -2   7  -4 637.888 305.675   7
  -2  -7  -4 337.699 209.393   9
  -2   7  -4 591.766 184.415   6
  -2  -7  -4 81.1525 162.539   1
   2   7   4 315.068 177.037   5
  -2   7  -4 438.980 203.757   5
  -2  -7  -4 293.636 115.618   2
   2  -7   4 367.442 230.256   2
  -2  -7  -4-23.2231 74.4145   4
   2   7   4 174.261 136.717   3
  -2   7  -5 2652.05 560.107   7
   2  -7   5 2369.85 609.808   8
  -2  -7  -5 2515.06 325.499   2
  -2  -7  -5 2074.32 430.456   1
  -2   7  -5 2391.10 386.338   6
   2  -7   5 2500.86 512.663   2
  -2   7  -5 2406.52 468.573   5
  -2  -7  -5 2401.47 348.919   4
  -2   7  -5 2441.04 403.700   3
   2   7   5 2103.06 416.720   3
  -2   7  -6 1123.56 354.550   2
   2  -7   6 1254.03 445.391   8
  -2   7  -6 1154.94 410.919   7
  -2   7  -6 1398.30 296.240   6
   2  -7   6 711.621 289.100   2
   2   7   6 1727.11 378.954   3
  -2   7  -6 1258.04 353.209   5
  -2  -7  -6 1212.80 340.324   1
  -2  -7  -6-60.7014 133.866   9
  -2   7  -6 1662.73 347.922   3
  -2  -7  -6 1264.65 244.238   2
  -2  -7  -6 1466.28 272.980   4
  -2  -7  -7 8459.24 637.540   2
  -2   7  -7 7425.18 905.901   2
  -2   7  -7 7869.57 738.638   3
  -2   7  -7 7027.07 906.980   7
  -2  -7  -7 7468.26 823.033   1
  -2   7  -7 9408.55 804.157   6
   2  -7   7 8752.38 975.425   2
  -2   7  -7 9435.37 996.321   5
   2   7   7 7924.75 829.682   3
   2   7   8 1859.49 428.051   3
   2  -7   8 2792.82 568.484   2
  -2   7  -8 1720.78 490.918   7
  -2   7  -8 2009.54 394.538   6
  -2  -7  -8 2082.38 344.774   2
  -2   7  -8 1792.24 461.291   5
  -2   7  -8 1864.81 382.101   3
  -2  -7  -8 1822.66 429.230   1
  -2   7  -8 2432.05 543.072   2
   2   7   9 245.537 194.139   3
   2  -7   9 340.933 235.479   2
  -2  -7  -9-186.971 196.170   1
  -2   7  -9 64.3065 101.543   6
   2   7   9 213.097 171.530   6
  -2   7  -9-78.2378 129.146   3
  -2  -7  -9 35.2036 93.4477   2
  -2  -7 -10 496.651 291.234   1
  -2   7 -10 347.171 200.325   3
   2  -7  10 479.579 253.795   2
   2   7  10 159.909 139.712   6
  -2  -7 -10 413.106 250.883   5
  -2  -7 -10 268.931 217.977   9
  -2  -7 -10 385.194 171.549   2
  -2  -7 -11 727.942 325.630   5
   2   7  11 902.410 320.713   6
  -2   7 -11 689.497 335.933   3
  -2  -7 -11 430.657 262.377   1
  -2  -7 -11 1279.32 423.539   9
   2  -7  11 669.525 297.443   2
  -2  -7 -12 1077.42 377.505   1
  -2  -7 -12 1610.14 502.486   9
  -2   7 -12 1708.10 401.102   3
  -2  -7 -12 1199.18 430.663   5
   2  -7  12 1280.08 346.476   1
  -2   7 -13 1915.23 452.066   3
  -2  -7 -13 1716.74 464.548   1
  -2  -7 -13 1835.42 540.377   5
  -2  -7 -13 1365.73 461.742   9
   2  -7  13 1661.75 388.899   1
  -2  -7 -14 5.30166 153.835   1
  -2   7 -14 54.9782 140.574   3
   2  -7  14-72.0798 92.9793   1
  -2  -7 -14 99.2535 225.380   5
  -2  -7 -15-88.6950 196.033   1
  -2   7 -15-331.650 213.559   3
  -2  -7 -15-87.2169 196.916   5
  -2  -7 -15-49.9516 125.048   3
  -2  -7 -16-429.619 290.789   1
  -2   7 -16 319.099 217.894   3
  -2  -7 -16 34.6140 197.323   5
  -2  -7 -16 10.1286 132.602   3
  -2  -7 -17 882.503 414.436   5
  -2  -7 -17 759.597 305.906   1
  -2   7 -17 488.440 276.906   3
  -2  -7 -17 224.051 240.636   3
  -2  -7 -18 902.046 427.230   1
  -2   7 -18 1627.93 461.460   3
  -2  -7 -18 1966.35 631.136   5
  -2  -7 -18 1275.34 465.925   3
  -2   7 -19-29.0200 141.584   3
  -2  -7 -19 16.9955 112.730   1
  -2  -7 -19-155.741 242.566   5
  -2  -7 -19-45.3992 161.521   3
  -2   7 -20-128.489 171.530   3
  -2  -7 -20 406.625 295.417   5
  -2  -7 -20 329.027 276.292   1
  -2  -7 -20 245.595 203.441   3
  -2   7 -21-379.400 283.596   3
  -2  -7 -21-108.782 245.882   5
  -2  -7 -21 124.532 185.712   1
  -2  -7 -21 487.216 290.609   3
   2   8 -21-60.9288 178.273   3
   2  -8 -21 339.386 285.473   3
   2   8 -20 74.1996 277.702   3
   2  -8 -20 242.673 234.059   3
   2  -8 -19 1180.03 489.616   3
   2   8 -19 698.036 403.288   3
   2   8 -18 3239.44 800.228   3
   2  -8 -18 2682.22 721.393   3
   2   8 -17 2655.85 731.163   3
   2  -8 -17 2344.68 647.127   3
   2   8 -16 1491.34 556.089   3
   2  -8 -16 1508.34 505.678   3
   2   8 -15-473.893 334.142   3
   2  -8 -15-298.132 250.802   3
   2  -8 -14 884.598 417.057   3
   2   8 -14 527.111 287.402   3
   2  -8 -13 5304.88 865.286   3
   2   8 -13 4396.27 832.618   3
  -2  -8  12 9787.66 1227.01   8
   2  -8 -12 10293.1 1173.27   3
   2   8 -12 9141.42 1274.07   3
   2  -8 -11 2348.91 552.110   3
   2   8 -11 2752.18 665.464   3
   2   8 -10 17013.7 1543.83   3
   2  -8 -10 14186.9 1286.25   3
   2   8  -9 317.645 258.414   3
   2  -8  -9 1070.97 350.828   3
   2  -8  -8 3986.42 766.138   2
   2   8  -8 2738.60 602.516   3
   2  -8  -8 3396.78 597.111   3
  -2   8   7 1065.28 341.173   3
  -2  -8   7 62.7962 117.199   8
   2   8  -7 1537.60 400.892   2
   2   8  -7 1978.00 531.905   3
   2  -8  -7 1400.61 487.263   2
   2  -8  -7 1529.39 411.626   3
  -2   8   6-21.8779 100.413   3
   2   8  -6 41.7076 62.4790   2
   2   8  -6 12.8293 183.116   3
   2  -8  -6 81.9037 186.548   2
   2  -8  -6 116.870 214.297   3
   2  -8  -5 1046.34 243.026   9
  -2   8   5 1776.17 495.122   8
   2  -8  -5 1638.34 172.999   6
   2   8  -5 1470.41 365.223   2
   2  -8  -5 1571.76 455.821   2
   2  -8  -5 1433.63 340.408   4
   2   8  -5 953.330 372.077   3
   2  -8  -4 2025.15 343.151   9
  -2   8   4 1658.95 457.501   8
   2  -8  -4 2117.87 170.340   6
   2  -8  -4 2347.65 535.542   2
   2   8  -4 2286.24 438.388   2
   2  -8  -4 2687.13 459.631   4
   2   8  -4 2416.10 539.340   3
   2   8  -4 1806.59 242.929   7
   2  -8  -3 193.353 106.545   9
   2   8  -3-189.253 185.387   8
  -2   8   3 162.942 141.660   3
  -2   8   3 75.6211 172.783   8
   2   8  -3 204.599 114.175   7
   2  -8  -3 245.477 59.3591   6
   2  -8  -3-12.3261 185.146   2
   2  -8  -3 402.062 166.512   5
   2   8  -3 264.009 165.889   2
   2  -8  -3 255.346 141.454   4
   2   8  -3 268.094 233.179   3
  -2   8   2 7730.16 1020.28   8
   2   8  -2 9581.26 1015.96   8
   2  -8  -2 9750.44 1059.18   2
  -2  -8   2 9911.72 763.018   1
   2  -8  -2 8535.86 654.577   5
   2  -8  -2 8264.17 787.850   4
   2   8  -2 8980.99 808.294   2
   2   8  -1 669.333 248.535   9
  -2   8   1 888.718 387.063   8
   2  -8  -1 512.814 267.395   2
   2   8  -1 413.509 256.893   8
  -2   8   1 349.141 177.439   3
  -2  -8   1 477.281 187.464   2
   2  -8  -1 473.827 151.002   5
  -2  -8   1 407.331 179.248   1
   2   8  -1 631.976 211.587   2
   2   8   0 6727.91 642.922   2
   2   8   0 8860.43 973.077   8
  -2   8   0 7924.58 928.778   2
   2   8   0 8519.86 911.644   5
   2   8   0 7931.88 893.150   9
  -2   8   0 7398.00 988.304   8
  -2  -8   0 7037.28 682.899   1
  -2   8   0 6665.80 672.986   3
   2  -8   0 7585.01 917.743   2
  -2  -8   0 6923.04 639.200   2
   2   8   1-225.352 186.642   9
  -2   8  -1 534.383 200.491   9
   2  -8   1 315.812 198.838   8
  -2  -8  -1 270.927 172.307   1
   2   8   1 223.150 123.765   2
   2   8   1 301.588 207.198   5
  -2  -8  -1 215.492 127.885   2
  -2   8  -1 194.745 176.345   2
   2  -8   1 372.557 249.555   2
  -2   8  -1 344.393 163.244   3
  -2   8  -2 817.600 253.263   9
  -2   8  -2 693.823 172.607   6
  -2   8  -2 1396.43 400.142   2
  -2  -8  -2 1087.41 249.799   2
  -2  -8  -2 1309.03 311.082   1
   2   8   2 1295.51 346.789   5
   2   8   2 971.016 235.195   2
   2  -8   2 740.845 347.180   8
   2  -8   2 1082.24 375.156   2
  -2   8  -2 924.490 246.238   3
   2   8   2 1143.59 322.624   9
  -2   8  -3 524.023 159.686   6
  -2   8  -3 377.568 186.815   9
   2   8   3 860.744 275.798   9
  -2   8  -3 249.586 179.985   2
  -2  -8  -3 493.882 165.557   2
   2   8   3 716.719 246.992   5
  -2  -8  -3 612.037 235.654   1
  -2   8  -3 88.2585 125.961   5
   2  -8   3 557.776 287.852   2
   2  -8   3 545.141 290.072   8
  -2   8  -4 1870.74 413.039   9
   2  -8   4 1616.45 509.978   8
  -2   8  -4 1878.53 322.646   6
  -2  -8  -4 1989.54 323.578   2
  -2   8  -4 1657.12 388.727   5
   2  -8   4 2086.74 493.598   2
   2   8   4 2100.44 442.569   3
   2   8   4 1965.87 417.429   5
  -2  -8  -4 1755.25 390.166   1
  -2   8  -4 2148.58 497.319   2
  -2  -8  -5 3018.36 403.642   2
  -2   8  -5 3231.78 605.859   2
  -2   8  -5 3264.55 436.967   6
   2  -8   5 3415.40 630.494   2
  -2   8  -5 3145.23 539.335   5
  -2   8  -5 3359.11 636.434   7
  -2  -8  -5 3088.29 402.847   4
   2  -8   5 3006.18 671.438   8
  -2  -8  -5 3220.02 533.021   1
  -2   8  -5 2983.16 477.148   3
   2   8   5 2742.01 496.796   3
  -2  -8  -6 4074.11 607.514   1
  -2   8  -6 3996.90 703.124   7
  -2   8  -6 3454.93 476.685   6
  -2  -8  -6 3470.49 437.239   2
   2  -8   6 2800.09 582.387   2
  -2   8  -6 3726.28 610.278   5
  -2  -8  -6 3582.18 416.007   4
  -2   8  -6 2998.80 481.309   3
   2   8   6 3855.55 598.287   3
   2   8   7 1992.60 434.862   3
  -2  -8  -7 1881.28 340.631   2
  -2   8  -7 2012.76 473.718   5
  -2   8  -7 1778.90 488.631   7
   2  -8   7 2261.62 541.697   2
  -2   8  -7 1913.92 371.496   6
  -2   8  -7 1813.03 387.425   3
  -2  -8  -7 2097.48 449.096   1
  -2   8  -8 7798.44 800.206   3
  -2   8  -8 8063.59 1000.57   7
  -2  -8  -8 7321.89 847.512   1
  -2   8  -8 7270.73 748.908   6
  -2  -8  -8 6821.17 647.956   2
  -2   8  -8 7589.81 924.182   5
   2  -8   8 8087.37 990.748   2
   2  -8   9 986.657 361.757   2
  -2  -8  -9 1701.95 354.108   2
  -2   8  -9 1512.56 363.469   6
  -2   8  -9 1282.38 331.406   3
   2   8   9 1780.04 385.284   6
  -2  -8  -9 1352.09 375.418   1
   2   8  10 407.637 210.073   6
  -2  -8 -10 540.069 224.670   2
  -2  -8 -10 707.640 334.610   5
   2  -8  10 762.703 327.015   2
  -2   8 -10 615.997 263.194   3
  -2  -8 -10 632.400 322.542   9
  -2  -8 -10 1327.07 411.589   1
  -2   8 -11 37.4134 100.962   3
   2  -8  11-40.4580 140.362   2
  -2  -8 -11-116.285 194.161   9
   2   8  11 36.5518 136.450   6
  -2  -8 -11 349.739 259.202   5
  -2  -8 -11 171.076 130.520   2
  -2  -8 -11 64.8984 168.495   1
  -2  -8 -12 4028.09 759.142   9
   2  -8  12 3627.83 567.041   1
  -2   8 -12 3821.99 625.049   3
  -2  -8 -12 3810.64 772.320   5
   2   8  12 4022.83 621.736   6
  -2  -8 -12 3834.19 685.668   1
  -2  -8 -12 3666.06 548.178   2
  -2  -8 -13 2766.37 661.435   9
  -2   8 -13 2763.59 546.631   3
  -2  -8 -13 3051.59 697.710   5
  -2  -8 -13 2755.28 604.143   1
   2  -8  13 2702.09 477.147   1
  -2   8 -14 207.998 192.785   3
  -2  -8 -14 334.138 255.248   1
  -2  -8 -14 542.517 350.195   5
  -2  -8 -14 301.632 279.795   9
  -2   8 -15 254.341 191.611   3
  -2  -8 -15 758.836 330.427   1
  -2  -8 -15 573.329 276.219   9
  -2  -8 -15 913.597 402.390   5
  -2  -8 -16 30.2787 142.030   9
  -2   8 -16-420.745 263.774   3
  -2  -8 -16 39.8711 174.396   1
  -2  -8 -16-125.322 224.759   5
  -2  -8 -17 181.340 249.193   1
  -2   8 -17 672.610 313.034   3
  -2  -8 -17 360.058 261.286   5
  -2  -8 -18 71.4815 235.614   1
  -2  -8 -18 151.688 287.672   5
  -2   8 -18-62.2526 153.942   3
  -2  -8 -19 116.896 215.568   1
  -2  -8 -19 94.2094 290.331   5
  -2   8 -19 356.590 265.246   3
  -2  -8 -19-225.081 215.736   3
  -2   8 -20-7.35439 116.450   3
  -2  -8 -20 342.056 282.539   1
  -2  -8 -20 383.313 349.094   5
  -2   8 -21-86.3854 164.547   3
  -2  -8 -21 622.609 385.861   5
  -2  -8 -21-206.036 268.044   3
  -2  -8 -21-125.488 238.064   1
   2  -9 -21 559.108 362.978   3
   2   9 -21-363.676 372.666   3
   2   9 -20 410.293 302.734   3
   2  -9 -20 368.349 330.371   3
   2  -9 -19 1125.05 479.248   3
   2   9 -19 460.585 360.632   3
   2  -9 -18-44.5928 145.693   3
   2   9 -18 47.3884 155.585   3
   2  -9 -17-86.1832 162.724   3
   2   9 -17 32.4602 171.115   3
   2   9 -16 34.2724 243.995   3
   2  -9 -16 751.672 380.445   3
   2   9 -15-392.396 324.823   3
   2  -9 -15-56.5707 208.977   3
   2   9 -14-118.806 258.777   3
   2  -9 -14 89.6589 130.093   3
   2   9 -13 4024.67 834.262   3
   2  -9 -13 4395.75 799.806   3
   2   9 -12-390.541 314.339   3
   2  -9 -12-84.9360 167.018   3
  -2  -9  11 5118.28 887.564   8
   2   9 -11 4490.08 840.347   3
   2  -9 -11 6310.95 911.084   3
  -2  -9  10 966.568 406.130   8
   2   9 -10 557.576 305.841   3
   2  -9 -10 1183.74 461.516   2
   2  -9 -10 545.733 271.623   3
   2   9  -9 231.976 214.254   3
   2  -9  -9 404.547 251.540   3
   2  -9  -9-117.860 297.426   2
   2   9  -8 10961.5 1248.87   3
   2  -9  -8 12400.9 1363.81   2
   2  -9  -8 10102.3 1063.93   3
   2   9  -7 3932.76 738.582   3
   2  -9  -7 5444.97 905.067   2
   2  -9  -7 5148.63 754.363   3
   2   9  -7 4613.07 718.414   2
   2  -9  -6 7734.38 689.207   9
   2  -9  -6 9027.88 1130.76   2
  -2   9   6 8161.75 1114.29   8
   2   9  -6 9589.75 1133.29   3
   2   9  -6 8637.28 958.435   2
   2  -9  -6 8513.35 845.955   4
   2   9  -5 3006.33 553.149   2
  -2   9   5 3303.73 711.658   8
  -2   9   5 2926.31 559.247   3
   2  -9  -5 3819.05 718.406   2
   2  -9  -5 3076.10 501.494   4
   2  -9  -5 3005.51 405.663   9
   2   9  -5 3260.90 674.557   3
  -2   9   4 1681.18 491.266   8
   2  -9  -4 974.068 217.284   9
   2  -9  -4 1297.00 442.403   2
   2  -9  -4 843.592 227.147   5
   2   9  -4 1161.12 342.906   2
   2  -9  -4 1033.87 289.387   4
   2   9  -4 1192.51 205.495   7
   2   9  -4 679.379 321.908   3
   2   9  -3 120.497 159.213   8
   2  -9  -3-164.848 188.674   2
  -2  -9   3 189.608 122.931   1
   2  -9  -3 97.5091 86.7491   5
  -2   9   3 21.9901 130.688   8
   2   9  -3 37.4151 120.856   2
   2  -9  -3 209.062 145.673   4
   2   9  -3-135.777 188.313   3
   2  -9  -2 2430.98 573.675   2
  -2  -9   2 2379.51 430.926   2
  -2   9   2 2752.44 626.828   8
   2  -9  -2 1746.87 272.374   5
   2   9  -2 1916.06 495.611   8
  -2  -9   2 1551.33 323.571   1
   2  -9  -2 1938.03 400.452   4
   2   9  -2 2584.79 469.085   2
   2   9  -1 313.972 210.024   9
  -2  -9   1 292.234 163.515   1
  -2   9   1-228.663 232.230   8
   2   9  -1-18.2101 161.402   8
  -2  -9   1 47.6338 84.6161   2
   2  -9  -1-56.1680 171.635   2
   2   9  -1 318.082 176.245   2
   2   9   0 5345.31 737.000   9
  -2  -9   0 5071.93 603.028   1
   2   9   0 4357.35 567.353   2
  -2   9   0 5342.62 879.987   8
   2   9   0 5937.00 784.245   5
   2   9   0 5293.74 817.518   8
  -2  -9   0 5397.52 612.026   2
  -2   9   0 2309.43 436.296   3
   2  -9   0 5211.19 799.814   2
   2   9   1-124.731 139.430   9
  -2  -9  -1 12.1451 118.545   1
  -2  -9  -1 136.642 119.689   2
   2   9   1-36.5547 106.786   2
   2   9   1-63.8528 118.178   5
   2  -9   1 96.8571 216.143   2
  -2   9  -1 83.6734 131.972   3
  -2   9  -1-104.437 114.942   9
  -2   9  -2 6784.57 702.250   9
   2   9   2 8183.91 724.615   2
  -2   9  -2 6842.62 525.256   6
   2  -9   2 7308.45 929.909   2
   2   9   2 6846.98 797.056   5
  -2  -9  -2 7865.09 789.768   1
   2  -9   2 6431.16 948.480   8
  -2  -9  -2 8244.06 725.882   2
   2   9   2 8037.81 862.180   9
   2   9   3-104.450 101.534   9
  -2   9  -3 69.1474 67.3423   6
  -2   9  -3 155.016 130.332   5
  -2  -9  -3 270.024 175.049   2
   2   9   3-28.3085 67.2533   5
   2  -9   3 21.1267 188.939   2
  -2   9  -3 434.803 182.015   9
  -2  -9  -3 138.863 135.984   1
  -2  -9  -4 2222.77 453.825   1
  -2   9  -4 2638.06 476.494   9
  -2   9  -4 1914.90 318.708   6
  -2  -9  -4 2291.57 380.472   2
   2  -9   4 2683.30 579.530   2
  -2   9  -4 1856.69 402.281   5
   2   9   4 2465.76 494.347   3
  -2   9  -5 648.293 320.505   7
  -2   9  -5 538.891 185.440   6
   2  -9   5 1131.20 387.199   2
  -2  -9  -5 672.109 195.040   4
  -2  -9  -5 572.069 196.262   2
  -2  -9  -5 261.209 200.229   1
  -2   9  -5 847.746 284.906   3
  -2   9  -5 834.760 286.931   9
  -2   9  -5 1076.23 346.214   5
  -2   9  -6 3429.63 659.446   7
  -2  -9  -6 3949.86 629.014   1
  -2   9  -6 4119.38 524.331   6
   2  -9   6 4511.12 748.509   2
  -2   9  -6 4384.64 664.951   5
  -2  -9  -6 4308.12 452.628   4
  -2  -9  -6 4407.75 528.823   2
  -2   9  -6 3664.73 564.357   3
  -2   9  -7 1510.50 459.353   7
  -2  -9  -7 1378.52 388.618   1
   2  -9   7 2016.40 524.759   2
  -2   9  -7 1662.84 345.021   6
  -2   9  -7 1229.69 356.558   5
  -2   9  -7 1349.78 355.487   3
  -2  -9  -7 1895.19 359.281   2
  -2   9  -8 1096.98 373.676   7
  -2  -9  -8 2191.91 508.958   1
   2  -9   8 1921.98 529.463   2
  -2  -9  -8 1849.73 367.796   2
  -2   9  -8 1562.80 362.143   6
  -2   9  -8 2144.60 496.011   5
  -2   9  -8 1779.38 415.686   3
  -2   9  -9 2315.48 578.001   7
  -2  -9  -9 2703.98 557.498   1
  -2  -9  -9 1907.20 382.482   2
   2  -9   9 3513.75 727.505   2
  -2   9  -9 2115.25 428.913   6
   2   9   9 2451.11 458.652   6
  -2   9  -9 2393.94 490.165   3
   2  -9  10-159.963 165.514   2
  -2  -9 -10 56.1157 137.657   1
  -2  -9 -10 21.4850 91.2673   2
   2   9  10 210.565 171.515   6
  -2   9 -10-136.256 171.685   3
  -2  -9 -10 298.739 237.726   5
  -2  -9 -10 60.4417 188.415   9
  -2  -9 -11 874.610 354.440   9
  -2  -9 -11 390.099 317.245   1
   2  -9  11 797.675 373.525   2
  -2  -9 -11 1182.35 319.547   2
   2   9  11 998.681 329.099   6
  -2  -9 -11 882.350 387.692   5
  -2   9 -11 463.709 288.331   3
  -2  -9 -12 158.363 196.253   1
  -2  -9 -12-108.546 214.571   9
   2   9  12 270.908 201.535   6
  -2   9 -12 140.120 218.246   3
  -2  -9 -12 82.3027 183.972   5
  -2  -9 -12 85.6364 140.971   2
   2  -9  12 295.333 258.116   2
  -2  -9 -13 383.638 276.346   9
  -2  -9 -13 254.100 242.493   5
  -2  -9 -13 60.0178 149.161   2
  -2  -9 -13 34.9204 144.825   1
  -2   9 -13-22.0559 137.023   3
  -2  -9 -14 27.4774 140.466   9
  -2   9 -14 65.6818 124.867   3
  -2  -9 -14-27.1766 134.821   5
  -2  -9 -14-26.6438 173.999   1
  -2  -9 -14 249.230 187.150   2
  -2  -9 -15 3379.28 613.641   2
  -2  -9 -15 3937.35 817.945   9
  -2  -9 -15 3762.03 744.041   1
  -2   9 -15 3754.16 703.378   3
  -2  -9 -15 3120.35 742.068   5
  -2  -9 -16 3307.01 763.226   9
  -2  -9 -16 2157.77 657.057   5
  -2   9 -16 3117.83 655.615   3
  -2  -9 -16 3368.27 708.055   1
  -2  -9 -17 534.921 392.589   9
  -2   9 -17 273.669 195.513   3
  -2  -9 -17 446.533 290.217   1
  -2  -9 -17 347.734 301.844   5
  -2   9 -18 2253.47 579.541   3
  -2  -9 -18 1365.49 478.704   1
  -2  -9 -18 1366.42 553.651   9
  -2  -9 -18 2013.57 658.631   5
  -2  -9 -19 233.262 280.453   1
  -2   9 -19 429.857 270.562   3
  -2  -9 -19 346.277 296.409   5
  -2  -9 -19 257.369 255.870   9
  -2  -9 -20 381.112 315.699   1
  -2   9 -20 700.286 369.284   3
  -2  -9 -20 940.353 477.904   5
  -2  -9 -20 389.066 364.593   9
   2  10 -20 136.160 306.842   3
   2 -10 -20-248.284 290.876   3
   2  10 -19-672.438 470.547   3
   2 -10 -19 179.750 242.542   3
   2  10 -18 515.242 381.528   3
   2 -10 -18 408.303 309.872   3
   2  10 -17-340.010 305.731   3
   2 -10 -17 167.744 242.340   3
   2  10 -16 1030.08 497.140   3
   2 -10 -16 659.086 367.397   3
   2  10 -15-258.927 264.816   3
   2 -10 -15-13.8106 130.481   3
   2  10 -14-10.6488 240.329   3
   2 -10 -14-102.432 159.457   3
   2  10 -13 968.177 492.955   3
   2 -10 -13 461.732 331.301   3
   2 -10 -12 894.574 381.071   2
   2  10 -12 835.398 391.113   3
   2 -10 -12 1138.95 447.610   3
   2 -10 -11 1730.15 238.657   6
   2  10 -11 1846.29 572.141   3
   2 -10 -11 2277.74 584.603   3
   2 -10 -11 2414.78 675.369   2
   2 -10 -10 54.5132 50.7493   6
   2  10 -10 144.225 192.344   3
   2 -10 -10-107.912 245.393   2
   2 -10 -10 264.977 211.044   3
   2 -10  -9 2481.18 199.388   6
  -2 -10   9 1879.21 510.111   8
   2  10  -9 2672.59 646.124   3
   2 -10  -9 3113.38 743.515   2
   2 -10  -9 2890.60 620.945   3
   2 -10  -8-195.067 282.714   2
   2  10  -8-173.365 241.948   3
   2 -10  -7 3176.57 436.437   9
   2 -10  -7 4780.47 879.651   2
   2  10  -7 3670.85 765.755   3
   2 -10  -6 1368.61 491.448   2
   2 -10  -6 1431.80 360.672   4
   2  10  -6 1501.72 498.139   3
   2 -10  -6 1700.59 292.986   9
  -2  10   6 2222.94 632.330   8
   2  10  -5 8378.14 967.240   2
   2 -10  -5 8183.09 1101.86   2
  -2  10   5 7261.37 1081.80   8
   2 -10  -5 7474.18 534.799   9
   2 -10  -5 7953.67 831.758   4
   2 -10  -5 7464.93 614.156   5
   2  10  -5 6571.05 991.243   3
   2  10  -4 2394.32 637.749   8
  -2 -10   4 2268.25 355.556   1
  -2  10   4 1463.25 501.382   8
   2 -10  -4 2253.11 586.744   2
   2 -10  -4 2260.98 308.923   5
   2 -10  -4 1979.05 417.944   4
   2  10  -4 2056.85 467.177   2
   2  10  -4 2599.39 642.773   3
  -2  10   3 38.5019 116.451   3
   2  10  -3-271.402 247.348   8
  -2  10   3 22.1091 162.986   8
   2 -10  -3-4.52168 159.876   2
   2 -10  -3 41.4080 47.5701   5
   2 -10  -3 41.7652 89.7100   4
  -2 -10   3 138.359 111.606   1
   2  10  -3 26.4782 84.5643   2
   2  10  -3 168.868 206.800   3
  -2 -10   3-308.627 187.924   2
   2 -10  -2 2685.32 614.666   2
   2  10  -2 2452.16 542.625   9
  -2 -10   2 2310.35 450.748   2
  -2  10   2 2453.34 636.768   8
   2  10  -2 2478.02 622.379   8
  -2  10   2 2744.06 517.678   3
  -2 -10   2 2185.08 386.220   1
   2  10  -2 1958.19 438.249   2
  -2 -10   1 1339.11 320.100   1
   2  10  -1 961.547 314.153   2
  -2  10   1 525.866 344.790   8
   2  10  -1 1759.06 505.603   8
  -2 -10   1 1092.64 297.113   2
   2 -10  -1 1091.43 376.489   2
   2  10  -1 1149.84 365.701   9
   2  10   0 486.115 214.604   2
   2  10   0 451.978 284.406   8
  -2 -10   0 194.331 136.120   2
  -2  10   0 211.953 284.267   8
  -2 -10   0 841.424 265.765   1
   2  10   0 707.426 292.789   5
   2  10   0 12.3201 69.3259   9
   2 -10   0 284.710 253.607   2
   2  10   1 1063.34 351.298   9
   2  10   1 832.870 380.913   8
  -2 -10  -1 722.150 244.180   2
   2  10   1 1084.93 300.309   2
   2  10   1 637.188 268.458   5
  -2 -10  -1 527.418 218.303   1
   2 -10   1 448.644 297.875   2
  -2  10  -2 20826.1 1214.47   9
   2 -10   2 22421.1 1706.83   2
   2  10   2 20836.9 1249.12   2
  -2  10  -2 21059.6 903.584   6
  -2 -10  -2 21660.6 1351.25   1
   2  10   2 21517.0 1407.95   5
   2  10   2 22168.9 1440.89   9
  -2 -10  -2 22769.3 1287.79   2
  -2 -10  -3 259.199 202.168   1
  -2  10  -3 406.569 152.195   6
  -2  10  -3 597.452 211.958   9
   2  10   3 432.783 204.172   5
  -2 -10  -3 557.007 207.829   2
   2 -10   3 250.571 244.804   2
   2 -10   4 15351.8 1432.06   2
  -2  10  -4 11757.3 797.782   6
  -2 -10  -4 12989.7 1101.30   1
  -2 -10  -4 12022.3 918.687   2
  -2  10  -4 13150.5 1044.73   5
  -2  10  -4 12352.8 1015.86   9
  -2  10  -5 31.4808 86.6416   9
  -2  10  -5-257.868 233.883   7
  -2  10  -5 112.037 104.744   6
  -2 -10  -5 144.165 171.338   1
   2 -10   5 11.9318 190.700   2
  -2  10  -5-167.448 148.615   5
  -2 -10  -5 274.867 157.229   2
  -2  10  -5-105.923 152.222   3
  -2  10  -6 44.6796 202.327   7
  -2  10  -6 213.312 137.414   6
   2 -10   6-278.827 242.123   2
  -2  10  -6 73.0170 125.188   5
  -2 -10  -6-20.3844 158.927   1
  -2 -10  -6 83.5979 84.3289   4
  -2 -10  -6 0.58001 84.7573   2
  -2  10  -6-0.78664 106.653   3
  -2  10  -7-167.442 210.091   7
   2 -10   7 285.866 236.149   2
  -2  10  -7 185.547 103.958   6
  -2 -10  -7 246.351 196.034   1
  -2  10  -7-46.9602 129.969   3
  -2 -10  -7 162.608 97.3200   4
  -2 -10  -7 179.727 164.407   2
  -2  10  -7 100.758 139.376   5
  -2  10  -8 1616.11 482.874   7
  -2 -10  -8 1791.64 385.865   2
   2 -10   8 2244.91 559.334   2
  -2  10  -8 1910.63 391.835   6
  -2  10  -8 1617.61 452.433   5
   2  10   8 1294.29 343.494   6
  -2 -10  -8 2368.80 525.613   1
  -2  10  -8 1759.09 432.287   3
  -2 -10  -9 7241.88 771.903   2
  -2  10  -9 8576.77 944.018   3
  -2  10  -9 7963.39 1055.22   7
  -2 -10  -9 8035.16 956.205   1
   2  10   9 6942.13 776.251   6
  -2  10  -9 9240.69 1060.44   5
   2 -10   9 8763.18 1146.40   2
  -2  10 -10 8881.33 977.053   3
  -2 -10 -10 9732.63 1151.32   5
  -2 -10 -10 9369.94 1057.68   1
   2  10  10 8897.71 889.655   6
  -2 -10 -10 9269.75 1104.52   9
  -2 -10 -10 9676.57 924.356   2
   2 -10  10 9725.23 1213.73   2
  -2 -10 -11 1078.61 414.032   9
  -2 -10 -11 594.365 307.572   1
  -2 -10 -11 678.498 284.975   2
  -2 -10 -11 689.758 345.663   5
   2  10  11 1051.04 335.615   6
  -2  10 -11 421.352 251.356   3
   2 -10  11 242.534 240.568   2
  -2 -10 -12 1407.38 427.814   1
  -2 -10 -12 1363.48 360.432   2
  -2  10 -12 1043.14 350.550   3
  -2 -10 -12 1217.19 482.497   5
   2 -10  12 2154.75 609.684   2
  -2 -10 -12 1104.96 398.784   9
  -2 -10 -13-187.168 223.183   1
  -2 -10 -13-85.0448 139.656   2
  -2  10 -13 58.3934 154.196   3
  -2 -10 -13 139.259 194.777   5
  -2 -10 -13 60.1222 189.066   9
  -2 -10 -14 1.31963 136.208   9
  -2  10 -14 67.2981 184.917   3
  -2 -10 -14 201.892 246.479   5
  -2 -10 -14-249.923 213.276   2
  -2 -10 -14 8.01193 144.131   1
  -2 -10 -15 716.895 367.439   9
  -2  10 -15 955.642 410.350   3
  -2 -10 -15 373.623 314.099   5
  -2 -10 -15 385.742 259.734   1
  -2 -10 -15 572.429 296.605   2
  -2 -10 -16 178.123 234.055   9
  -2  10 -16 77.9443 122.690   3
  -2 -10 -16-38.4248 130.242   5
  -2 -10 -16-84.1235 185.358   1
  -2 -10 -16 199.682 222.059   2
  -2 -10 -17 478.539 282.426   1
  -2  10 -17 189.870 211.364   3
  -2 -10 -17 84.0749 210.744   9
  -2 -10 -17 58.4008 200.372   5
  -2 -10 -17 422.060 277.083   2
  -2  10 -18 515.880 287.005   3
  -2 -10 -18 409.338 302.617   1
  -2 -10 -18 49.7974 211.678   5
  -2 -10 -18-19.7563 202.302   9
  -2 -10 -19 125.192 181.207   9
  -2  10 -19 43.7634 193.578   3
  -2 -10 -19 10.2258 193.045   1
  -2 -10 -19 76.0386 189.099   5
  -2 -10 -20-210.592 277.787   1
  -2  10 -20 448.625 294.660   3
  -2 -10 -20-221.977 298.457   5
  -2 -10 -20 119.322 259.946   9
   2  11 -19 195.511 300.209   3
   2 -11 -19 1052.45 485.000   3
   2  11 -18-173.920 302.965   3
   2 -11 -18 619.951 356.629   3
   2  11 -17-3.60415 218.524   3
   2 -11 -17 826.265 406.965   3
   2  11 -16 1389.25 595.057   3
   2 -11 -16 2434.39 704.701   3
   2 -11 -15-155.475 304.322   2
   2  11 -15 270.165 279.520   3
   2 -11 -15-541.355 342.746   3
   2  11 -14 1579.46 578.669   3
   2 -11 -14 2057.51 601.467   3
   2 -11 -14 2797.32 737.529   2
   2  11 -13 1115.07 498.204   3
   2 -11 -13 246.190 239.289   3
   2 -11 -13 1135.24 507.000   2
   2  11 -12-260.008 268.367   3
   2 -11 -12-238.408 300.976   2
   2 -11 -12 2.54280 112.265   3
   2  11 -11 208.661 252.142   3
   2 -11 -11 577.168 358.380   2
   2 -11 -11-272.262 218.651   3
   2  11 -10 1699.11 579.881   3
   2 -11 -10 1755.21 589.148   2
   2 -11  -9 781.583 419.093   2
   2  11  -9 1301.65 494.492   3
   2 -11  -8 6353.26 588.175   9
   2 -11  -8 5958.80 1014.16   2
   2  11  -8 7644.86 1131.13   3
   2 -11  -7 4180.19 412.876   9
  -2  11   7 5088.25 1014.81   8
   2 -11  -7 3928.40 864.620   2
   2  11  -7 5315.78 943.680   3
   2 -11  -6 8681.03 1181.12   2
  -2  11   6 6731.42 1138.49   8
   2 -11  -6 8626.86 631.231   5
   2  11  -6 9137.24 1230.37   3
   2 -11  -6 7980.24 855.687   4
   2  11  -5 7871.27 1136.00   3
   2  11  -5 5631.11 347.483   7
  -2  11   5 5507.21 1019.24   8
   2 -11  -5 6058.20 999.711   2
   2 -11  -5 5227.79 421.596   5
   2 -11  -5 5692.79 719.736   4
   2  11  -4 4473.30 873.282   8
  -2 -11   4 3837.83 493.316   1
  -2  11   4 2391.10 678.835   8
   2 -11  -4 3570.49 772.821   2
   2 -11  -4 2977.68 515.394   4
   2  11  -4 3030.09 596.158   2
   2  11  -4 4878.33 891.898   3
   2  11  -3 376.914 286.447   8
   2 -11  -3 785.805 397.585   2
  -2 -11   3 536.747 257.355   2
  -2  11   3 459.119 344.170   8
   2 -11  -3 676.721 250.880   4
  -2 -11   3 249.777 152.814   1
   2  11  -3-50.5404 180.444   3
   2  11  -3 795.812 313.979   2
  -2 -11   2 413.654 209.046   1
   2  11  -2 542.872 342.061   8
   2 -11  -2-261.390 263.130   2
  -2  11   2 327.300 308.356   8
  -2 -11   2 64.8906 133.140   2
   2  11  -2 697.556 278.502   2
   2  11  -2-35.9091 133.840   9
   2  11  -1 3203.36 578.102   2
  -2  11   1 3519.89 824.792   8
   2  11  -1 3674.32 802.071   8
  -2 -11   1 2525.15 493.424   2
  -2 -11   1 3158.70 509.377   1
   2  11  -1 3496.27 612.388   5
   2  11  -1 3107.14 598.929   9
   2 -11  -1 3601.65 738.706   2
   2  11   0 934.400 315.640   9
  -2  11   0 931.556 459.204   8
   2  11   0 1790.21 552.910   8
  -2 -11   0 1440.56 366.334   2
   2  11   0 913.557 304.748   2
   2  11   0 1031.06 343.644   5
  -2 -11   0 727.152 259.913   1
   2 -11   0 605.174 328.155   2
  -2  11   0 1182.13 361.514   3
   2  11   1 11720.9 1027.30   2
   2  11   1 12531.9 1424.44   8
   2 -11   1 12234.6 1320.74   2
  -2 -11  -1 11964.5 1015.05   1
   2  11   1 11465.6 1055.45   5
   2  11   1 11360.8 1067.22   9
  -2  11  -1 11129.7 1039.44   3
  -2 -11  -1 11925.5 1005.32   2
  -2 -11  -2 5550.46 678.956   2
   2  11   2 4937.28 660.150   2
  -2 -11  -2 6256.69 755.747   1
  -2  11  -2 3955.98 513.551   9
   2  11   2 5355.11 698.819   5
   2 -11   2 5843.93 914.003   2
  -2  11  -2 4745.51 684.080   3
   2  11   2 5176.28 702.683   9
  -2  11  -3 1341.15 252.260   6
  -2 -11  -3 1674.91 380.246   2
  -2 -11  -3 904.224 312.447   1
   2  11   3 1011.32 323.811   5
   2 -11   3 856.464 375.408   2
  -2  11  -3 1725.99 363.359   9
  -2  11  -4 16636.3 1165.80   9
  -2  11  -4 15574.5 913.067   6
  -2 -11  -4 15159.2 1230.93   1
  -2  11  -4 16507.1 1134.73   5
   2 -11   4 15579.5 1503.15   2
  -2 -11  -4 16147.2 1146.96   2
  -2  11  -5 3010.40 655.331   7
  -2  11  -5 2213.15 368.223   6
   2 -11   5 1653.26 496.199   2
  -2  11  -5 1678.29 404.337   5
  -2 -11  -5 2458.32 463.143   2
  -2  11  -5 1750.37 407.469   9
  -2 -11  -5 2523.97 522.914   1
   2 -11   6 38.4020 190.053   2
  -2 -11  -6 103.688 136.494   1
  -2  11  -6 216.449 234.384   7
  -2  11  -6 323.197 145.107   6
  -2  11  -6 88.6822 140.274   5
  -2 -11  -6 37.7381 74.9252   4
  -2 -11  -6 329.066 163.286   2
  -2  11  -6 310.089 192.173   3
  -2  11  -6 219.326 136.599   9
  -2 -11  -7 3508.88 626.624   1
  -2  11  -7 3481.33 702.366   7
   2 -11   7 3491.12 738.011   2
   2  11   7 3064.35 518.759   6
  -2  11  -7 2939.69 474.227   6
  -2  11  -7 2994.15 569.455   5
  -2 -11  -7 3161.44 355.459   4
  -2  11  -7 3482.09 626.713   3
  -2 -11  -7 2644.60 479.627   2
  -2  11  -8 2927.98 662.493   7
   2 -11   8 2373.99 617.850   2
  -2  11  -8 2427.10 448.359   6
   2  11   8 2922.68 503.431   6
  -2 -11  -8 3249.98 621.237   1
  -2  11  -8 3495.96 632.568   5
  -2  11  -8 2834.93 576.121   3
  -2 -11  -8 3190.34 544.797   2
   2  11   9 650.248 260.384   6
   2 -11   9 637.426 367.458   2
  -2 -11  -9 541.690 223.113   2
  -2  11  -9 543.472 260.023   5
  -2  11  -9 230.693 202.260   3
  -2  11  -9 844.437 373.203   7
  -2 -11  -9 1304.77 421.447   1
   2 -11  10 7262.49 1082.33   2
  -2  11 -10 7179.92 1030.51   7
   2  11  10 5146.35 679.533   6
  -2 -11 -10 5745.91 853.029   1
  -2  11 -10 6400.94 918.479   5
  -2 -11 -10 6059.11 754.280   2
  -2 -11 -10 5758.13 888.812   5
  -2  11 -10 7432.43 932.428   3
   2 -11  11-399.727 282.383   2
  -2 -11 -11-52.6437 152.017   9
   2  11  11 239.457 206.529   6
  -2 -11 -11 155.239 207.425   1
  -2  11 -11 38.6974 111.727   3
  -2 -11 -11 240.009 232.209   5
  -2 -11 -11 108.924 162.479   2
  -2  11 -12 134.568 194.030   3
   2 -11  12-119.777 192.102   2
  -2 -11 -12 130.994 171.769   1
  -2 -11 -12 205.834 212.948   9
  -2 -11 -12-72.5849 144.854   2
  -2 -11 -12 286.361 192.923   5
  -2 -11 -13 519.213 298.170   1
  -2 -11 -13 281.868 203.175   2
  -2  11 -13 203.188 208.111   3
  -2 -11 -13 330.666 277.515   5
  -2 -11 -13 211.711 253.710   9
   2 -11  13 534.174 323.372   2
  -2 -11 -14-62.6539 154.047   9
  -2 -11 -14 698.084 315.086   1
  -2 -11 -14 715.039 316.525   2
  -2  11 -14 817.515 356.187   3
  -2  11 -15 101.514 162.794   3
  -2 -11 -15 192.380 195.008   2
  -2 -11 -15-53.0714 180.671   5
  -2 -11 -15 263.491 243.533   1
  -2 -11 -16 5583.92 839.928   2
  -2  11 -16 6341.66 959.252   3
  -2 -11 -16 4531.17 900.205   9
  -2 -11 -16 5897.57 1065.57   5
  -2 -11 -16 5106.42 893.169   1
  -2  11 -17 2102.12 560.741   3
  -2 -11 -17 1399.31 568.208   5
  -2 -11 -17 1568.58 561.678   1
  -2 -11 -17 1486.08 564.645   9
  -2 -11 -18 1588.74 696.134   9
  -2  11 -18 1014.00 422.247   3
  -2 -11 -18 1628.42 526.772   1
  -2 -11 -18 733.996 417.140   5
  -2  11 -19 818.050 395.015   3
  -2 -11 -19 329.572 288.176   1
  -2 -11 -19-40.3902 227.364   5
  -2 -11 -19 1118.92 535.545   9
   2 -12 -18 30.3327 233.825   2
   2  12 -18-323.114 341.558   3
   2 -12 -18 446.563 383.345   3
   2  12 -17-363.690 391.892   3
   2 -12 -17-138.535 206.538   3
   2 -12 -17-7.81761 263.580   2
   2  12 -16 1202.17 555.669   3
   2 -12 -16 1304.02 469.231   3
   2 -12 -16 1781.00 643.742   2
   2  12 -15 1432.07 590.604   3
   2 -12 -15 2297.31 719.190   2
   2 -12 -15 1635.09 606.208   3
   2 -12 -14 147.956 188.487   3
   2 -12 -14 79.5597 275.541   2
   2  12 -13-8.46290 202.280   3
   2 -12 -13 195.361 250.968   2
   2  12 -12 316.475 343.710   3
   2 -12 -12 582.296 422.870   2
   2 -12 -11 4690.12 978.335   2
   2  12 -11 4508.52 925.179   3
   2 -12 -10 566.630 275.723   2
   2  12 -10 1355.94 515.726   3
   2 -12  -9 160.331 256.997   2
   2  12  -9 79.6058 195.070   3
   2  12  -8 242.016 239.900   3
  -2  12   8 402.329 337.586   8
   2 -12  -8 141.074 263.810   2
   2 -12  -7 1788.43 262.788   5
  -2  12   7 2253.34 721.047   8
   2 -12  -7 1857.42 602.582   2
   2  12  -7 2820.35 724.546   3
  -2  12   6 204.331 275.327   8
   2 -12  -6-62.1036 237.767   2
   2 -12  -6 357.115 84.8896   5
   2 -12  -6 437.740 206.320   4
   2  12  -6 42.3960 204.859   3
   2 -12  -5-317.529 313.227   2
  -2 -12   5 277.731 128.785   1
  -2  12   5 38.0672 231.510   8
   2 -12  -5 77.6178 91.3511   4
   2  12  -5 165.200 198.107   3
  -2 -12   4 8924.24 773.062   1
   2  12  -4 9289.86 1269.78   3
  -2  12   4 9526.79 1386.37   8
   2 -12  -4 10011.2 1279.08   2
   2 -12  -4 7663.16 858.265   4
  -2 -12   4 8351.20 995.356   2
   2  12  -3 5066.33 971.545   8
  -2  12   3 3242.63 813.125   8
  -2 -12   3 4351.68 575.967   1
  -2 -12   3 4194.26 696.294   2
   2 -12  -3 4123.40 641.445   4
   2 -12  -3 4365.02 849.599   2
   2  12  -3 4395.27 864.868   3
   2 -12  -2 4641.18 873.229   2
   2  12  -2 4604.87 765.415   9
  -2  12   2 3489.42 825.557   8
   2  12  -2 6029.78 1059.68   8
  -2 -12   2 4028.83 674.691   2
   2  12  -2 3465.84 654.880   2
  -2 -12   2 4016.95 575.929   1
   2  12  -1-98.0339 202.535   8
   2  12  -1-231.676 193.393   9
  -2  12   1 501.043 356.065   8
  -2 -12   1-65.6958 129.789   2
   2  12  -1 35.9423 114.043   2
  -2 -12   1 73.1828 118.681   1
   2  12  -1 196.431 147.986   5
   2 -12  -1 145.494 210.062   2
  -2  12   0 530.735 354.151   8
   2  12   0 419.818 342.880   8
  -2 -12   0 364.115 230.637   2
   2  12   0 9.90838 125.097   2
   2  12   0 561.256 247.858   5
   2 -12   0 269.619 283.846   2
  -2 -12   0 552.316 236.017   1
   2  12   0 530.962 246.687   9
   2  12   1 121.418 123.226   2
   2  12   1 448.485 218.648   9
  -2 -12  -1 22.5363 101.137   1
   2  12   1-8.71917 164.143   8
  -2 -12  -1 176.811 163.065   2
   2  12   1 112.793 141.913   5
   2 -12   1 272.720 248.286   2
   2  12   2-44.5588 153.643   8
  -2 -12  -2-26.5286 107.558   2
  -2 -12  -2 159.640 155.956   1
   2  12   2-150.345 143.149   5
   2 -12   2 354.066 313.503   2
   2  12   2 403.536 208.662   2
   2  12   2-10.9469 89.2236   9
  -2  12  -3-35.2867 55.4572   6
  -2 -12  -3 70.7876 107.295   2
  -2  12  -3 25.6297 58.6191   9
   2 -12   3 199.934 232.735   2
  -2 -12  -3 362.743 233.721   1
  -2  12  -4 769.155 262.144   9
  -2  12  -4 393.876 167.977   6
  -2 -12  -4 410.224 224.436   1
  -2 -12  -4 671.707 265.554   2
   2 -12   4 324.697 263.833   2
  -2  12  -5 3738.06 480.893   6
  -2 -12  -5 4048.49 668.686   1
  -2  12  -5 3688.12 568.829   9
   2 -12   5 3485.26 744.750   2
  -2  12  -5 4084.37 585.760   5
  -2 -12  -5 4766.20 670.055   2
  -2  12  -6 1230.03 351.148   9
  -2  12  -6 1041.55 415.800   7
   2  12   6 896.437 314.553   6
  -2  12  -6 999.574 258.181   6
   2 -12   6 681.352 359.406   2
  -2 -12  -6 1262.14 387.583   1
  -2  12  -6 1261.10 350.729   5
  -2 -12  -6 792.333 282.787   2
  -2 -12  -6 1120.93 239.495   4
  -2  12  -6 912.582 366.405   3
  -2  12  -7 3332.24 709.661   7
   2 -12   7 2791.00 693.603   2
  -2  12  -7 3445.82 513.902   6
   2  12   7 2968.67 510.183   6
  -2 -12  -7 3427.43 643.450   1
  -2  12  -7 3361.97 612.134   5
  -2 -12  -7 3483.20 372.229   4
  -2 -12  -7 3490.23 580.638   2
  -2  12  -7 3443.33 660.638   3
   2 -12   8 130.165 236.889   2
  -2  12  -8 90.2935 137.895   5
  -2 -12  -8 75.8440 145.316   1
  -2  12  -8-107.719 174.410   7
  -2  12  -8 19.0128 96.9563   6
   2  12   8-297.694 184.855   6
  -2  12  -8 69.1995 159.343   3
  -2 -12  -8-172.654 176.529   2
   2  12   9 222.497 194.890   6
  -2  12  -9 39.2554 134.758   7
  -2 -12  -9 11.2243 176.680   1
   2 -12   9-92.1892 176.517   2
  -2  12  -9-145.325 175.946   5
  -2  12  -9 73.1621 170.063   3
  -2 -12  -9-111.808 134.339   2
  -2  12 -10 164.609 187.871   5
  -2 -12 -10 242.443 223.989   1
  -2 -12 -10-7.55729 131.517   2
  -2  12 -10 227.974 228.879   7
   2 -12  10-1.41810 144.747   2
   2  12  10-161.086 155.560   6
  -2  12 -10-157.074 195.595   3
  -2 -12 -11-81.6119 180.355   9
  -2 -12 -11 59.4078 168.049   2
   2 -12  11 59.8868 157.688   2
   2  12  11 348.972 195.498   6
  -2  12 -11 705.473 335.625   5
  -2  12 -11 281.686 214.343   3
  -2 -12 -11 172.353 172.346   1
  -2 -12 -12 253.838 227.416   9
   2 -12  12 49.7458 137.118   2
  -2 -12 -12-7.31488 80.4527   2
  -2 -12 -12 130.100 207.521   1
  -2  12 -12-14.4021 118.650   3
  -2 -12 -12 209.563 220.790   5
  -2 -12 -13 218.488 199.577   2
  -2 -12 -13 1028.04 397.959   1
  -2 -12 -13 466.303 278.679   9
  -2 -12 -13-159.245 221.263   5
  -2  12 -13 400.282 215.143   3
   2 -12  13 529.090 369.919   2
  -2 -12 -14 38.5974 185.692   9
  -2 -12 -14-167.585 190.037   1
  -2 -12 -14-341.741 240.058   2
  -2  12 -14 113.434 147.144   3
  -2 -12 -14-77.9973 201.109   5
  -2 -12 -15 77.2388 148.227   2
  -2 -12 -15 488.692 301.455   1
  -2  12 -15 277.107 245.962   3
  -2 -12 -15 595.034 345.435   9
  -2 -12 -15 442.512 312.400   5
  -2  12 -16 1230.95 465.821   3
  -2 -12 -16 1725.08 599.358   5
  -2 -12 -16 1353.43 529.524   9
  -2 -12 -16 2041.69 605.831   1
  -2  12 -17 183.767 192.753   3
  -2 -12 -17-96.7821 193.171   9
  -2 -12 -17-168.561 236.249   5
  -2  12 -18 707.227 364.001   3
  -2 -12 -18 1179.87 476.600   1
  -2 -12 -18 583.056 392.740   5
   2  13 -17 205.937 343.816   3
   2 -13 -17-176.197 290.076   2
   2  13 -16 2225.92 701.410   3
   2 -13 -16 2635.00 829.705   2
   2 -13 -15 577.541 426.314   2
   2  13 -15 204.440 338.343   3
   2  13 -14 596.159 379.820   3
   2 -13 -14 164.482 282.228   2
   2  13 -13 769.753 387.109   3
   2 -13 -13 1080.67 545.447   2
   2 -13 -12 403.544 360.071   2
   2  13 -12 789.881 495.032   3
   2 -13 -11-183.410 274.422   2
   2  13 -11 187.652 249.673   3
   2 -13 -10 68.4185 238.637   2
   2  13 -10 290.318 293.675   3
  -2  13   9-170.867 218.726   8
   2 -13  -9-115.265 245.241   2
   2  13  -9-458.158 366.373   3
  -2  13   8 1229.03 650.376   8
   2 -13  -8 685.310 344.403   2
   2  13  -8 791.689 493.699   3
   2 -13  -7-185.654 274.525   2
   2 -13  -7 454.583 218.709   4
  -2  13   7-630.906 406.419   8
   2  13  -7-19.4034 168.355   3
  -2  13   6 2994.42 864.970   8
   2 -13  -6 4031.00 871.026   2
   2 -13  -6 3109.88 560.471   4
   2  13  -6 3803.66 860.298   3
   2 -13  -5 1629.70 512.307   2
  -2  13   5 841.874 523.930   8
  -2 -13   5 903.865 244.814   1
   2 -13  -5 1109.61 340.623   4
   2  13  -5 1358.68 565.434   3
  -2  13   4-102.702 242.497   8
   2 -13  -4 200.802 225.985   2
   2 -13  -4 231.680 157.118   4
  -2 -13   4 372.682 168.609   1
   2  13  -4 252.401 215.215   3
  -2 -13   4 62.1363 165.383   2
   2 -13  -3-185.990 246.257   2
  -2  13   3 975.397 495.189   8
  -2 -13   3 671.868 323.512   2
  -2 -13   3 568.165 237.632   1
   2  13  -3 410.298 265.373   9
   2  13  -3 1451.36 531.465   3
   2  13  -3 761.532 471.896   8
   2  13  -2 10015.1 1124.17   9
  -2  13   2 12098.6 1626.08   8
   2  13  -2 13147.5 1649.18   8
   2 -13  -2 10441.6 1337.89   2
  -2 -13   2 10802.4 954.856   1
   2  13  -2 9792.57 1075.59   5
  -2 -13   2 10458.2 1103.38   2
   2 -13  -1 11146.8 1381.20   2
   2  13  -1 11349.4 1518.79   8
  -2 -13   1 10819.1 984.024   1
   2  13  -1 9864.67 1087.14   9
  -2  13   1 11493.2 1577.35   8
   2  13  -1 10413.1 1075.06   5
  -2 -13   1 10389.1 1079.72   2
  -2  13   0 5062.03 1051.95   8
   2  13   0 3746.60 639.105   9
  -2 -13   0 5180.16 701.839   1
  -2 -13   0 4556.83 700.432   2
   2  13   0 4333.27 664.722   5
   2  13   0 4544.16 989.982   8
   2 -13   0 5098.97 921.754   2
   2  13   1 3166.79 557.017   9
   2  13   1 2922.50 776.823   8
  -2 -13  -1 2834.55 537.008   1
  -2 -13  -1 2734.22 550.919   2
   2  13   1 2245.23 471.442   5
   2  13   1 2304.94 521.350   2
   2 -13   1 2971.56 711.298   2
   2  13   2-220.965 279.026   8
   2  13   2-165.406 183.681   6
  -2 -13  -2 27.0051 129.188   2
   2  13   2-37.0771 81.3390   5
  -2 -13  -2 453.350 237.881   1
   2 -13   2 117.457 258.668   2
   2  13   2 353.749 206.822   2
  -2 -13  -3 5511.41 752.409   2
   2  13   3 6170.31 1104.94   8
  -2  13  -3 5567.35 607.380   9
  -2  13  -3 5068.30 451.967   6
   2  13   3 5845.31 738.331   6
  -2 -13  -3 5873.98 798.382   1
   2 -13   3 6369.55 1044.72   2
  -2 -13  -4 2327.60 515.534   1
  -2  13  -4 1798.35 311.281   6
   2  13   4 2699.10 507.732   6
  -2 -13  -4 1859.36 455.947   2
  -2  13  -4 1788.90 382.323   9
   2 -13   4 2432.60 641.024   2
  -2  13  -5 1258.83 337.878   9
  -2  13  -5 1541.24 322.243   6
   2  13   5 1171.48 350.955   6
   2 -13   5 913.188 417.314   2
  -2 -13  -5 1340.13 380.085   2
  -2  13  -5 1183.30 325.476   5
  -2 -13  -5 1478.21 441.710   1
  -2  13  -6 4278.71 641.641   9
  -2  13  -6 5320.74 913.528   7
   2  13   6 5284.32 681.169   6
  -2 -13  -6 5922.48 852.103   1
   2 -13   6 3959.39 843.049   2
  -2  13  -6 4796.77 669.442   5
  -2 -13  -6 5485.70 742.940   2
  -2 -13  -6 5034.89 509.586   4
  -2  13  -6 3721.41 720.640   3
  -2 -13  -7 7126.89 861.740   2
  -2  13  -7 5818.35 958.064   7
   2  13   7 7151.77 779.652   6
  -2 -13  -7 7490.32 955.257   1
   2 -13   7 7535.37 1154.72   2
  -2  13  -7 7085.51 847.650   5
  -2 -13  -7 6253.94 491.684   4
  -2  13  -7 5758.41 893.751   3
  -2  13  -7 8381.01 951.582   9
  -2  13  -8 548.288 340.952   7
   2 -13   8 108.248 232.287   2
   2  13   8 205.203 124.040   6
  -2  13  -8 399.847 226.028   5
  -2 -13  -8 103.197 173.371   1
  -2 -13  -8 74.5258 122.978   2
  -2  13  -8 213.658 248.446   3
   2 -13   9-273.782 232.245   2
   2  13   9-64.4116 126.274   6
  -2 -13  -9 342.726 237.911   1
  -2  13  -9-38.5866 103.839   5
  -2  13  -9-44.7104 169.292   3
  -2 -13  -9-245.678 196.417   2
  -2  13  -9 253.316 253.423   7
  -2 -13 -10 1540.26 479.535   1
  -2  13 -10 1983.67 575.201   7
   2 -13  10 2557.19 731.599   2
   2  13  10 2669.71 497.891   6
  -2  13 -10 2496.79 570.952   5
  -2  13 -10 2313.89 573.825   3
  -2 -13 -10 2526.93 535.897   2
  -2 -13 -11-200.629 222.230   9
   2 -13  11 529.717 320.569   2
  -2 -13 -11-111.693 124.260   2
   2  13  11 130.934 175.542   6
  -2  13 -11 174.528 174.672   5
  -2  13 -11 40.7024 105.495   3
  -2 -13 -11 280.559 201.768   1
  -2 -13 -12 120.616 170.649   2
  -2 -13 -12-182.450 236.297   9
   2 -13  12 104.527 254.576   2
  -2  13 -12 443.507 304.303   5
  -2  13 -12-334.341 244.051   3
  -2 -13 -12-522.458 275.881   1
  -2 -13 -13 259.132 230.495   9
   2 -13  13-203.615 263.295   2
  -2 -13 -13-470.945 254.527   2
  -2 -13 -13 309.098 229.401   1
  -2  13 -13 147.828 193.778   5
  -2  13 -13-84.7238 193.338   3
  -2 -13 -13 222.170 213.919   5
  -2 -13 -14-496.777 298.791   1
  -2  13 -14-148.831 225.761   3
  -2 -13 -14 440.074 262.938   9
  -2 -13 -14 549.228 335.066   5
  -2  13 -15 2293.01 618.341   3
  -2 -13 -15 1750.96 590.691   5
  -2 -13 -15 2563.96 661.275   1
  -2  13 -16 725.815 359.204   3
  -2 -13 -16 431.144 328.254   1
  -2  13 -17 1208.57 483.006   3
  -2 -13 -17 1176.98 485.805   1
   2  14 -16 386.486 374.547   3
   2 -14 -16-139.907 273.748   2
   2  14 -15 496.993 372.839   3
   2 -14 -15-285.828 359.070   2
   2 -14 -14 545.670 413.453   2
   2  14 -14-363.730 365.527   3
   2 -14 -13-245.309 292.990   2
   2  14 -13 562.284 400.639   3
   2 -14 -12-188.387 260.812   2
   2  14 -12-48.0244 246.753   3
  -2  14  11 2.38714 118.469   8
   2  14 -11 315.221 342.762   3
   2 -14 -10-17.6860 265.935   2
   2  14 -10 132.435 226.274   3
  -2  14  10-89.7550 196.256   8
  -2  14   9 266.931 318.119   8
   2 -14  -9 305.697 313.484   2
   2  14  -9-432.170 357.855   3
  -2  14   8 79.9195 266.352   8
   2 -14  -8-65.9044 210.976   2
   2 -14  -7 2810.37 788.387   2
  -2  14   7 2463.81 835.064   8
   2  14  -7 3859.22 907.036   3
  -2  14   6-57.4995 208.008   8
   2 -14  -6 669.011 398.444   2
   2  14  -6 877.931 469.325   3
  -2  14   5 169.114 266.828   8
  -2 -14   5 74.0581 97.0501   1
   2 -14  -5-28.4202 202.304   2
   2  14  -5 438.662 330.328   3
  -2 -14   4-260.177 230.087   2
   2  14  -4 347.190 324.759   3
  -2  14   4 200.327 346.984   8
  -2 -14   4-109.312 117.727   1
   2 -14  -4-20.1693 201.272   2
   2  14  -3 139.572 177.534   8
  -2  14   3-394.518 375.187   8
  -2 -14   3-88.3612 145.407   2
  -2 -14   3-85.5268 139.701   1
   2  14  -3 438.750 327.236   3
   2 -14  -3-308.677 304.113   2
  -2  14   2 1887.66 703.413   8
   2  14  -2 1967.94 698.934   8
  -2 -14   2 2446.61 574.094   2
  -2 -14   2 2206.37 452.795   1
   2  14  -2 1320.49 423.324   9
   2 -14  -2 2077.74 644.609   2
   2  14  -1 1002.30 505.610   8
  -2 -14   1 918.862 356.270   2
  -2  14   1 583.576 418.911   8
  -2 -14   1 868.431 306.256   1
   2 -14  -1 1114.16 463.053   2
   2  14  -1 863.220 345.180   9
  -2  14   0-13.6369 174.922   8
   2  14   0 185.694 269.376   8
  -2 -14   0 832.743 331.134   2
   2  14   0 85.6576 93.9799   9
  -2 -14   0 397.822 216.113   1
   2 -14   0 200.254 314.363   2
   2  14   1 6310.06 1195.99   8
  -2 -14  -1 5596.91 769.515   1
  -2 -14  -1 5167.76 781.887   2
   2 -14   1 5170.59 984.667   2
   2  14   2 446.124 379.616   8
   2  14   2 433.713 196.178   6
  -2 -14  -2 357.260 234.549   2
   2 -14   2 774.321 380.805   2
  -2 -14  -2 814.329 313.925   1
  -2 -14  -3 1.85716 115.783   1
  -2 -14  -3 298.895 204.795   2
   2  14   3 112.539 117.140   6
   2 -14   3 96.7949 208.131   2
  -2 -14  -4 956.830 351.957   1
   2  14   4 1308.56 367.940   6
  -2 -14  -4 907.932 337.514   2
   2 -14   4 1639.85 576.201   2
   2  14   4 1387.20 560.210   8
  -2  14  -4 845.414 258.126   9
  -2  14  -5 156.640 132.073   9
   2  14   5 254.284 186.504   6
   2 -14   5 151.816 293.759   2
  -2 -14  -5 188.150 184.546   2
  -2 -14  -5 578.919 281.054   1
  -2  14  -6-126.132 144.891   9
   2  14   6-27.0516 73.9817   6
   2 -14   6-150.310 219.230   2
  -2 -14  -6 422.162 254.331   2
  -2  14  -6 16.4345 83.4679   5
  -2 -14  -6-19.8350 70.7468   4
  -2  14  -6 203.002 228.863   7
  -2  14  -6 86.6153 161.281   3
  -2 -14  -6 104.510 114.199   1
  -2  14  -7-92.4315 101.125   9
   2 -14   7 180.709 223.863   2
  -2  14  -7 4.06125 181.857   7
   2  14   7 25.3233 96.4993   6
  -2  14  -7 41.9580 124.541   5
  -2 -14  -7 128.450 166.681   2
  -2  14  -7 119.155 175.609   3
  -2 -14  -7 135.834 144.242   1
  -2  14  -8 1221.78 476.275   7
   2 -14   8 1430.88 549.579   2
   2  14   8 875.695 294.173   6
  -2  14  -8 1030.99 337.671   5
  -2 -14  -8 796.004 329.051   2
  -2  14  -8 1067.20 434.226   3
  -2 -14  -8 701.457 342.523   1
  -2  14  -8 1140.34 396.049   9
   2 -14   9 1177.86 480.518   2
  -2  14  -9 1397.05 498.344   7
   2  14   9 1562.59 377.341   6
  -2  14  -9 1138.83 397.417   5
  -2 -14  -9 1267.08 431.517   1
  -2  14  -9 823.079 368.690   3
  -2 -14  -9 1548.11 432.498   2
  -2  14 -10 3015.79 756.550   7
   2 -14  10 2415.86 696.936   2
  -2 -14 -10 2499.88 611.736   1
   2  14  10 2335.30 473.951   6
  -2  14 -10 2503.07 577.664   5
  -2  14 -10 1604.11 504.375   3
  -2 -14 -10 2829.96 578.585   2
  -2 -14 -11 555.292 308.374   1
   2 -14  11 199.238 277.724   2
  -2  14 -11 393.892 254.770   5
  -2  14 -11 398.203 281.293   3
  -2 -14 -11 123.818 172.166   2
  -2  14 -12 414.315 252.251   5
  -2  14 -12 129.196 198.737   3
   2 -14  12-41.2544 221.059   2
  -2 -14 -12 446.830 331.058   1
  -2 -14 -12 541.833 283.982   2
   2 -14  13-145.534 229.322   2
  -2 -14 -13 491.750 305.409   1
  -2  14 -13 736.959 350.238   5
  -2  14 -13 19.7606 154.609   3
  -2  14 -14 134.287 211.721   5
  -2  14 -14 22.9699 134.417   3
  -2 -14 -15 1094.56 443.217   1
  -2  14 -15 2442.92 681.072   5
  -2  14 -15 2114.03 608.774   3
  -2  14 -16 138.446 224.884   3
  -2 -14 -16 280.318 270.720   1
   2 -15 -14 2257.41 764.054   2
   2  15 -14 1763.43 665.884   3
   2 -15 -13 1498.56 653.177   2
   2  15 -13 1037.65 586.762   3
  -2  15  12-56.3479 163.523   8
   2 -15 -12-248.006 363.381   2
   2  15 -12-33.0936 223.935   3
   2 -15 -11 347.775 327.980   2
   2  15 -11-18.2176 226.515   3
  -2  15  10-92.6499 225.301   8
   2 -15 -10-298.564 310.731   2
   2 -15  -9 716.824 461.661   2
   2  15  -9 351.884 314.248   3
  -2  15   9 221.197 319.165   8
   2 -15  -8 4258.28 990.924   2
  -2  15   8 5746.45 1294.72   8
   2  15  -8 4885.79 1074.86   3
  -2  15   7 587.295 451.301   8
   2 -15  -7 351.198 305.435   2
   2  15  -7 271.449 290.829   3
  -2  15   6 749.437 493.218   8
   2 -15  -6 257.875 271.620   2
   2  15  -6 374.512 425.405   3
  -2  15   5-121.485 243.638   8
  -2 -15   5 231.867 135.155   1
   2 -15  -5 467.957 348.313   2
   2  15  -5 619.443 410.246   3
  -2 -15   4-2.42255 127.181   2
  -2  15   4-674.632 446.839   8
   2 -15  -4-422.507 335.585   2
  -2 -15   4-28.0776 89.2307   1
   2  15  -3 1797.52 659.903   8
  -2  15   3 1619.70 677.983   8
  -2 -15   3 2921.06 649.745   2
  -2 -15   3 1777.13 413.464   1
   2 -15  -3 1618.34 604.447   2
   2  15  -3 1167.51 523.755   3
  -2  15   2-324.865 341.367   8
   2  15  -2-253.143 297.839   8
  -2 -15   2 504.011 287.672   2
  -2 -15   2-16.4021 94.5258   1
   2 -15  -2 417.828 307.537   2
  -2 -15   1 147.218 145.272   2
   2  15  -1-46.6055 174.175   8
  -2 -15   1 45.4182 117.193   1
   2 -15  -1-296.372 299.059   2
   2  15   0-423.267 349.446   8
  -2 -15   0 788.246 348.444   2
   2 -15   0 621.802 399.241   2
  -2 -15   0 676.516 281.657   1
  -2 -15  -1 558.991 289.422   2
  -2 -15  -1 886.942 322.728   1
   2  15   1-57.5363 230.836   8
   2 -15   1 1259.04 523.013   2
   2  15   2 1.96073 107.476   8
   2  15   2 295.225 204.006   6
  -2 -15  -2 148.541 170.812   2
   2 -15   2 460.740 346.573   2
  -2 -15  -2 312.551 220.921   1
  -2 -15  -3 174.057 174.588   1
   2 -15   3-123.614 212.244   2
   2  15   3 219.306 252.727   8
   2  15   3-56.5863 105.326   6
  -2 -15  -3 114.039 124.449   2
  -2 -15  -4 1741.66 466.382   1
   2  15   4 1243.95 540.039   8
   2  15   4 1675.74 398.361   6
  -2 -15  -4 1661.27 460.440   2
   2 -15   4 1441.33 550.478   2
   2  15   5 616.795 400.457   8
   2  15   5 284.344 177.189   6
   2 -15   5 236.491 147.370   2
  -2 -15  -5 254.524 226.626   2
  -2 -15  -5 265.715 210.842   1
  -2  15  -5-232.462 275.451   3
  -2 -15  -6 679.243 287.030   2
  -2  15  -6 1159.36 470.293   7
   2 -15   6 1252.37 540.911   2
   2  15   6 796.383 267.444   6
  -2 -15  -6 1405.03 423.950   1
  -2  15  -6 185.200 271.336   3
  -2  15  -7 8616.46 1212.99   3
  -2  15  -7 9700.91 1295.97   7
   2  15   7 9572.04 901.037   6
  -2 -15  -7 8346.34 1016.29   2
  -2 -15  -7 9357.48 1134.17   1
   2 -15   7 10063.9 1419.51   2
  -2  15  -8-126.807 222.676   7
   2 -15   8 115.215 229.780   2
   2  15   8-47.0281 123.050   6
  -2 -15  -8-33.2698 154.306   2
  -2 -15  -8 203.913 213.060   1
  -2  15  -8 295.285 282.589   3
  -2  15  -9 1110.08 452.334   7
   2 -15   9 1266.92 529.414   2
   2  15   9 508.932 241.642   6
  -2 -15  -9 1098.73 439.402   1
  -2 -15  -9 1283.56 400.003   2
  -2  15  -9 588.742 340.933   3
  -2 -15 -10 58.5869 111.088   1
   2 -15  10 122.152 239.374   2
   2  15  10-103.371 111.549   6
  -2  15 -10-129.290 228.156   7
  -2  15 -10-131.412 223.670   3
  -2 -15 -10-159.572 201.354   2
   2 -15  11 1557.51 638.812   2
  -2  15 -11 1242.95 500.743   3
  -2 -15 -11 611.523 396.425   1
   2 -15  12-120.892 206.308   2
  -2 -15 -12-164.765 233.967   1
   2 -15  13 324.502 286.466   2
  -2 -15 -13 1692.41 552.736   1
  -2  15 -13 1098.54 468.565   3
  -2 -15 -14 604.186 371.991   1
  -2  15 -14 540.408 356.380   3
   2 -16 -13-274.749 306.262   2
   2  16 -13 441.543 308.987   3
  -2  16  13 134.884 269.356   8
   2 -16 -12 364.129 394.791   2
   2  16 -12 1104.80 597.010   3
   2 -16 -11 836.679 506.335   2
  -2  16  11 1370.46 673.159   8
   2  16 -11 1298.77 641.815   3
  -2  16  10 566.430 523.468   8
   2 -16 -10 1638.41 675.759   2
   2  16 -10 1236.02 636.942   3
  -2  16   9 2111.63 831.627   8
   2 -16  -9 2536.67 822.658   2
   2  16  -9 2252.84 872.957   3
   2 -16  -8-214.845 223.881   2
  -2  16   8-376.128 320.241   8
   2  16  -8 434.640 405.698   3
  -2  16   7 72.8583 217.508   8
   2  16  -7-69.5778 219.831   3
   2 -16  -7-393.369 354.152   2
   2 -16  -6 212.570 383.465   2
  -2  16   6 695.836 508.227   8
   2  16  -6 1531.92 585.730   3
  -2  16   5 1004.09 572.020   8
   2  16  -5 925.154 486.559   3
   2 -16  -5 911.486 477.356   2
  -2 -16   4 438.411 301.574   2
   2  16  -4 462.038 374.577   3
   2 -16  -4-443.283 345.620   2
  -2 -16   4 184.649 153.120   1
  -2 -16   3 360.940 306.386   2
   2  16  -3-108.256 233.679   8
  -2  16   3 355.229 380.549   8
  -2 -16   3 94.0672 139.708   1
   2 -16  -3 932.155 440.926   2
   2  16  -3 1179.48 510.440   3
   2  16  -2 1384.03 634.958   8
  -2 -16   2 1332.75 363.512   1
  -2  16   2 1808.02 710.074   8
   2 -16  -2 1194.50 560.761   2
  -2 -16   2 1235.90 433.740   2
  -2  16   1 479.512 453.543   8
  -2 -16   1 222.157 194.739   2
  -2 -16   1 481.824 236.409   1
   2 -16  -1 631.281 443.891   2
   2  16  -1 124.385 250.351   8
   2  16   0 703.446 476.750   8
  -2 -16   0 238.320 222.017   2
  -2 -16   0 283.662 200.893   1
   2 -16   0 210.200 288.900   2
   2  16   1-339.352 362.624   8
  -2 -16  -1-120.103 155.337   1
   2  16   1-222.861 188.211   6
  -2 -16  -1-158.123 196.944   2
   2 -16   1 107.003 255.288   2
  -2 -16  -2-27.9620 156.001   2
   2  16   2 125.837 150.127   6
   2  16   2-415.856 341.675   8
  -2 -16  -2 364.420 260.727   1
   2 -16   2 310.941 273.568   2
   2  16   3 604.258 436.695   8
  -2 -16  -3 298.855 249.088   2
   2 -16   3 777.656 462.852   2
   2  16   3 1234.59 373.553   6
  -2 -16  -3 1456.61 457.148   1
   2  16   4 146.458 285.484   8
   2  16   4 543.209 245.375   6
  -2 -16  -4 332.731 246.637   2
   2 -16   4 561.448 388.412   2
  -2 -16  -4 921.083 364.049   1
   2  16   5 1346.40 617.111   8
  -2 -16  -5 993.935 368.372   1
   2  16   5 745.679 254.404   6
   2 -16   5 261.204 329.500   2
  -2 -16  -5 982.894 387.284   2
  -2  16  -5 548.633 333.554   3
   2  16   6 2528.20 821.469   8
  -2  16  -6 1790.22 603.436   7
   2 -16   6 1635.83 603.479   2
   2  16   6 1667.02 382.160   6
  -2 -16  -6 2429.67 600.792   1
  -2 -16  -6 2530.52 578.068   2
  -2  16  -6 1161.21 494.652   3
  -2  16  -7 626.654 340.977   7
   2 -16   7 399.323 338.791   2
  -2 -16  -7-65.1368 147.511   1
  -2 -16  -7 344.923 226.334   2
  -2  16  -7 348.466 307.893   3
  -2  16  -8 117.824 180.989   7
   2 -16   8 1.78984 311.499   2
  -2 -16  -8 252.576 238.954   1
  -2 -16  -8-91.8826 142.553   2
  -2  16  -8-203.572 223.582   3
  -2 -16  -9 380.897 275.395   1
  -2  16  -9-169.448 287.461   7
   2 -16   9-76.7252 129.870   2
  -2 -16  -9 199.270 202.883   2
  -2  16  -9 295.356 264.534   3
  -2 -16 -10-150.840 212.192   1
  -2  16 -10 574.729 402.839   7
  -2  16 -10-118.249 228.382   3
   2 -16  10 181.006 268.114   2
   2 -16  11 934.832 492.421   2
  -2  16 -11-426.367 312.763   3
  -2 -16 -11 590.408 364.779   1
   2 -16  12 832.877 445.700   2
  -2 -16 -12 764.697 376.496   1
  -2  16 -12 504.108 326.617   3
   2 -17 -11 92.2267 235.935   2
   2  17 -11-95.9456 172.090   3
   2 -17 -10 384.011 374.183   2
   2  17 -10 987.406 578.185   3
   2 -17  -9 357.220 347.261   2
  -2  17   9-450.856 504.415   8
   2  17  -9 251.402 291.683   3
  -2  17   8 296.523 347.093   8
   2  17  -8 359.845 413.784   3
   2 -17  -8 74.5940 132.841   2
   2  17  -7 488.229 412.977   3
   2 -17  -7 683.806 421.881   2
  -2  17   6 1046.18 737.682   8
   2  17  -6 1301.43 618.673   3
   2 -17  -6 1341.21 584.449   2
  -2  17   5 1440.55 749.347   8
   2  17  -5 508.241 423.588   3
   2 -17  -5 768.165 438.401   2
  -2 -17   4 768.430 356.355   2
   2 -17  -4 158.096 206.631   2
   2  17  -4 803.821 457.286   3
  -2 -17   3-81.3919 199.963   2
   2 -17  -3-921.521 493.418   2
   2  17  -3-266.233 331.084   3
   2  17  -2 354.471 420.834   8
  -2  17   2 1285.64 697.136   8
  -2 -17   2 1350.72 373.723   1
   2 -17  -2 1939.01 677.686   2
  -2 -17   2 2158.53 589.549   2
   2  17  -2 747.411 429.018   3
  -2  17   1 412.716 411.806   8
   2  17  -1 479.496 448.971   8
  -2 -17   1 50.3226 131.791   2
  -2 -17   1 331.505 200.846   1
   2 -17  -1-345.313 316.001   2
   2  17   0-584.955 470.134   8
  -2 -17   0-204.259 189.285   2
   2 -17   0-7.41810 173.787   2
  -2 -17   0 409.493 237.762   1
   2  17   1 419.944 349.230   8
  -2 -17  -1-130.993 168.034   2
  -2 -17  -1-12.3212 128.768   1
   2  17   1-168.554 151.031   6
   2 -17   1-135.493 241.644   2
   2  17   2 152.782 262.302   8
  -2 -17  -2 211.447 224.838   2
  -2 -17  -2 107.329 118.655   1
   2 -17   2 602.382 402.460   2
   2  17   3 1501.38 654.111   8
  -2 -17  -3 575.663 323.194   2
   2 -17   3 463.325 446.333   2
  -2 -17  -3 692.939 314.905   1
  -2 -17  -4 1361.16 456.471   2
   2 -17   4 1887.94 647.512   2
   2  17   4 1186.40 635.777   8
  -2 -17  -4 652.565 347.038   1
  -2 -17  -5 223.424 311.047   2
   2  17   5-297.504 356.063   8
  -2  17  -5 546.843 359.758   7
   2 -17   5 218.578 311.785   2
  -2  17  -5 438.211 309.357   3
  -2 -17  -5 329.145 235.580   1
  -2 -17  -6 781.802 357.309   1
   2  17   6 909.470 529.534   8
  -2  17  -6-66.2043 200.830   7
   2 -17   6-247.973 312.624   2
  -2 -17  -6 1128.18 418.580   2
  -2  17  -6 1222.93 527.118   3
  -2  17  -7 3031.60 740.119   7
  -2 -17  -7 2266.84 583.799   1
   2 -17   7 1637.13 631.722   2
   2  17   7 2565.64 836.765   8
  -2 -17  -7 2041.91 553.357   2
  -2  17  -7 1514.93 551.064   3
  -2 -17  -8 478.394 290.217   1
   2 -17   8 471.780 374.017   2
  -2  17  -8 595.745 364.705   7
  -2  17  -8 1477.01 563.790   3
   2 -17   9 154.153 234.678   2
  -2  17  -9 110.370 251.022   3
  -2 -17  -9 466.272 303.151   1
  -2  17 -10 199.735 220.943   3
  -2 -17 -10 276.609 266.709   1
  -2  18   8 372.578 415.294   8
   2  18  -8 852.482 547.345   3
   2 -18  -8-241.328 286.913   2
  -2  18   7 861.480 635.776   8
   2  18  -7 1288.98 601.251   3
   2 -18  -7 1083.05 548.267   2
   2  18  -6 997.293 560.100   3
   2 -18  -6 2999.27 891.551   2
  -2  18   6 2060.98 983.196   8
  -2  18   5 85.6526 230.516   8
   2  18  -5-250.831 287.863   3
  -2  18   4 4106.73 1197.74   8
   2 -18  -4 1930.80 726.532   2
   2  18  -4 4523.74 1159.21   3
  -2 -18   4 3290.01 783.574   2
  -2  18   3 810.454 549.710   8
  -2 -18   3 1345.80 499.930   2
   2 -18  -3 3029.65 862.708   2
   2  18  -3 2212.25 761.961   3
  -2  18   2 785.054 562.151   8
  -2 -18   2 649.879 361.479   2
   2 -18  -2 195.686 300.751   2
   2  18  -2 138.020 296.760   3
   2  18  -2 1553.32 696.089   8
   2  18  -1 236.480 299.396   8
  -2 -18   1-578.081 330.091   2
  -2 -18   1 336.180 250.025   1
   2 -18  -1 358.586 381.759   2
   2  18   0-15.6231 76.3722   8
  -2 -18   0 418.177 221.918   2
   2 -18   0 127.551 265.834   2
  -2 -18   0 40.4481 84.6978   1
  -2 -18  -1-317.036 222.026   2
   2 -18   1 322.308 370.784   2
  -2 -18  -1 87.0764 165.254   1
   2  18   2 294.028 362.572   8
  -2 -18  -2-95.5048 205.134   1
  -2 -18  -2 122.367 166.983   2
   2 -18   2-269.757 374.483   2
   2  18   3 668.281 467.733   8
  -2 -18  -3 170.488 253.954   2
  -2 -18  -3 761.236 340.122   1
   2  18   4 1323.44 664.434   8
   2 -18   4 2016.62 725.045   2
  -2 -18  -4 1733.67 522.912   1
  -2 -18  -4 570.928 294.756   2
  -2  18  -5 1342.41 551.616   7
   2 -18   5 737.573 408.907   2
  -2 -18  -5 461.105 320.967   2
  -2 -18  -5 709.105 354.818   1
   2  18   5 1510.28 687.872   8
  -2  18  -5 853.373 451.270   3
   2  18   6 1809.96 762.399   8
  -2  18  -6 995.730 504.047   7
   2 -18   6 1467.03 635.864   2
  -2 -18  -6 1067.49 498.982   1
  -2  18  -6 1672.00 635.384   3
   2  18   7 257.738 380.675   8
   2 -18   7-147.430 232.575   2
  -2 -18  -7 869.450 389.344   1
  -2  18  -7 58.0897 151.929   3
  -2  19   3-292.221 701.763   8
  -2 -19   3-126.331 199.467   2
   2 -19  -3 143.494 251.048   2
   2  19  -3-954.570 526.251   3
  -2  19   2-206.322 367.220   8
  -2 -19   2 376.091 304.360   2
   2  19  -2 342.956 365.327   3
   2  19  -1 258.605 408.432   8
  -2 -19   1-82.0376 160.382   2
   2 -19  -1 687.224 445.458   2
   2  19   0 1288.29 777.523   8
  -2 -19   0 1511.99 522.511   2
   2 -19   0 1982.94 712.356   2
   2  19   1 4091.63 1205.36   8
  -2 -19  -1 1735.44 562.347   2
   2 -19   1 3311.82 904.663   2
  -2 -19  -1 2348.47 594.703   1
   2  19   2 282.501 385.380   8
  -2 -19  -2 547.430 341.549   2
  -2 -19  -2 245.727 208.720   1
   2 -19   2 727.060 494.703   2
   3   0 -22 214.296 237.794   3
   3   0 -21 325.350 261.585   3
   3   0 -20 527.148 362.142   3
   3   0 -19 138.672 188.785   3
   3   0 -18 3351.18 744.600   3
   3   0 -17-25.9856 158.131   3
   3   0 -16 3009.36 683.119   3
   3   0 -15 210.554 299.569   3
   3   0 -14 3600.50 725.466   3
   3   0 -13-79.8843 140.835   3
   3   0 -12 4842.52 756.462   3
   3   0 -11 86.1152 158.249   3
   3   0 -10 20195.4 1422.38   3
   3   0  -9-307.883 203.011   3
  -3   0   9 11.4215 152.597   3
   3   0  -8 1123.60 336.620   3
   3   0  -7 120.524 150.318   3
  -3   0   6 5394.63 678.923   3
   3   0  -6 44878.3 1787.20   3
   3   0  -5-27.2328 94.1393   3
  -3   0   5-107.371 122.540   3
  -3   0   4 11490.8 873.403   3
   3   0  -4 11315.4 801.703   3
   3   0  -3-233.040 199.832   9
  -3   0   3 4.87456 178.310   7
   3   0  -3-11.9141 80.7060   3
  -3   0   3-10.6906 92.0992   3
  -3   0   2 421.774 233.374   7
   3   0  -2 680.374 173.768   3
   3   0  -2 633.329 282.521   9
  -3   0   2 571.986 179.986   3
   3   0  -1 113.517 123.660   9
  -3   0   1-159.719 204.664   7
   3   0  -1-97.6719 84.3652   3
   3   0  -1-5.36986 28.4942   8
  -3   0   1-9.44667 88.7570   3
  -3   0   0 2157.65 569.360   7
   3   0   0 1712.29 468.859   9
   3   0   0 940.253 359.501   5
   3   0   0 1055.19 245.732   2
   3   0   0 1396.33 205.951   3
   3   0   1-194.931 163.539   9
   3   0   1 157.268 98.0701   2
   3   0   1-282.504 190.737   6
   3   0   1-46.9377 40.1187   3
   3   0   1-59.0725 129.640   5
  -3   0  -1 104.293 199.612   7
   3   0   2 5057.08 753.628   9
  -3   0  -2 3759.18 642.178   7
   3   0   2 4155.86 585.807   6
   3   0   2 3709.67 372.114   2
   3   0   2 5309.01 775.464   5
   3   0   2 4737.72 662.189   4
   3   0   3-6.40878 120.713   6
   3   0   3-5.73505 113.434   7
   3   0   3 171.250 142.430   5
   3   0   3-130.166 81.8266   2
   3   0   3-3.82374 83.3406   4
   3   0   3-10.9718 84.6878   9
   3   0   4 3379.50 640.473   7
   3   0   4 3311.77 525.007   6
   3   0   4 3449.75 621.765   5
   3   0   4 3041.91 537.639   4
   3   0   4 3132.11 324.836   2
   3   0   5-143.536 84.9821   2
   3   0   5 46.8903 142.992   6
   3   0   5 95.9625 114.788   5
   3   0   5 167.987 169.802   4
  -3   0  -5 94.3637 77.7172   2
   3   0   6 8361.13 837.225   6
  -3   0  -6 7117.59 530.561   2
   3   0   6 8214.08 879.490   4
  -3   0  -7 40.1962 77.4600   2
   3   0   7 78.2708 140.723   6
   3   0   7-41.2033 40.2587   3
   3   0   7 1.58528 106.607   4
  -3   0  -8 98.8814 167.282   9
   3   0   8-299.690 197.522   6
   3   0   8 13.6778 57.0325   3
  -3   0  -8-3.65226 169.020   5
   3   0   8-232.597 172.469   4
  -3   0  -8 196.544 110.847   2
  -3   0  -9-165.770 218.458   9
   3   0   9 55.2505 149.396   6
   3   0   9-189.554 101.963   3
  -3   0  -9-129.277 185.552   5
   3   0   9 109.822 121.199   4
  -3   0  -9 96.6780 121.574   2
  -3   0 -10 2114.59 606.886   9
   3   0  10 1594.89 419.492   6
   3   0  10 1223.66 250.613   3
  -3   0 -10 1860.52 571.857   5
  -3   0 -10 1444.77 314.661   2
   3   0  10 1468.55 374.779   4
  -3   0 -10 1581.32 266.120   3
  -3   0 -11 1.32017 303.750   9
   3   0  11 84.1190 160.903   6
   3   0  11-158.979 119.410   3
  -3   0 -11-157.341 189.290   5
  -3   0 -11-55.5088 114.482   2
  -3   0 -11-79.0858 88.4682   3
  -3   0 -12 20526.6 1088.85   3
   3   0  12 21121.7 1184.42   3
  -3   0 -13 79.2306 106.269   3
   3   0  13 8.87580 134.544   3
  -3   0 -13-52.4275 124.915   2
  -3   0 -13 205.975 257.874   5
   3   0  14 45208.7 1969.97   3
  -3   0 -14 49147.3 3016.25   5
  -3   0 -14 47791.9 1855.16   3
  -3   0 -15 108.537 104.017   3
   3   0  15-27.7758 73.5557   3
  -3   0 -16 1749.54 408.184   3
  -3   0 -16 2479.13 754.567   5
  -3   0 -17-193.851 179.206   3
  -3   0 -17 193.282 287.352   5
  -3   0 -18 258.157 185.742   3
  -3   0 -18 550.724 408.816   5
  -3   0 -19 13.0557 84.2901   3
  -3   0 -19-218.588 281.817   5
  -3   0 -20 654.131 312.128   3
  -3   0 -20 1519.39 640.717   5
  -3   0 -21 455.849 356.799   5
  -3   0 -22 774.053 520.305   5
   3   1 -22 629.016 395.554   3
   3  -1 -22 103.422 271.091   3
   3  -1 -21 631.782 353.921   3
   3   1 -21 1122.87 518.846   3
   3  -1 -20 260.900 202.990   3
   3   1 -20 221.320 231.869   3
   3  -1 -19-99.1100 209.489   3
   3   1 -19 329.239 306.398   3
   3  -1 -18 49.4392 179.446   3
   3   1 -18 537.278 299.484   3
   3  -1 -17 89.2151 148.397   3
   3   1 -17 263.502 220.549   3
   3  -1 -16 247.894 253.159   3
   3   1 -16 239.852 269.770   3
   3  -1 -15 4719.85 827.864   3
   3   1 -15 4718.59 839.812   3
   3  -1 -14 4342.66 764.522   3
   3   1 -14 3515.78 685.605   3
   3  -1 -13 405.121 266.945   3
   3   1 -13 605.156 301.600   3
   3  -1 -12 466.828 250.678   3
   3   1 -12 482.095 259.364   3
   3  -1 -11-133.132 152.826   3
   3   1 -11-307.342 228.295   3
   3  -1 -10 689.088 278.280   3
   3   1 -10 994.725 374.163   3
   3  -1  -9 145.789 185.110   3
   3   1  -9 180.599 168.151   3
  -3   1   9-87.3027 171.403   3
  -3  -1   9 119.720 165.936   3
   3  -1  -8 3002.46 513.734   3
   3   1  -8 3319.55 550.543   3
   3  -1  -7 101.712 108.953   3
   3   1  -7-142.430 145.734   3
  -3   1   7-16.7836 183.424   3
   3  -1  -6 163.857 150.138   3
  -3   1   6 231.860 94.7697   8
   3   1  -6 125.942 150.010   3
  -3   1   6-23.2065 103.636   3
  -3  -1   6-41.6228 109.332   3
   3  -1  -5-4.91256 79.8599   3
   3   1  -5 39.7870 120.907   3
  -3   1   5-12.0483 87.1314   3
  -3  -1   5-206.830 162.831   3
  -3   1   4 7018.34 674.178   3
  -3  -1   4 8276.94 764.652   3
  -3  -1   4 7239.53 831.188   7
   3  -1  -4 8152.88 661.415   3
   3   1  -4 7124.35 669.864   3
   3  -1  -3 6888.83 876.083   9
  -3  -1   3 6526.74 643.534   3
  -3  -1   3 5933.86 752.570   7
  -3   1   3 6126.65 580.381   3
   3  -1  -3 5316.76 499.570   3
   3   1  -3 6023.07 577.170   3
   3  -1  -2 1408.64 236.866   3
  -3  -1   2 1190.58 365.940   7
  -3   1   2 1500.85 437.921   7
   3   1  -2 1425.56 274.648   3
  -3   1   2 1573.34 271.111   3
   3  -1  -2 1389.90 395.658   9
   3   1  -2 842.191 329.427   9
  -3  -1   2 1542.22 301.790   3
   3   1  -1 10534.1 1118.55   9
   3   1  -1 8613.50 407.420   8
   3  -1  -1 9582.79 594.880   8
  -3   1   1 9859.68 589.413   3
  -3  -1   1 10385.8 1002.93   7
  -3   1   1 11588.5 1131.44   7
   3  -1  -1 9896.65 765.410   2
   3  -1  -1 9772.82 1047.30   5
   3  -1  -1 10667.5 1099.36   9
   3  -1  -1 10120.4 556.436   3
   3   1  -1 9213.71 630.615   3
   3   1   0 5604.37 827.483   9
   3  -1   0 5764.65 527.478   8
  -3   1   0 6001.72 394.065   3
  -3  -1   0 5686.36 758.206   7
  -3   1   0 5597.79 797.360   7
   3  -1   0 6372.45 854.132   5
   3   1   0 5311.49 800.131   5
   3  -1   0 5908.76 575.813   2
   3   1   0 6172.30 482.134   2
   3  -1   0 6182.64 841.989   9
   3  -1   0 5699.54 359.706   3
   3   1   0 6182.71 470.368   3
   3  -1   1 5316.84 766.948   9
   3   1   1 5238.69 793.512   9
   3  -1   1 6733.83 587.009   2
  -3   1  -1 5572.21 800.961   7
   3  -1   1 5824.57 670.479   6
  -3  -1  -1 6215.63 789.817   7
   3   1   1 5545.24 419.425   2
   3  -1   1 5603.06 797.160   5
   3   1   1 5920.23 843.335   5
   3  -1   1 5853.03 739.239   4
  -3  -1  -1 5827.53 706.130   4
   3  -1   1 4992.68 245.702   3
   3   1   1 6307.33 433.086   3
  -3   1  -2 1472.79 438.845   9
   3   1   2 1720.84 209.153   3
  -3   1  -2 1041.93 396.444   7
   3   1   2 1659.64 435.716   7
   3  -1   2 1287.64 328.742   6
   3   1   2 1615.49 448.183   9
   3  -1   2 1516.71 426.951   5
   3   1   2 1559.69 427.690   5
   3  -1   2 1904.48 436.046   4
   3  -1   2 1440.28 400.478   9
  -3  -1  -2 1544.49 373.624   4
   3   1   2 1047.21 170.038   2
   3  -1   2 1145.24 243.914   2
   3   1   3 13288.2 530.621   2
  -3   1  -3 14461.6 1300.65   7
   3   1   3 15658.6 1327.83   7
   3  -1   3 15100.9 1069.65   6
   3   1   3 14136.3 556.562   3
   3  -1   3 14136.1 1238.34   5
   3   1   3 14383.9 1290.45   5
   3  -1   3 13429.0 1114.59   4
  -3   1  -3 17682.1 1494.14   9
   3  -1   3 14922.5 821.602   2
   3   1   3 12388.1 493.072   3
   3   1   3 14475.9 1275.61   9
   3   1   4 206.274 72.9156   3
   3   1   4 306.407 78.9383   2
   3   1   4 383.124 228.431   7
   3  -1   4 511.553 166.763   2
   3  -1   4 259.152 181.198   6
   3  -1   4 364.960 211.467   5
   3   1   4 152.817 147.997   5
  -3   1  -4 271.853 236.460   5
   3   1   4-104.579 129.926   4
   3  -1   4 357.174 202.119   4
   3   1   4 234.194 79.8084   3
   3   1   5-10.7928 29.7101   3
   3  -1   5 23.1163 67.9288   2
   3  -1   5-166.891 145.089   6
   3   1   5 54.6513 99.1073   7
   3   1   5 319.961 196.249   5
  -3   1  -5 102.384 209.879   5
  -3   1  -5-69.9603 80.8910   2
   3   1   5 75.7877 114.422   4
   3  -1   5-277.818 187.406   4
   3  -1   6 90.5576 89.3812   2
   3   1   6 138.102 158.542   7
   3  -1   6 86.2675 132.708   6
   3   1   6 163.701 74.0460   3
  -3   1  -6 63.7886 93.4128   2
  -3   1  -6 256.643 244.924   5
  -3  -1  -6 81.6259 58.2474   2
   3   1   6 360.106 197.000   4
  -3   1  -6 672.194 327.874   9
   3  -1   6 236.038 171.145   4
  -3   1  -7-64.1942 173.011   9
  -3   1  -7-100.264 99.1713   2
  -3  -1  -7-54.8544 55.5632   2
   3   1   7-120.768 68.6749   3
  -3   1  -7-127.708 148.010   6
   3  -1   7 6.67989 139.751   6
  -3   1  -7-126.491 218.913   5
   3   1   7 67.2733 118.332   4
   3  -1   7 79.6056 126.871   4
  -3   1  -8 499.062 191.376   2
  -3   1  -8 703.458 348.167   9
  -3  -1  -8 699.644 373.593   9
   3   1   8 676.138 162.253   3
   3   1   8 599.767 276.713   6
   3  -1   8 538.822 241.153   6
  -3   1  -8 831.728 364.084   5
  -3  -1  -8 381.500 286.314   5
   3  -1   8 384.107 97.0957   3
   3   1   8 391.981 200.819   4
   3  -1   8 686.186 259.659   4
  -3  -1  -8 384.163 129.170   2
  -3   1  -9 4810.45 841.345   9
  -3  -1  -9 5167.14 496.787   2
   3   1   9 4871.86 681.899   6
   3  -1   9 5721.38 733.356   6
  -3   1  -9 4727.66 568.406   2
  -3   1  -9 6095.58 975.344   5
  -3  -1  -9 3846.64 810.928   5
   3   1   9 5308.20 726.066   4
   3  -1   9 4039.92 627.200   4
  -3   1  -9 4197.79 353.673   3
   3   1   9 5008.92 475.258   3
   3  -1   9 4575.00 397.702   3
  -3  -1  -9 4118.11 818.396   9
  -3  -1 -10 3253.31 426.031   2
  -3   1 -10 3306.04 730.563   9
   3  -1  10 3404.34 388.939   3
   3   1  10 2879.84 390.713   3
   3   1  10 2974.37 545.823   6
   3  -1  10 3964.44 648.587   6
  -3   1 -10 3154.11 736.978   5
  -3  -1 -10 3335.50 745.084   5
  -3  -1 -10 3138.86 711.977   9
   3   1  10 3216.08 573.804   4
  -3   1 -10 3210.87 495.785   2
  -3   1 -10 3242.19 353.997   3
  -3  -1 -11 1394.25 531.647   9
   3   1  11 1601.93 320.756   3
   3   1  11 1394.01 409.783   6
   3  -1  11 2643.76 551.730   6
  -3   1 -11 1653.36 580.234   5
  -3  -1 -11 1929.38 603.280   5
  -3  -1 -11 1305.69 312.268   2
   3  -1  11 1904.22 321.167   3
  -3   1 -11 1232.48 320.086   2
  -3   1 -11 2201.15 611.858   9
  -3   1 -11 2233.97 329.829   3
   3   1  11 2479.93 498.703   4
  -3  -1 -11 1642.78 318.849   3
  -3  -1 -12 3928.54 527.288   2
   3   1  12 5246.61 764.585   6
   3   1  12 3495.89 504.911   3
  -3   1 -12 3012.72 718.909   5
  -3  -1 -12 4925.88 924.516   5
   3  -1  12 3457.00 477.977   3
   3   1  12 3713.64 624.495   4
  -3  -1 -12 4151.22 513.794   3
  -3   1 -12 4023.37 469.524   3
  -3  -1 -12 4373.63 896.025   9
  -3   1 -13 938.574 265.390   3
   3   1  13 612.016 244.425   3
  -3  -1 -13 7.63983 50.0955   2
  -3   1 -13 407.657 301.653   5
  -3  -1 -13 23.3877 183.331   5
   3  -1  13 1151.98 303.958   3
  -3  -1 -13 935.337 269.688   3
  -3   1 -14 55.3579 146.792   3
  -3  -1 -14 400.649 205.476   2
   3   1  14 319.990 202.378   3
  -3   1 -14 435.287 316.768   5
  -3  -1 -14 630.895 394.319   5
   3  -1  14 408.684 227.093   3
  -3  -1 -14 96.9655 115.616   3
  -3   1 -15 214.037 146.408   3
   3   1  15 619.707 259.192   3
  -3   1 -15-382.626 350.151   5
  -3  -1 -15-122.062 227.871   5
   3  -1  15-201.952 182.991   3
  -3  -1 -15 214.970 153.406   3
  -3   1 -16-108.882 134.868   3
  -3  -1 -16 226.349 163.139   3
  -3   1 -16 186.531 235.544   5
  -3   1 -17 255.076 174.908   3
  -3   1 -17-448.280 331.305   5
  -3  -1 -17 63.3303 148.344   3
  -3  -1 -17 173.809 307.872   5
  -3  -1 -18 518.096 250.380   3
  -3   1 -18 712.755 414.944   5
  -3   1 -18 367.845 210.844   3
  -3  -1 -18 651.829 435.932   5
  -3  -1 -19 448.921 287.225   3
  -3   1 -19-87.5589 146.524   3
  -3   1 -19 302.644 358.607   5
  -3  -1 -19 502.550 406.452   5
  -3  -1 -20 194.885 200.132   3
  -3   1 -20 506.790 425.081   5
  -3  -1 -20 941.392 508.574   5
  -3   1 -21 754.111 444.458   5
  -3  -1 -21 916.778 518.150   5
  -3   1 -22-6.69267 288.155   5
  -3  -1 -22 278.556 357.385   5
   3  -2 -22 388.082 359.547   3
   3   2 -22 1172.18 532.163   3
   3  -2 -21 1318.17 520.298   3
   3   2 -21 901.655 467.777   3
   3  -2 -20-97.4109 239.252   3
   3   2 -20 50.6634 209.930   3
   3   2 -19 593.572 399.452   3
   3  -2 -19 648.306 373.333   3
   3  -2 -18 31.6928 169.545   3
   3   2 -18-113.784 166.330   3
   3  -2 -17 553.009 290.059   3
   3   2 -17-71.3495 213.858   3
   3  -2 -16 201.401 172.010   3
   3   2 -16 338.231 268.985   3
   3  -2 -15 464.942 293.537   3
   3   2 -15 666.441 320.931   3
   3  -2 -14 4071.63 730.821   3
   3   2 -14 4047.01 753.187   3
   3  -2 -13 3680.03 691.010   3
   3   2 -13 4725.11 800.264   3
   3  -2 -12 14378.6 1287.96   3
   3   2 -12 15472.7 1388.59   3
   3  -2 -11 8011.43 933.555   3
   3   2 -11 8103.51 988.581   3
   3  -2 -10 13591.4 1166.50   3
   3   2 -10 15273.3 1294.53   3
   3  -2  -9 3391.89 565.178   3
   3   2  -9 3190.73 582.895   3
  -3   2   9 3263.32 626.793   3
  -3   2   9 3835.68 686.087   4
  -3  -2   9 3088.29 610.443   3
  -3  -2   8 6203.21 409.832   8
  -3   2   8 7567.34 922.732   4
   3  -2  -8 6986.13 772.162   3
   3   2  -8 7379.51 846.524   3
   3  -2  -7 707.790 250.740   3
   3   2  -7 1364.47 357.077   3
  -3  -2   6 4290.18 614.796   7
  -3   2   6 3952.68 428.062   8
   3  -2  -6 5137.62 605.615   3
   3   2  -6 4203.03 589.355   3
  -3   2   5 1104.61 230.709   8
   3  -2  -5 1762.64 342.456   3
  -3  -2   5 1046.57 319.651   7
   3   2  -5 1035.08 292.315   3
  -3   2   5 1163.12 295.254   3
  -3  -2   5 1630.04 372.093   3
  -3  -2   4 19200.4 1272.33   7
  -3  -2   4 16354.0 1110.30   3
   3  -2  -4 17209.4 963.361   3
   3   2  -4 17895.1 1109.15   3
  -3   2   4 18033.3 1070.42   3
   3  -2  -3 6101.88 820.555   9
  -3  -2   3 6044.81 726.781   7
  -3  -2   3 5555.96 618.035   3
   3  -2  -3 5736.26 517.689   3
   3   2  -3 6513.13 641.858   3
  -3   2   3 5536.20 548.195   3
  -3  -2   2 2403.97 467.804   7
   3   2  -2 2865.54 596.168   9
   3  -2  -2 2931.57 467.750   2
   3  -2  -2 2709.53 544.772   9
   3   2  -2 2351.12 368.358   3
  -3   2   2 3169.82 377.284   3
   3  -2  -2 2847.00 334.823   3
   3  -2  -1 11714.7 1137.82   9
   3   2  -1 11523.6 769.658   3
  -3   2   1 11750.4 640.444   3
   3  -2  -1 11209.3 874.401   2
   3  -2  -1 10932.2 730.439   8
  -3  -2   1 10194.0 953.203   7
  -3   2   1 11157.6 1140.89   7
   3   2  -1 11109.2 1167.07   9
   3  -2  -1 12251.5 1162.09   5
  -3  -2   1 10162.2 965.352   4
   3  -2  -1 11871.5 603.863   3
   3  -2   0 8598.11 969.126   9
   3   2   0 9723.01 1081.48   9
   3   2   0 9656.14 669.002   3
   3  -2   0 8401.30 698.483   8
  -3   2   0 9240.39 1031.24   7
   3  -2   0 9126.05 814.759   6
   3  -2   0 8515.63 739.044   2
   3  -2   0 9192.39 1013.34   5
   3   2   0 9633.41 1079.80   5
   3  -2   0 9892.77 970.460   4
  -3  -2   0 8236.63 848.317   4
  -3   2   0 8232.63 451.596   3
   3  -2   0 8450.65 426.567   3
   3  -2   1-47.9264 111.984   8
   3  -2   1-149.505 128.937   2
  -3   2  -1-408.850 260.963   7
   3   2   1-34.9815 140.872   7
   3   2   1-117.544 140.399   9
   3  -2   1 141.818 159.456   6
   3  -2   1-323.739 199.768   9
   3   2   1-35.8311 42.3880   2
   3  -2   1 15.5145 93.6211   5
   3   2   1-207.668 181.981   5
   3   2   1 82.4691 84.6940   3
   3  -2   1-121.083 130.285   4
  -3  -2  -1 9.52918 137.021   4
   3  -2   2 597.811 253.093   9
  -3   2  -2 479.725 316.231   7
   3   2   2 256.875 207.777   7
   3  -2   2 614.327 241.996   6
  -3   2  -2 265.933 228.635   9
   3  -2   2 432.158 228.632   5
   3   2   2 529.906 255.086   5
   3  -2   2 533.564 249.962   4
   3   2   2 293.584 124.244   3
   3   2   2 316.728 209.358   9
  -3  -2  -2 433.011 222.395   4
   3  -2   2 121.426 85.2038   2
   3   2   3 2617.16 560.240   9
   3   2   3 2246.36 287.793   3
  -3   2  -3 2022.25 541.182   7
   3   2   3 2143.72 495.508   7
   3  -2   3 1761.10 368.891   6
  -3   2  -3 1912.96 510.536   9
   3  -2   3 1900.96 454.135   5
   3   2   3 2038.27 499.782   5
   3  -2   3 1730.67 321.172   2
   3  -2   3 2112.09 458.157   4
  -3  -2  -3 1963.78 418.771   4
   3   2   3 2105.46 261.027   3
  -3   2  -4 2794.43 618.501   9
  -3   2  -4 3084.92 650.461   7
   3   2   4 3356.98 626.327   7
   3  -2   4 2863.12 466.915   6
   3  -2   4 2712.58 538.803   5
   3   2   4 2909.80 578.340   5
  -3   2  -4 2420.22 583.658   5
   3  -2   4 2607.44 500.999   4
   3   2   4 2512.11 283.319   3
  -3   2  -4 2425.79 382.367   2
   3  -2   4 2645.33 385.967   2
  -3   2  -5 2591.08 594.341   9
  -3   2  -5 3268.77 448.104   2
   3   2   5 2794.98 580.386   7
   3  -2   5 3538.17 524.484   6
   3  -2   5 2560.06 388.145   2
   3   2   5 3333.95 623.846   5
  -3   2  -5 2746.09 611.972   5
   3   2   5 2916.25 513.444   4
   3  -2   5 3616.84 592.793   4
   3   2   5 2904.88 313.377   3
  -3   2  -6 10997.1 1237.30   9
  -3   2  -6 11038.1 835.956   2
   3   2   6 10512.1 1138.72   7
  -3   2  -6 10145.9 961.272   6
   3  -2   6 11011.1 928.971   6
  -3   2  -6 10907.1 1234.10   5
   3   2   6 11375.9 1017.38   4
   3  -2   6 12005.0 1057.82   4
   3   2   6 11331.6 641.180   3
   3  -2   6 11584.1 830.645   2
  -3   2  -7 186.436 142.629   2
   3  -2   7 15.2185 91.0365   2
   3   2   7 160.622 106.830   3
  -3   2  -7-105.206 195.748   9
  -3   2  -7 54.4152 107.619   6
   3  -2   7 132.762 178.004   6
  -3  -2  -7 52.5708 41.0890   2
  -3   2  -7-390.406 275.107   5
  -3  -2  -7-8.45967 147.848   5
   3   2   7 87.6671 118.842   4
  -3  -2  -7 158.667 233.839   9
   3  -2   7 21.0452 64.6988   4
  -3   2  -8 1322.64 480.263   9
  -3   2  -8 1470.40 340.321   2
  -3  -2  -8 1114.15 418.477   9
   3   2   8 1123.91 227.109   3
   3   2   8 993.883 331.584   6
   3  -2   8 1281.66 349.442   6
  -3  -2  -8 1074.90 174.653   2
  -3   2  -8 1377.99 469.669   5
  -3  -2  -8 1144.81 446.752   5
   3   2   8 1085.10 325.722   4
  -3   2  -8 860.544 126.307   3
  -3   2  -9 4924.71 875.017   9
  -3  -2  -9 4745.78 423.205   2
  -3   2  -9 4851.48 615.078   2
   3  -2   9 4394.42 646.460   6
   3   2   9 4233.97 643.779   6
  -3   2  -9 3893.88 804.626   5
  -3  -2  -9 3795.92 794.205   5
   3   2   9 4035.62 627.889   4
  -3  -2  -9 5291.27 908.638   9
  -3   2  -9 4253.03 340.226   3
   3   2   9 4714.01 503.433   3
   3  -2   9 4299.20 366.614   3
  -3   2 -10 1543.99 241.964   3
  -3  -2 -10 1733.67 550.433   9
   3   2  10 1859.10 339.932   3
  -3   2 -10 1909.51 561.874   9
   3   2  10 2233.52 485.649   6
   3  -2  10 2177.58 474.476   6
  -3   2 -10 1712.28 563.704   5
  -3  -2 -10 1393.21 491.745   5
  -3  -2 -10 1972.40 307.243   2
   3   2  10 1754.18 415.422   4
   3  -2  10 1796.21 279.261   3
  -3   2 -10 175.975 144.296   2
   3   2  11 2818.40 441.066   3
  -3  -2 -11 2162.91 625.144   9
  -3  -2 -11 2834.59 395.338   2
  -3   2 -11 3000.18 712.490   5
  -3  -2 -11 1807.23 608.791   5
   3  -2  11 2160.50 335.753   3
  -3   2 -11 2397.70 332.751   3
   3   2  11 2391.56 496.644   4
  -3   2 -11 2559.15 491.916   2
   3   2  11 2853.57 572.205   6
  -3  -2 -12 19402.3 1089.83   2
   3  -2  12 19335.6 1088.23   3
   3   2  12 24312.2 1636.25   6
  -3   2 -12 20402.7 1882.07   5
  -3  -2 -12 19352.4 1829.24   5
   3   2  12 19806.3 1410.03   4
  -3  -2 -12 20654.7 1188.47   3
  -3   2 -12 21279.2 1055.66   3
   3   2  12 18540.7 1185.78   3
  -3  -2 -12 22070.5 1929.71   9
  -3  -2 -13 617.915 420.499   9
   3   2  13 314.274 175.357   3
  -3  -2 -13 314.683 173.651   2
  -3   2 -13 113.998 199.985   5
  -3  -2 -13 647.972 372.547   5
   3  -2  13-42.7126 100.876   3
   3   2  13 278.832 187.283   4
  -3   2 -13 192.300 129.888   3
  -3  -2 -13 195.779 173.850   3
  -3  -2 -14 663.083 469.387   5
  -3   2 -14 537.790 204.210   3
  -3  -2 -14-177.195 141.829   2
   3   2  14 1002.82 329.522   3
  -3   2 -14 428.550 339.754   5
  -3   2 -14 732.169 316.824   2
   3  -2  14 1050.50 304.263   3
  -3  -2 -14 856.568 281.998   3
  -3   2 -15-180.005 152.981   3
  -3   2 -15 425.132 381.660   5
  -3  -2 -15-4.83970 141.350   5
  -3  -2 -15 256.298 163.813   3
  -3   2 -16 1623.47 390.019   3
  -3   2 -16 2688.59 748.908   5
  -3  -2 -16 1092.03 536.378   5
  -3  -2 -16 2204.48 471.144   3
  -3   2 -17 747.782 493.613   5
  -3  -2 -17 272.411 321.037   5
  -3   2 -17-93.2262 140.126   3
  -3  -2 -17 766.027 282.783   3
  -3   2 -18 334.984 199.715   3
  -3   2 -18 509.768 345.984   5
  -3  -2 -18 100.995 232.245   5
  -3  -2 -18 157.735 199.519   3
  -3   2 -19 252.512 231.899   3
  -3   2 -19 580.538 408.269   5
  -3  -2 -19 224.025 302.068   5
  -3  -2 -19 642.254 286.061   3
  -3   2 -20-205.020 240.308   5
  -3  -2 -20 164.381 177.654   3
  -3   2 -21 408.912 396.232   5
  -3  -2 -21 339.287 322.721   5
   3  -3 -22-159.784 313.390   3
   3   3 -22-19.6792 190.208   3
   3  -3 -21 366.999 334.896   3
   3   3 -21 361.082 333.421   3
   3  -3 -20-163.401 224.267   3
   3   3 -20-30.7257 211.915   3
   3  -3 -19-158.845 229.570   3
   3   3 -19 238.039 264.229   3
   3   3 -18-152.860 222.475   3
   3  -3 -18-5.55310 165.873   3
   3  -3 -17 595.159 351.220   3
   3   3 -17 858.562 350.944   3
   3  -3 -16 139.050 202.914   3
   3   3 -16-74.7555 219.780   3
   3  -3 -15 78.5628 198.832   3
   3   3 -15-258.716 230.932   3
   3  -3 -14 796.442 353.008   3
   3   3 -14 789.281 365.803   3
   3  -3 -13 2086.52 525.424   3
   3   3 -13 2667.06 624.723   3
   3  -3 -12-29.2710 181.390   3
   3   3 -12-343.581 262.863   3
  -3   3  12 283.167 251.523   4
   3  -3 -11 268.516 245.793   3
   3   3 -11 404.388 277.371   3
  -3   3  11 369.444 249.436   4
   3  -3 -10 967.765 327.099   3
   3   3 -10 556.165 258.940   3
  -3   3  10 526.771 299.965   4
   3  -3  -9 32.9678 124.719   3
  -3  -3   9 60.0797 77.3092   8
   3   3  -9 77.3202 190.215   3
  -3   3   9 160.306 184.634   3
  -3   3   9 311.375 238.206   4
   3  -3  -8 563.136 261.858   3
  -3  -3   8 352.483 107.838   8
  -3  -3   8 605.608 243.428   7
   3   3  -8 522.446 250.006   3
  -3   3   8 686.097 272.798   4
  -3  -3   8 216.902 141.332   3
  -3   3   7 3386.73 469.165   8
  -3  -3   7 3314.13 522.256   7
   3   3  -7 2919.37 548.855   3
   3  -3  -7 4007.79 567.118   3
   3  -3  -6 1284.26 310.313   3
  -3   3   6 2021.92 365.865   8
   3   3  -6 1708.47 402.105   3
  -3  -3   6 1587.61 363.064   7
  -3  -3   5 8153.49 788.207   7
  -3   3   5 8403.78 710.886   8
   3  -3  -5 9503.03 775.393   3
  -3   3   5 8391.63 781.260   3
   3   3  -5 7329.01 781.605   3
   3  -3  -4 1841.30 447.431   9
   3  -3  -4 1823.90 327.770   3
  -3  -3   4 1460.06 355.607   7
  -3   3   4 1790.30 340.530   3
   3   3  -4 1759.55 388.196   3
  -3  -3   4 1663.69 376.122   3
   3  -3  -3 4446.97 631.111   2
  -3  -3   3 4493.57 598.672   7
   3   3  -3 3594.60 513.989   3
   3  -3  -3 3904.94 439.013   3
  -3   3   3 4128.35 478.232   3
   3  -3  -3 4174.66 676.439   9
   3  -3  -2-0.99222 64.9632   3
   3  -3  -2 103.728 170.335   9
   3   3  -2 31.3936 90.6609   9
  -3   3   2 25.6200 73.0285   3
   3   3  -2-61.8829 112.561   3
   3  -3  -2 9.27774 119.131   2
   3   3  -1 2352.53 554.438   9
  -3   3   1 1779.51 264.784   3
   3  -3  -1 1553.41 351.301   2
   3  -3  -1 1711.68 449.250   9
   3  -3  -1 1656.42 454.218   5
   3   3  -1 1612.76 303.984   3
  -3  -3   1 1235.89 354.050   4
   3  -3  -1 1745.76 415.345   4
   3  -3  -1 1943.67 256.489   3
   3  -3   0 7081.24 870.411   9
   3   3   0 7173.45 943.427   9
   3   3   0 7056.31 632.864   3
   3  -3   0 6830.71 685.756   8
   3   3   0 6984.27 818.261   7
  -3   3   0 7767.66 987.169   7
   3  -3   0 7053.92 697.581   6
   3  -3   0 7311.47 893.137   5
   3   3   0 7989.24 991.391   5
   3  -3   0 7128.11 732.824   2
  -3  -3   0 6634.81 780.297   4
   3  -3   0 7574.08 856.789   4
   3  -3   0 6437.45 398.974   3
  -3   3   0 6970.09 436.215   3
   3  -3   1-155.163 145.083   9
   3   3   1 71.7689 155.143   9
   3  -3   1-37.0599 99.5018   2
   3  -3   1 44.2444 93.9609   8
   3   3   1 36.5377 29.1945   2
   3   3   1 50.1408 128.075   7
  -3   3  -1-327.605 278.151   7
   3  -3   1 43.1492 108.605   6
  -3   3  -1 94.8759 45.6244   3
   3  -3   1 160.898 106.598   5
   3   3   1-215.450 197.399   5
   3   3   1 12.7586 28.2906   2
  -3  -3  -1 11.7339 110.690   4
   3  -3   1 80.1100 120.804   4
   3   3   1 133.178 114.877   3
   3   3   2 557.012 283.463   5
   3   3   2 635.230 284.716   9
   3  -3   2 383.089 196.137   8
   3   3   2 283.856 199.251   7
  -3   3  -2 361.416 266.075   7
   3  -3   2 412.473 194.567   6
  -3   3  -2 255.123 223.639   9
   3  -3   2 295.221 210.032   5
   3  -3   2 725.413 269.467   4
  -3  -3  -2 471.140 223.307   4
   3   3   2 526.505 167.997   3
   3  -3   2 397.504 184.826   2
  -3   3  -3 9640.30 1115.83   9
   3  -3   3 10595.0 840.318   2
  -3   3  -3 11085.5 873.990   2
  -3   3  -3 11188.2 1196.93   7
   3   3   3 10492.5 1077.89   7
   3  -3   3 11276.1 879.120   6
   3  -3   3 10891.0 1056.99   5
   3   3   3 11528.4 1176.95   5
   3  -3   3 10652.8 994.088   4
  -3  -3  -3 10559.4 936.905   4
   3   3   3 10466.5 1110.17   9
  -3   3  -4 10103.2 1145.46   9
  -3   3  -4 8234.62 757.946   2
  -3   3  -4 7726.29 1013.77   7
   3   3   4 8132.86 960.822   7
   3   3   4 8762.61 862.875   1
   3  -3   4 8619.09 790.056   6
   3  -3   4 8453.45 766.792   2
   3   3   4 7820.67 957.146   5
  -3   3  -4 9502.82 1092.18   5
   3  -3   4 8675.96 904.095   4
  -3  -3  -4 10437.0 934.112   4
   3   3   4 8668.21 603.154   3
   3  -3   5 6283.61 658.641   2
  -3   3  -5 5122.31 831.281   9
  -3   3  -5 5350.23 849.125   7
  -3   3  -5 5140.45 608.342   2
   3   3   5 5786.62 829.610   7
   3  -3   5 5702.15 651.990   6
   3   3   5 5642.98 817.094   5
  -3   3  -5 6078.78 895.290   5
   3  -3   5 5723.52 730.941   4
   3   3   5 5187.04 480.943   3
  -3  -3  -5 5622.88 918.652   9
  -3   3  -6 822.138 382.551   9
   3   3   6 973.539 226.022   3
   3   3   6 1434.80 412.267   7
  -3  -3  -6 1105.96 420.708   9
  -3   3  -6 1279.24 319.555   2
  -3   3  -6 1860.54 422.154   6
   3  -3   6 1479.02 341.689   2
   3  -3   6 1547.48 365.251   6
  -3   3  -6 1392.60 461.382   5
  -3  -3  -6 1576.72 492.670   5
   3  -3   6 856.828 290.044   4
  -3   3  -7 2343.78 580.902   9
  -3  -3  -7 1771.09 563.187   9
   3  -3   7 1716.79 369.536   2
  -3   3  -7 1445.18 337.014   2
  -3   3  -7 1573.57 389.181   6
   3   3   7 871.482 294.872   6
   3  -3   7 1286.34 334.650   6
  -3   3  -7 1510.71 502.027   5
  -3  -3  -7 1475.85 519.221   5
   3   3   7 1465.74 276.250   3
  -3  -3  -8 1457.98 489.341   9
   3  -3   8 1402.54 342.070   2
  -3   3  -8 984.424 384.182   9
   3   3   8 1117.25 339.792   6
  -3   3  -8 148.383 136.159   2
   3  -3   8 1102.56 330.737   6
  -3   3  -8 1174.53 438.083   5
   3   3   8 1426.49 289.618   3
  -3  -3  -8 2125.17 594.226   5
   3   3   8 1487.70 380.288   4
  -3   3  -8 956.417 138.478   3
  -3   3  -9 35.7853 164.955   9
  -3  -3  -9 281.963 263.475   9
  -3   3  -9 58.2724 62.1139   3
   3   3   9 55.6809 98.4192   3
   3   3   9 202.689 198.951   6
   3  -3   9 195.457 214.706   6
  -3   3  -9 145.241 203.623   5
  -3  -3  -9-151.625 216.058   5
   3   3   9-41.6238 117.446   4
  -3  -3  -9 72.0519 55.9246   2
  -3   3  -9-63.9040 105.057   2
  -3  -3 -10 1597.72 537.781   9
  -3   3 -10 1431.99 238.474   3
   3   3  10 1375.58 304.980   3
   3   3  10 2234.35 507.761   6
  -3  -3 -10 1425.81 238.446   2
  -3   3 -10 2112.44 604.320   5
  -3  -3 -10 1068.24 459.627   5
   3   3  10 1382.73 373.415   4
  -3   3 -10 2172.07 591.100   9
  -3  -3 -11 12991.1 777.326   2
   3  -3  11 11671.1 759.380   3
   3   3  11 13846.1 1208.11   6
  -3   3 -11 12469.8 1450.80   5
  -3  -3 -11 12416.5 1462.23   5
   3   3  11 13409.5 1130.42   4
  -3   3 -11 13528.6 778.101   3
   3   3  11 13714.9 1013.43   3
  -3  -3 -11 13866.4 1541.63   9
  -3  -3 -12 6732.64 603.552   2
   3  -3  12 6715.02 642.393   3
   3   3  12 7568.38 920.790   6
  -3  -3 -12 7739.88 1168.59   9
  -3   3 -12 7151.10 1116.72   5
  -3  -3 -12 6538.23 1085.90   5
   3   3  12 6774.02 802.991   4
  -3   3 -12 7672.04 638.892   3
   3   3  12 6777.19 753.232   3
  -3  -3 -13 679.465 386.313   9
  -3   3 -13 1190.16 299.838   3
   3   3  13 771.571 282.406   3
  -3  -3 -13 489.230 183.996   2
   3   3  13 1140.88 380.708   6
  -3   3 -13 1134.23 485.482   5
  -3  -3 -13 459.575 352.077   5
  -3   3 -13 958.038 361.276   2
   3   3  13 1232.75 345.807   4
   3  -3  13 894.755 249.842   3
  -3   3 -14 810.072 243.302   3
  -3  -3 -14 744.042 441.388   9
  -3  -3 -14 489.982 210.614   2
   3   3  14 488.597 231.551   3
  -3   3 -14 1721.87 581.155   5
  -3  -3 -14 1224.34 515.475   5
   3   3  14 499.715 222.498   4
   3  -3  14 503.661 215.459   3
  -3  -3 -14 627.445 254.122   3
  -3  -3 -15 1226.38 543.537   9
  -3   3 -15 1078.12 307.798   3
  -3   3 -15 1684.72 625.796   5
  -3  -3 -15 715.853 421.359   5
  -3  -3 -15 1676.45 410.776   3
  -3   3 -16 301.971 182.563   3
  -3   3 -16 165.736 256.859   5
  -3  -3 -16 334.595 325.578   5
  -3  -3 -16 452.677 233.355   3
  -3   3 -17 830.206 304.438   3
  -3   3 -17 1081.76 557.276   5
  -3  -3 -17 743.151 470.514   5
  -3  -3 -17 645.336 287.739   3
  -3   3 -18 781.037 304.433   3
  -3   3 -18 852.210 499.889   5
  -3  -3 -18 1055.37 538.624   5
  -3  -3 -18 1104.73 403.506   3
  -3   3 -19 961.952 327.148   3
  -3   3 -19 743.796 436.959   5
  -3  -3 -19 1083.58 520.995   5
  -3  -3 -19 547.587 279.142   3
  -3   3 -20 348.143 318.458   5
  -3  -3 -20 110.265 267.384   5
  -3  -3 -20 431.905 238.072   3
  -3   3 -21 1254.96 584.600   5
  -3  -3 -21 1085.91 570.630   5
  -3  -3 -21 374.114 263.731   3
   3  -4 -21-378.131 321.537   3
   3   4 -21 48.7222 199.412   3
  -3   4  21-127.986 285.313   4
   3   4 -20 1090.35 484.133   3
   3  -4 -20 1353.95 559.238   3
  -3   4  20 714.783 406.655   4
   3  -4 -19 1712.17 596.389   3
   3   4 -19 536.804 385.052   3
  -3   4  19 978.443 447.806   4
   3  -4 -18 311.533 280.740   3
   3   4 -18-25.4459 75.1449   3
  -3   4  18 144.496 225.284   4
   3  -4 -17 668.805 355.825   3
   3   4 -17 755.228 359.957   3
  -3   4  17 642.357 338.796   4
   3  -4 -16 421.731 297.960   3
   3   4 -16 692.998 392.895   3
  -3   4  16 1142.46 434.768   4
   3  -4 -15 134.116 271.943   3
   3   4 -15 142.600 195.760   3
  -3   4  15 332.929 269.649   4
   3  -4 -14-319.012 233.093   3
   3   4 -14 13.3926 173.428   3
  -3   4  14 75.2399 163.012   4
  -3   4  13 12787.1 1307.15   4
   3  -4 -13 10230.5 1140.28   3
   3   4 -13 12322.8 1332.25   3
   3  -4 -12 643.835 322.371   3
   3   4 -12 347.332 262.356   3
  -3   4  12 397.593 245.945   4
  -3  -4  11 1048.59 299.670   8
   3  -4 -11 1270.40 361.325   3
   3   4 -11 1045.44 385.080   3
  -3   4  11 1090.63 368.036   4
  -3  -4  10 792.341 235.217   8
   3  -4 -10 657.815 295.607   3
  -3  -4  10 878.354 265.758   7
   3   4 -10 981.719 372.655   3
  -3   4  10 1152.23 402.570   4
  -3  -4   9 6257.19 570.949   8
  -3  -4   9 7744.93 705.349   7
  -3   4   9 6441.19 834.541   4
   3  -4  -9 6469.35 796.630   3
  -3   4   9 6084.32 818.378   3
   3   4  -9 7142.77 906.218   3
   3  -4  -8 387.355 229.037   3
  -3  -4   8 597.777 204.659   7
   3   4  -8 494.825 292.567   3
  -3  -4   8 354.457 255.685   3
  -3   4   7 745.496 268.257   8
  -3  -4   7 668.911 225.209   7
   3   4  -7 628.281 292.592   3
   3  -4  -7 366.057 205.780   3
  -3  -4   7 831.142 314.730   3
   3  -4  -6 2099.94 400.036   3
  -3   4   6 2179.37 412.881   8
  -3  -4   6 2131.27 384.227   7
   3   4  -6 1974.90 450.399   3
   3  -4  -5 300.355 196.699   3
  -3   4   5 9.75829 104.159   8
  -3  -4   5 78.0944 118.344   7
  -3   4   5 177.221 136.452   3
   3   4  -5 178.780 166.392   3
   3  -4  -4-54.9405 150.977   2
   3  -4  -4 139.364 146.165   9
  -3   4   4 202.540 152.724   8
   3  -4  -4-1.43761 123.909   3
  -3   4   4-68.6425 101.855   3
   3   4  -4-37.9034 151.366   3
   3  -4  -3 551.919 258.145   9
  -3   4   3 327.577 160.399   3
   3   4  -3 433.474 187.123   1
   3   4  -3 413.318 213.737   3
   3  -4  -3 381.465 149.476   3
   3  -4  -3 248.250 185.512   2
   3  -4  -2 6279.84 821.349   9
   3   4  -2 5872.69 434.407   8
   3  -4  -2 6495.76 780.532   2
   3  -4  -2 5153.72 742.463   5
   3  -4  -2 6209.42 784.730   4
   3   4  -2 6410.97 696.439   3
   3  -4  -2 6488.84 543.027   3
  -3   4   2 6585.43 568.002   3
   3   4  -2 5407.08 851.516   9
   3  -4  -1 144.616 160.872   9
   3  -4  -1-66.0794 106.940   6
  -3   4   1 8.29977 61.5011   3
   3  -4  -1-83.2387 127.682   2
   3  -4  -1-130.504 153.327   5
   3   4  -1-7.95237 58.5322   2
   3  -4  -1-48.7312 104.782   4
   3   4  -1-1.69856 74.3705   3
   3   4  -1 134.867 99.4613   1
   3  -4  -1 24.2497 64.8929   3
   3  -4   0-41.8701 104.727   9
   3  -4   0 61.1271 71.3129   8
   3  -4   0 161.342 185.770   2
   3   4   0 94.5339 140.768   7
   3   4   0 26.7361 38.0782   2
  -3   4   0 95.6757 76.0017   3
   3  -4   0 50.5691 104.970   6
   3   4   0-203.803 169.085   9
   3  -4   0 103.998 128.817   5
   3   4   0 40.0486 141.820   5
  -3  -4   0-83.2142 143.627   4
   3  -4   0-62.3542 92.5520   4
   3   4   0 328.985 186.326   3
   3  -4   1 1504.07 408.131   9
   3   4   1 1269.61 400.834   9
   3  -4   1 765.154 277.567   8
   3   4   1 637.685 291.686   7
  -3   4  -1 894.158 395.542   7
  -3   4  -1 948.184 153.117   3
   3  -4   1 1118.96 279.511   6
   3  -4   1 942.337 321.394   5
   3   4   1 1955.85 505.608   5
   3  -4   1 609.380 236.686   2
  -3  -4  -1 1076.40 332.026   4
   3  -4   1 897.842 296.176   4
   3   4   1 1286.22 303.396   3
   3   4   2 7399.55 956.326   9
  -3   4  -2 7482.56 946.809   9
   3  -4   2 8901.87 833.359   2
   3  -4   2 8006.00 877.134   8
   3   4   2 8558.69 942.667   7
  -3   4  -2 7445.09 1003.21   7
   3  -4   2 8224.69 726.811   6
   3  -4   2 8042.20 899.482   5
   3   4   2 8345.85 1013.00   5
  -3  -4  -2 7524.70 805.630   4
   3  -4   2 8040.59 873.530   4
  -3   4  -2 7895.07 349.519   3
   3   4   2 8160.73 726.628   3
   3   4   3 640.337 269.354   9
  -3   4  -3 54.0882 185.951   9
   3  -4   3 359.672 206.428   8
   3   4   3 701.285 297.507   7
   3  -4   3 348.657 164.405   6
  -3   4  -3 632.123 314.200   7
   3  -4   3 417.943 220.414   5
   3   4   3 447.167 252.552   5
  -3  -4  -3 534.045 233.022   4
   3  -4   3 463.107 240.309   2
   3  -4   3 676.847 267.556   4
  -3   4  -3 705.886 287.060   2
   3   4   4 1213.35 339.113   1
  -3   4  -4 2114.74 543.399   9
   3   4   4 2101.26 496.529   7
  -3   4  -4 2064.96 540.903   7
   3   4   4 1722.97 420.704   6
   3  -4   4 1378.28 323.719   6
   3   4   4 1737.99 461.985   5
   3  -4   4 1991.37 415.772   2
  -3   4  -4 1717.32 475.978   5
  -3   4  -4 1328.37 332.921   2
  -3  -4  -4 2082.15 421.069   4
   3  -4   4 1910.28 428.190   4
   3   4   4 1785.05 307.751   3
  -3   4  -5 7220.19 989.224   9
  -3  -4  -5 8221.36 1112.12   9
   3  -4   5 8825.80 837.030   2
   3   4   5 7589.57 940.043   7
  -3   4  -5 7251.82 980.750   7
   3   4   5 8692.89 895.894   6
   3  -4   5 8572.91 785.839   6
   3   4   5 10279.4 957.766   1
   3   4   5 7501.41 942.541   5
  -3   4  -5 9401.79 1113.52   5
   3   4   5 8533.31 672.375   3
  -3   4  -6-20.9895 154.368   9
   3   4   6 253.648 138.386   3
   3   4   6 213.111 163.286   7
  -3   4  -6 373.769 298.253   7
  -3   4  -6-37.1272 124.978   2
  -3   4  -6 28.7872 92.6925   6
   3   4   6 48.1132 143.999   6
   3  -4   6 215.036 164.793   2
  -3  -4  -6 58.1054 170.773   9
   3  -4   6 173.970 162.735   6
  -3   4  -6 211.937 224.485   5
  -3  -4  -6 497.225 315.310   5
  -3  -4  -7 176.267 228.014   9
  -3   4  -7 292.076 242.631   9
  -3   4  -7 123.981 53.4338   3
  -3   4  -7-12.0250 88.3400   2
   3  -4   7 98.2950 132.608   2
  -3   4  -7 268.736 176.737   6
   3   4   7 233.584 187.661   6
   3  -4   7 27.1282 131.650   6
  -3   4  -7-21.1016 168.457   5
  -3  -4  -7 310.668 284.544   5
   3   4   7 187.654 124.717   3
  -3   4  -8 967.498 400.821   9
  -3  -4  -8 462.026 292.510   9
   3   4   8 514.444 207.372   3
  -3   4  -8 599.186 122.463   3
   3  -4   8 615.337 249.183   2
   3   4   8 711.849 287.970   6
   3  -4   8 760.326 286.037   6
  -3   4  -8 720.348 367.538   5
  -3  -4  -8 619.097 368.714   5
  -3   4  -9 308.386 248.957   9
  -3  -4  -9 478.076 325.180   9
   3  -4   9 370.992 203.957   2
  -3   4  -9 718.886 163.131   3
   3   4   9 416.789 236.267   6
  -3   4  -9 904.103 377.293   5
  -3  -4  -9-25.3118 161.492   5
   3   4   9 564.331 210.905   3
  -3  -4  -9 338.040 81.1687   2
  -3  -4 -10 4610.80 380.300   2
   3   4  10 5594.64 761.763   6
  -3  -4 -10 3280.79 764.812   9
  -3   4 -10 4469.23 875.293   5
  -3  -4 -10 4921.41 933.094   5
   3   4  10 4660.39 655.948   4
  -3   4 -10 4817.23 435.024   3
   3   4  10 4749.13 601.048   3
  -3   4 -10 4827.19 884.500   9
  -3  -4 -11 1490.87 517.477   9
  -3   4 -11 756.875 200.145   3
   3   4  11 853.767 281.597   3
  -3  -4 -11 845.000 199.329   2
   3   4  11 720.929 307.173   6
  -3   4 -11 1675.82 563.806   5
  -3  -4 -11 217.973 242.271   5
   3   4  11 614.860 244.449   4
  -3   4 -11 711.559 305.664   2
   3   4  12 2566.51 482.036   3
  -3  -4 -12 3047.30 732.237   9
   3   4  12 3539.25 646.827   6
  -3   4 -12 3857.68 853.711   5
  -3  -4 -12 2984.59 729.171   5
   3   4  12 3024.87 533.287   4
  -3   4 -12 3378.91 433.126   3
  -3  -4 -12 3484.78 407.153   2
  -3   4 -13 1014.22 261.415   3
  -3  -4 -13 940.502 248.133   2
   3   4  13 1085.32 347.735   3
   3   4  13 1286.49 402.702   6
  -3   4 -13 1183.58 479.174   5
  -3  -4 -13 2052.96 634.494   5
   3   4  13 754.563 278.924   4
  -3  -4 -13 488.183 358.858   9
  -3  -4 -14 426.903 366.917   9
  -3   4 -14 96.9565 117.921   3
  -3   4 -14 274.212 285.007   5
  -3  -4 -14 28.5512 187.327   5
   3   4  14-133.366 143.180   4
   3  -4  14 60.3143 102.944   3
  -3  -4 -15 244.579 249.395   9
  -3   4 -15 355.246 188.679   3
  -3   4 -15 537.632 430.635   5
  -3  -4 -15 546.673 351.481   5
  -3  -4 -16 1255.51 577.834   9
  -3   4 -16 1487.16 360.300   3
  -3   4 -16 1919.09 657.618   5
  -3  -4 -16 1230.21 558.518   5
  -3  -4 -16 1414.13 405.702   3
  -3   4 -17 105.866 138.496   3
  -3   4 -17 18.2681 171.370   5
  -3  -4 -17-112.550 221.707   5
  -3  -4 -17 205.661 202.359   3
  -3  -4 -17-95.2557 210.027   9
  -3   4 -18 1126.42 390.698   3
  -3   4 -18 1103.51 514.324   5
  -3  -4 -18 580.247 426.477   5
  -3  -4 -18 1131.60 408.765   3
  -3   4 -19 103.541 224.215   5
  -3  -4 -19 348.647 370.592   5
  -3  -4 -19 243.422 207.813   3
  -3  -4 -20 73.6711 152.652   5
  -3  -4 -20 158.163 200.645   3
  -3   4 -21 363.670 345.813   5
  -3  -4 -21 258.438 331.360   5
  -3  -4 -21 326.828 255.867   3
   3  -5 -21 3165.36 778.233   3
   3   5 -21 2719.95 804.651   3
   3   5 -20 1903.96 647.057   3
  -3   5  20 2330.66 639.891   4
   3  -5 -20 1358.04 608.518   3
   3  -5 -19 162.548 200.114   3
   3   5 -19 209.755 259.730   3
  -3   5  19 489.216 316.753   4
   3  -5 -18 2842.06 720.614   3
   3   5 -18 2148.89 655.757   3
  -3   5  18 2143.71 611.560   4
   3  -5 -17-169.615 197.931   3
   3   5 -17 470.810 309.856   3
  -3   5  17-6.41957 172.632   4
   3  -5 -16-336.563 260.125   3
   3   5 -16-307.017 274.345   3
  -3   5  16 93.9588 185.574   4
   3  -5 -15 3437.77 713.478   3
   3   5 -15 4133.07 822.020   3
  -3   5  15 4113.49 773.501   4
   3  -5 -14 2184.82 580.126   3
   3   5 -14 983.265 447.247   3
  -3   5  14 1456.80 451.606   4
   3  -5 -13 549.360 315.681   3
  -3  -5  13-233.108 201.487   8
  -3  -5  13 323.558 143.917   7
   3   5 -13 400.382 276.619   3
  -3   5  13 62.2391 182.516   4
   3  -5 -12 509.404 288.432   3
  -3  -5  12 412.065 205.424   8
  -3  -5  12 620.900 189.768   7
   3   5 -12 328.706 244.325   3
  -3   5  12 148.748 177.245   4
  -3  -5  11 16243.3 1157.44   8
  -3  -5  11 17364.6 900.125   7
  -3   5  11 18093.6 1435.22   4
   3  -5 -11 15525.5 1340.06   3
   3   5 -11 15990.8 1463.86   3
   3  -5 -10 1810.68 459.720   3
  -3  -5  10 1945.23 367.865   8
  -3  -5  10 1689.89 288.780   7
   3   5 -10 1325.56 430.894   3
  -3   5  10 1629.26 440.888   4
   3   5  -9 2772.70 357.225   1
   3  -5  -9 2701.79 524.666   3
  -3  -5   9 2734.90 363.109   7
   3   5  -9 2872.91 607.381   3
  -3  -5   9 3097.77 437.729   8
  -3   5   9 2830.60 555.787   4
   3  -5  -8 1355.27 359.960   3
  -3   5   8 1661.31 425.715   3
   3   5  -8 977.593 225.790   1
   3   5  -8 1625.40 444.068   3
  -3   5   7 1412.95 379.111   8
   3   5  -7 1611.22 298.310   1
   3   5  -7 1700.27 453.241   3
   3  -5  -7 1824.81 423.649   3
  -3   5   6 18.4022 144.334   8
   3   5  -6 65.2547 91.8572   1
   3   5  -6 277.386 209.971   3
   3  -5  -6 182.745 149.276   3
   3  -5  -5 7669.74 899.884   9
   3   5  -5 7508.19 863.828   3
  -3   5   5 8892.31 898.752   8
   3  -5  -5 10091.5 1086.75   2
   3   5  -5 8460.26 699.511   1
   3  -5  -5 8546.23 778.781   3
   3   5  -5 8587.74 775.786   2
   3  -5  -4 2047.16 376.192   3
   3  -5  -4 1336.61 389.994   9
  -3   5   4 1607.45 403.443   8
   3   5  -4 1684.72 321.237   2
  -3   5   4 1356.24 314.240   3
   3   5  -4 2398.18 469.293   3
   3   5  -4 1937.29 351.662   1
   3  -5  -4 2860.28 574.990   2
   3  -5  -3 11109.1 1076.82   9
   3   5  -3 11208.1 997.065   3
   3  -5  -3 12089.5 1133.79   2
   3   5  -3 9828.91 791.559   1
   3  -5  -3 11680.0 1086.09   4
   3  -5  -3 11222.2 808.880   3
  -3   5   3 10209.1 788.366   3
   3   5  -3 11051.5 777.760   2
   3  -5  -2 5116.32 730.512   9
   3  -5  -2 5144.17 730.266   2
   3   5  -2 5497.34 524.655   8
   3   5  -2 5782.54 719.080   3
   3  -5  -2 5294.82 566.921   6
   3  -5  -2 4217.38 662.128   5
   3  -5  -2 4884.46 696.125   4
   3  -5  -2 4497.26 482.991   3
  -3   5   2 4959.39 515.092   3
   3   5  -2 4346.38 448.654   2
   3   5  -2 5068.61 832.851   9
   3   5  -1 3482.77 696.528   9
   3   5  -1 3892.65 465.007   8
   3   5  -1 3841.05 580.597   7
   3  -5  -1 3602.35 467.824   6
   3  -5  -1 3664.52 601.148   2
   3  -5  -1 3694.15 621.484   5
   3  -5  -1 3613.69 604.108   4
   3  -5  -1 3346.40 584.885   9
   3   5  -1 2888.31 499.578   3
  -3   5   1 4131.09 440.408   3
   3   5  -1 3714.78 376.250   2
   3   5   0 1764.33 229.905   2
   3   5   0 1247.17 405.359   9
   3  -5   0 922.223 299.084   8
   3  -5   0 1814.60 417.422   2
  -3   5   0 1250.15 224.206   3
   3   5   0 1349.34 363.661   7
   3  -5   0 1828.41 340.533   6
   3  -5   0 2077.78 466.856   9
   3  -5   0 979.330 308.751   5
   3   5   0 1028.30 371.566   5
   3  -5   0 1497.12 385.900   4
   3   5   0 1732.35 390.842   3
   3   5   1 1280.17 143.876   2
   3  -5   1 1240.85 356.581   8
   3  -5   1 1687.98 394.762   2
  -3   5  -1 1486.11 223.457   3
   3   5   1 1918.68 450.187   7
   3  -5   1 1753.46 327.038   6
   3  -5   1 1292.43 361.070   5
   3   5   1 1378.49 422.724   5
  -3  -5  -1 1609.70 388.644   4
   3  -5   1 1219.30 339.847   4
   3   5   1 1530.00 442.723   9
   3   5   1 1555.95 362.531   3
  -3   5  -2 353.964 234.928   9
   3  -5   2 410.927 220.567   8
  -3   5  -2 279.360 96.9542   3
   3   5   2-43.8265 137.185   7
  -3   5  -2 172.945 254.854   7
   3  -5   2 360.831 172.885   6
   3   5   2 349.467 209.583   9
   3  -5   2 130.065 128.014   5
   3   5   2 557.349 284.100   5
  -3  -5  -2 484.675 240.224   4
   3  -5   2-155.537 144.235   4
   3  -5   2 447.872 252.640   2
  -3   5  -3 991.749 373.185   9
   3  -5   3 990.593 344.329   8
  -3   5  -3 984.033 150.820   3
   3   5   3 961.421 340.355   7
  -3   5  -3 688.310 367.673   7
   3   5   3 533.825 266.409   6
   3   5   3 905.584 287.004   1
   3  -5   3 1089.08 261.497   6
   3   5   3 807.337 334.139   5
  -3  -5  -3 851.491 297.909   4
   3  -5   3 969.023 304.029   2
   3   5   3 1466.73 425.763   9
  -3   5  -3 611.590 247.118   2
  -3   5  -3 1014.79 157.853   3
  -3   5  -4 1254.38 439.283   9
  -3  -5  -4 1002.37 386.776   9
   3  -5   4 1561.72 455.136   8
   3   5   4 665.077 275.972   7
  -3   5  -4 1034.58 425.975   7
   3   5   4 1030.12 339.408   6
   3  -5   4 1043.23 275.299   6
  -3   5  -4 1207.45 160.913   3
   3   5   4 1529.57 447.383   5
   3  -5   4 1190.40 344.819   2
  -3   5  -4 657.480 322.185   5
   3   5   4 1514.35 367.131   1
  -3  -5  -4 1027.99 305.817   4
  -3   5  -4 1030.79 145.122   3
   3   5   4 1086.32 282.265   3
   3   5   4 1605.67 462.124   9
  -3   5  -5 2376.88 562.687   9
  -3  -5  -5 2715.54 630.045   9
  -3   5  -5 2366.71 584.278   7
  -3   5  -5 2420.91 458.501   6
   3   5   5 2458.60 490.786   6
   3  -5   5 2542.11 429.753   6
   3  -5   5 2254.05 459.916   2
   3   5   5 1800.33 475.129   5
  -3   5  -5 1821.93 506.938   5
  -3  -5  -5 2839.36 491.696   4
  -3   5  -5 2102.29 202.240   3
  -3   5  -5 2701.91 234.421   3
   3   5   5 2557.77 401.007   3
  -3   5  -6 214.215 207.423   9
  -3  -5  -6 151.159 272.362   9
  -3   5  -6 337.884 226.662   7
  -3   5  -6 336.577 194.346   6
   3   5   6 214.852 204.538   6
  -3   5  -6 425.971 100.816   3
   3  -5   6 198.785 172.544   2
   3   5   6 337.886 177.277   3
   3  -5   6 90.5983 133.796   6
  -3   5  -6 216.889 208.728   5
  -3   5  -6 251.381 83.2491   3
  -3   5  -7 2126.70 569.181   9
  -3  -5  -7 1549.52 516.462   9
   3   5   7 1914.51 375.564   3
  -3   5  -7 2423.90 644.797   7
   3  -5   7 1770.23 407.632   2
  -3   5  -7 2568.53 492.055   6
   3   5   7 1662.69 434.413   6
   3  -5   7 2002.96 410.019   6
  -3   5  -7 1723.54 515.381   5
  -3  -5  -7 2205.14 613.480   5
  -3   5  -7 1907.97 225.648   3
  -3   5  -8 677.190 350.752   9
   3   5   8 176.000 119.896   3
   3  -5   8 467.549 274.937   2
  -3   5  -8 331.871 123.238   3
   3   5   8 262.379 206.052   6
  -3   5  -8 558.090 314.158   5
  -3  -5  -8 56.5059 198.921   5
  -3  -5  -8 457.920 306.123   9
  -3  -5  -9 12081.7 1415.91   9
  -3   5  -9 12828.1 1198.25   2
   3   5   9 13138.1 1157.20   6
  -3   5  -9 11267.2 1351.02   5
  -3  -5  -9 13598.1 1515.08   5
   3   5   9 13490.7 1027.41   3
  -3   5  -9 12324.1 675.348   3
   3  -5   9 14310.7 1210.01   2
  -3   5  -9 12750.1 1427.23   9
   3  -5  10 1175.37 375.595   2
   3   5  10 927.054 284.171   3
  -3   5 -10 1202.02 235.761   3
   3   5  10 1015.59 354.040   6
  -3   5 -10 1268.90 499.568   5
  -3  -5 -10 1668.20 546.244   5
  -3  -5 -10 1154.48 180.911   2
  -3  -5 -10 1210.03 474.126   9
  -3   5 -10 536.060 284.123   2
  -3  -5 -11 5102.81 943.906   9
   3   5  11 5468.61 779.270   6
  -3   5 -11 6332.02 1038.19   5
  -3  -5 -11 6003.08 1038.53   5
   3   5  11 5741.94 721.191   3
  -3   5 -11 5018.59 504.569   3
  -3  -5 -11 4779.73 409.842   2
  -3  -5 -12-376.035 333.205   9
  -3   5 -12 1.86843 77.6190   3
  -3  -5 -12 37.4220 61.8786   2
   3   5  12 234.838 231.797   6
  -3   5 -12-78.2154 207.471   5
  -3  -5 -12 73.4862 217.743   5
   3   5  12 158.669 140.856   3
  -3  -5 -13 24.4248 204.444   9
  -3  -5 -13 80.7718 94.5578   2
  -3   5 -13-10.4760 97.0813   3
   3   5  13 250.495 180.270   3
   3   5  13 581.308 295.254   6
  -3   5 -13 63.4123 204.203   5
  -3  -5 -13 59.0972 193.159   5
  -3  -5 -14 508.206 367.865   9
  -3   5 -14 512.354 197.193   3
  -3   5 -14 325.579 301.072   5
  -3  -5 -14-168.442 243.298   5
  -3  -5 -15 248.639 245.377   9
  -3   5 -15 270.995 187.580   3
  -3   5 -15 223.726 393.501   5
  -3  -5 -15 40.4733 227.632   5
  -3   5 -16 1666.95 390.996   3
  -3  -5 -16 1878.63 686.579   9
  -3   5 -16 1025.28 494.436   5
  -3  -5 -16 1266.48 565.338   5
  -3   5 -17 220.585 165.464   3
  -3  -5 -17 442.159 373.825   9
  -3   5 -17 603.283 388.168   5
  -3  -5 -17-435.079 361.617   5
  -3  -5 -18 403.376 383.224   9
  -3   5 -18 870.385 315.137   3
  -3   5 -18 944.792 510.349   5
  -3  -5 -18 558.269 452.346   5
  -3   5 -19 364.402 387.327   5
  -3  -5 -19 268.921 340.993   5
  -3  -5 -19 34.1371 276.063   9
  -3  -5 -20 653.849 385.730   9
  -3   5 -20 1242.27 580.839   5
  -3  -5 -20 477.845 382.366   5
  -3  -5 -20 1523.49 467.826   3
  -3   5 -21 80.8695 257.012   5
  -3  -5 -21-38.0592 246.031   5
  -3  -5 -21-61.2653 115.275   3
  -3  -5 -21-11.0677 265.293   9
   3   6 -21-207.741 257.726   3
   3  -6 -21 411.770 356.098   3
   3  -6 -20 80.1632 176.789   3
   3   6 -20-98.9080 220.408   3
   3  -6 -19 178.423 256.378   3
   3   6 -19 668.494 391.526   3
  -3   6  19-467.013 291.249   4
   3   6 -18-580.794 391.072   3
   3  -6 -18 66.1755 208.684   3
  -3   6  18 5.04135 202.334   4
   3   6 -17 328.948 242.612   3
  -3   6  17 1561.90 502.350   4
   3  -6 -17 1128.14 461.975   3
   3   6 -16 1755.96 563.779   3
   3  -6 -16 1253.61 477.810   3
  -3   6  16 1236.43 437.549   4
   3   6 -15 953.622 428.149   3
   3  -6 -15 868.930 380.004   3
  -3   6  15 406.507 275.544   4
   3   6 -14 122.135 154.760   3
   3  -6 -14-33.8583 177.647   3
  -3   6  14-106.325 213.872   4
   3   6 -13 2321.09 615.984   3
   3  -6 -13 1810.29 500.170   3
  -3   6  13 2197.39 528.679   4
   3  -6 -12 3558.54 684.767   3
  -3  -6  12 3017.52 577.658   8
   3   6 -12 3175.42 698.016   3
  -3   6  12 3669.97 659.031   4
  -3  -6  11 6416.73 768.457   8
   3   6 -11 6472.96 432.740   1
  -3   6  11 8263.64 964.888   4
   3  -6 -11 6477.93 881.514   3
   3   6 -11 6930.23 1008.10   3
   3  -6 -10 13.5158 93.9690   3
  -3  -6  10-128.850 144.449   8
   3   6 -10-0.28856 35.9278   1
   3   6 -10-72.1075 305.311   3
  -3   6  10 97.7284 134.201   4
   3   6  -9 497.134 145.728   1
   3   6  -9 601.878 321.880   3
   3  -6  -9 494.950 267.099   3
  -3   6   9 893.706 344.258   4
   3  -6  -8 98.5023 130.676   3
   3   6  -8 396.353 188.716   2
  -3   6   8 125.252 156.260   8
  -3   6   8 149.742 186.503   3
   3   6  -8 372.350 122.615   1
   3   6  -8 360.410 240.938   3
  -3   6   8 274.609 208.321   4
   3  -6  -7 63.0811 132.450   3
   3   6  -7 73.5950 93.8543   2
  -3   6   7-181.709 180.924   8
   3   6  -7-184.494 113.205   1
   3   6  -7-148.412 197.850   3
   3  -6  -6 1690.51 377.745   3
   3  -6  -6 2302.95 566.493   2
   3  -6  -6 1778.19 438.876   9
  -3   6   6 2071.87 482.435   8
   3   6  -6 1856.45 394.779   2
   3   6  -6 1785.54 302.434   1
   3   6  -6 1624.46 459.547   3
  -3   6   5 2352.09 517.298   8
   3  -6  -5 2405.23 506.868   9
   3   6  -5 1973.66 393.203   2
  -3   6   5 1539.61 363.481   3
   3   6  -5 2275.84 355.234   1
   3   6  -5 2064.31 479.003   3
   3  -6  -5 2602.15 580.050   2
   3  -6  -5 2339.48 426.308   3
  -3   6   4 1201.37 379.971   8
   3   6  -4 1148.00 285.259   2
  -3   6   4 344.566 183.706   3
   3   6  -4 877.317 301.121   3
   3  -6  -4 906.780 352.605   2
   3  -6  -4 969.859 327.445   9
   3   6  -4 1010.27 254.083   1
   3  -6  -4 1291.61 329.575   3
   3  -6  -3 1049.64 338.395   9
   3   6  -3 238.273 136.080   1
  -3   6   3 429.523 280.065   8
  -3   6   3 716.180 219.712   3
   3   6  -3 510.635 176.741   2
   3  -6  -3 823.327 224.614   6
   3  -6  -3 608.037 297.909   2
   3  -6  -3 674.316 289.705   5
   3  -6  -3 682.092 279.793   4
   3   6  -3 1041.77 341.517   3
   3  -6  -3 729.038 240.636   3
   3   6  -2 283.710 233.222   9
   3   6  -2 196.125 129.257   8
  -3   6   2 174.965 138.112   3
   3   6  -2 372.634 210.322   7
   3  -6  -2 487.499 178.410   6
   3   6  -2-14.6876 59.8768   1
   3  -6  -2-361.036 240.262   2
   3   6  -2 219.684 127.901   2
   3  -6  -2 384.951 208.209   5
   3  -6  -2 108.980 146.207   9
   3  -6  -2 35.7535 94.4415   4
   3   6  -2 161.417 172.252   3
   3  -6  -1 878.563 294.703   9
   3   6  -1 1205.57 425.190   9
   3   6  -1 967.465 271.742   8
  -3   6   1 1117.34 254.271   3
   3   6  -1 1295.31 332.787   7
   3  -6  -1 1030.85 364.596   2
   3  -6  -1 948.336 232.090   6
   3   6  -1 1020.64 220.524   2
   3  -6  -1 1375.55 370.897   5
   3  -6  -1 1080.58 346.467   4
   3   6  -1 857.200 306.468   3
   3  -6   0 1396.87 391.603   2
  -3   6   0 1116.86 236.453   3
   3  -6   0 1320.41 371.762   8
   3   6   0 1299.65 349.478   7
   3   6   0 866.458 349.672   9
   3  -6   0 1379.69 287.922   6
   3  -6   0 1230.74 354.338   5
   3   6   0 1107.27 394.429   5
   3  -6   0 1537.97 392.362   4
   3   6   0 944.290 184.692   2
   3   6   0 1390.61 385.345   3
   3   6   1 9227.32 1105.86   9
   3  -6   1 8252.10 918.561   2
   3   6   1 7817.16 431.929   2
   3  -6   1 8404.36 973.385   8
   3   6   1 8805.39 931.370   7
   3  -6   1 9249.38 715.392   6
   3  -6   1 8999.95 917.456   5
   3   6   1 10645.0 1180.89   5
  -3   6  -1 9647.50 636.486   3
   3   6   2 10678.0 1168.53   9
  -3   6  -2 11944.0 1190.94   9
   3  -6   2 9613.99 1065.42   8
   3   6   2 9956.26 1011.05   7
  -3   6  -2 10397.0 1231.97   7
   3  -6   2 11135.8 799.999   6
   3   6   2 12064.0 978.598   1
   3  -6   2 10769.8 999.554   5
   3   6   2 10419.8 1160.70   5
  -3  -6  -2 10607.9 969.348   4
  -3   6  -2 10495.9 626.202   3
   3  -6   2 11726.3 1084.37   2
   3   6   3 4116.31 719.075   9
  -3   6  -3 4552.72 753.243   9
   3  -6   3 3679.00 684.822   8
   3   6   3 4499.18 699.439   7
  -3   6  -3 4018.11 768.510   7
   3   6   3 4475.96 685.984   6
   3  -6   3 4371.81 522.131   6
   3   6   3 4144.06 735.561   5
  -3  -6  -3 5040.42 657.525   4
   3  -6   3 3819.28 629.487   2
  -3   6  -3 4104.19 373.166   3
  -3   6  -4 64.2464 68.9832   3
  -3   6  -4 96.0114 154.917   9
   3  -6   4-142.084 183.459   8
  -3   6  -4 67.3064 228.809   7
   3   6   4 26.4064 133.785   6
   3  -6   4 168.390 175.020   6
   3   6   4-257.723 201.201   5
   3  -6   4 62.4964 141.537   2
  -3   6  -4-4.03705 122.743   5
  -3  -6  -4-28.7681 116.249   4
  -3   6  -4 31.8755 67.6626   3
   3   6   4 1.78597 59.3326   3
   3   6   4 35.9400 87.8434   9
  -3   6  -5 546.024 300.093   9
  -3  -6  -5 372.448 273.448   9
  -3   6  -5 236.548 227.127   7
  -3   6  -5 471.216 212.723   6
   3   6   5 339.257 251.191   6
   3  -6   5 784.545 263.506   6
   3  -6   5 237.028 195.010   2
  -3   6  -5 570.307 283.291   5
  -3   6  -5 514.437 139.847   3
   3  -6   5 977.247 383.662   8
  -3  -6  -5 528.834 217.869   4
   3   6   5 550.848 199.657   3
  -3   6  -5 338.676 115.275   3
   3   6   6 294.762 160.992   3
  -3  -6  -6 480.824 314.892   9
  -3   6  -6 377.485 246.666   9
  -3   6  -6 810.447 391.009   7
  -3   6  -6 297.316 174.794   6
  -3   6  -6 52.2491 134.029   2
   3   6   6 298.531 247.876   6
   3  -6   6 325.855 206.453   2
  -3   6  -6 294.425 127.286   3
  -3   6  -6 415.221 266.452   5
  -3   6  -7 887.696 375.652   9
  -3   6  -7 742.682 395.527   7
  -3   6  -7 1166.48 371.186   2
  -3   6  -7 1105.03 363.064   6
   3  -6   7 1230.90 383.404   2
   3   6   7 1543.17 404.409   6
  -3   6  -7 1376.00 235.952   3
   3   6   7 1654.06 367.381   3
  -3   6  -7 901.161 409.026   5
  -3  -6  -7 1372.70 506.874   5
  -3  -6  -7 1647.31 537.316   9
  -3  -6  -8 1133.63 475.700   9
   3   6   8 942.668 300.266   3
  -3   6  -8 1329.59 442.936   2
   3  -6   8 1307.44 386.960   2
  -3   6  -8 993.147 422.330   9
   3   6   8 1520.35 396.427   6
  -3   6  -8 1024.94 211.914   3
  -3   6  -8 1860.25 547.973   5
  -3  -6  -8 1425.19 452.668   5
  -3   6  -9-85.1828 203.394   9
   3   6   9 138.445 146.415   3
   3  -6   9 547.090 270.954   2
  -3  -6  -9 553.393 345.400   9
  -3   6  -9 146.480 108.667   3
   3   6   9 71.1149 112.611   6
  -3  -6  -9 139.359 190.543   1
  -3   6  -9 285.598 276.546   5
  -3  -6  -9-85.6583 188.041   5
  -3  -6 -10 19.6653 140.129   1
   3   6  10 657.415 279.914   3
   3  -6  10 236.796 200.356   2
  -3  -6 -10 280.793 80.3768   2
  -3  -6 -10 181.263 73.9150   2
  -3   6 -10 200.566 117.728   3
   3   6  10 33.3895 158.837   6
  -3   6 -10 750.438 368.010   5
  -3  -6 -10 318.733 283.510   9
  -3  -6 -10 34.3558 189.331   5
  -3  -6 -11 33.4499 273.516   9
  -3  -6 -11 225.842 208.323   1
   3   6  11 42.7449 103.162   3
  -3  -6 -11 55.3649 55.9393   2
  -3   6 -11 77.1610 94.2418   3
   3   6  11 36.3445 168.959   6
  -3   6 -11 68.7951 181.673   5
  -3  -6 -11-20.9756 59.9394   2
  -3  -6 -11 148.230 243.290   5
   3  -6  11 201.239 214.390   2
  -3  -6 -12 2818.57 722.579   9
  -3  -6 -12 2844.25 640.559   1
  -3  -6 -12 1796.22 271.077   2
  -3   6 -12 1992.21 367.291   3
   3   6  12 2516.08 559.092   6
  -3   6 -12 2644.29 683.397   5
  -3  -6 -12 2454.97 708.423   5
  -3  -6 -12 2357.72 336.182   2
  -3  -6 -13 714.132 458.875   9
  -3  -6 -13 716.685 356.394   1
  -3   6 -13 627.860 238.847   3
   3   6  13 798.832 367.826   6
  -3   6 -13 446.641 331.825   5
  -3  -6 -13 828.666 421.063   5
  -3  -6 -14 2786.79 774.084   9
  -3  -6 -14 2451.94 631.783   1
  -3   6 -14 2065.59 379.459   3
  -3   6 -14 2571.30 780.754   5
  -3  -6 -14 2028.54 675.341   5
  -3  -6 -15 1592.78 577.766   9
  -3   6 -15 1101.17 312.539   3
  -3  -6 -15 685.142 386.667   1
  -3   6 -15 1218.57 533.831   5
  -3  -6 -15 1237.60 552.533   5
  -3  -6 -16 416.825 347.753   9
  -3  -6 -16 167.286 204.531   1
  -3   6 -16 174.525 142.776   3
  -3   6 -16 397.568 362.935   5
  -3  -6 -16-236.042 262.318   5
  -3  -6 -17 249.527 309.324   9
  -3   6 -17-139.340 122.559   3
  -3   6 -17-358.335 323.718   5
  -3  -6 -17 223.121 295.265   5
  -3  -6 -18 168.829 311.862   9
  -3   6 -18-1.95734 94.7585   5
  -3  -6 -18-134.650 278.042   5
  -3  -6 -19 209.547 252.253   9
  -3   6 -19 24.4606 162.063   5
  -3  -6 -19-62.1915 234.938   5
  -3  -6 -20 179.428 344.668   9
  -3   6 -20 65.8329 210.940   5
  -3  -6 -20-655.288 455.440   5
   3   7 -20 656.359 439.469   3
   3  -7 -20 583.175 397.212   3
   3   7 -19 525.896 319.850   3
   3  -7 -19 38.0882 124.918   3
   3   7 -18 829.021 464.355   3
   3  -7 -18-37.6367 120.093   3
  -3   7  18 668.108 335.827   4
   3   7 -17-1.59223 142.937   3
   3  -7 -17-1.42643 99.4132   3
  -3   7  17 254.061 238.042   4
   3  -7 -16 72.8970 165.790   3
   3   7 -16 140.088 194.002   3
  -3   7  16 577.779 273.449   4
   3  -7 -15 413.432 328.185   3
   3   7 -15 716.472 403.626   3
  -3   7  15 31.9082 119.462   4
   3  -7 -14 698.876 326.879   3
   3   7 -14 770.185 414.243   3
  -3   7  14 1118.97 391.815   4
   3  -7 -13 238.601 275.834   3
   3   7 -13 267.933 253.944   3
  -3   7  13-246.590 226.251   4
  -3   7  12 13605.4 1256.20   4
   3  -7 -12 12651.5 1292.04   3
   3   7 -12 13800.9 1469.10   3
   3  -7 -11-50.2446 156.484   3
  -3  -7  11 69.8886 177.968   8
   3   7 -11-271.550 275.389   3
  -3   7  11 99.0678 151.888   4
   3  -7 -10 5138.00 760.671   3
  -3  -7  10 4648.57 639.507   8
   3   7 -10 5436.04 891.553   3
   3  -7  -9 963.768 347.859   3
   3   7  -9 1283.74 448.453   3
   3  -7  -8 77.1180 128.142   3
  -3   7   8 74.0547 161.690   8
   3   7  -8 52.4018 104.347   2
   3   7  -8 274.266 175.898   3
  -3   7   7 2047.75 522.104   8
   3   7  -7 1375.67 373.300   2
  -3   7   7 2348.95 509.845   3
   3   7  -7 2090.17 552.198   3
   3  -7  -7 2716.21 651.120   2
   3  -7  -7 2297.49 478.929   3
   3  -7  -6 2840.02 549.365   9
  -3   7   6 2658.82 580.103   8
   3   7  -6 2902.80 514.086   2
   3   7  -6 2981.46 623.385   3
   3  -7  -6 3527.66 696.859   2
   3  -7  -6 2483.23 479.415   3
   3  -7  -5-35.1687 138.235   9
  -3   7   5 238.952 221.291   8
   3   7  -5-120.258 112.916   2
   3   7  -5-17.3014 121.507   3
   3  -7  -5-269.550 236.900   2
   3  -7  -5 178.255 146.291   3
   3  -7  -4 586.319 248.397   9
  -3   7   4 112.656 166.682   8
  -3   7   4 417.670 239.372   3
   3  -7  -4 212.197 139.139   6
   3   7  -4 448.248 194.071   2
   3  -7  -4 122.202 156.727   2
   3  -7  -4 845.346 298.534   4
   3   7  -4 570.662 294.333   3
   3  -7  -4 491.765 241.084   3
   3  -7  -3 2083.06 452.881   9
   3   7  -3 2061.28 399.317   8
  -3   7   3 1890.58 497.386   8
  -3   7   3-21.1964 74.4696   3
   3  -7  -3 2354.37 348.232   6
   3  -7  -3 1972.58 512.142   2
   3   7  -3 2206.01 395.053   2
   3  -7  -3 2062.75 476.225   5
   3  -7  -3 2325.02 501.538   4
   3   7  -3 1943.98 475.109   3
   3   7  -2 5088.27 560.288   2
   3  -7  -2 3258.38 561.682   9
   3   7  -2 4429.00 828.221   9
   3   7  -2 4600.67 623.509   8
   3   7  -2 4298.38 586.638   7
   3  -7  -2 4692.14 477.124   6
   3  -7  -2 5482.19 828.097   2
   3  -7  -2 4541.72 672.300   5
   3  -7  -2 5986.26 780.807   4
   3   7  -2 5205.48 760.485   3
  -3   7   2 5063.34 586.715   3
   3   7  -1 373.981 249.812   9
   3   7  -1-290.163 177.605   8
   3  -7  -1 150.490 172.301   2
   3   7  -1-110.389 145.227   7
  -3   7   1 1.51063 104.812   3
   3  -7  -1 3.50456 61.9663   6
   3  -7  -1-19.0968 109.114   5
   3   7  -1-60.8363 76.5952   2
   3   7  -1 90.0093 131.000   3
   3  -7  -1-92.1784 102.545   9
   3   7   0 89.8739 153.080   9
   3  -7   0 404.857 227.857   2
  -3   7   0 713.054 219.414   3
   3   7   0 500.731 242.287   7
   3  -7   0 657.402 192.322   6
   3  -7   0 618.387 252.262   5
   3   7   0 816.016 362.348   5
   3   7   0 1148.44 360.974   3
   3   7   0 527.836 153.659   2
  -3   7  -1 829.524 208.618   3
   3  -7   1 318.162 210.650   8
   3   7   1 415.242 215.805   7
   3   7   1 1057.52 377.160   9
   3   7   1 548.704 138.659   2
   3  -7   1 767.601 208.712   6
   3  -7   1 656.205 254.586   5
   3   7   1 320.465 208.849   5
   3  -7   1 387.193 237.310   2
   3   7   2 322.754 227.294   9
  -3   7  -2 92.5411 155.349   9
   3  -7   2 236.245 202.275   8
   3   7   2 593.506 272.346   7
  -3   7  -2 365.953 138.465   3
   3  -7   2 295.701 146.282   6
  -3  -7  -2 78.7186 135.824   4
   3  -7   2 352.687 242.571   2
  -3   7  -2 296.394 202.267   2
   3   7   3 1689.88 472.369   9
  -3   7  -3 1862.39 486.965   9
   3  -7   3 2981.05 636.083   8
  -3   7  -3 1452.34 517.303   7
   3   7   3 1467.72 411.896   6
  -3   7  -3 1975.96 302.034   3
   3  -7   3 2105.48 356.910   6
   3   7   3 1844.36 500.447   5
  -3  -7  -3 2032.26 423.885   4
   3  -7   3 2568.64 542.517   2
  -3   7  -3 2079.59 502.908   2
   3  -7   4 249.497 204.243   8
  -3   7  -4 806.021 386.124   7
  -3   7  -4 685.508 313.054   9
   3   7   4 216.834 199.557   6
   3  -7   4 447.455 178.184   6
   3   7   4 510.873 269.313   5
  -3   7  -4 240.387 208.321   2
   3  -7   4 636.438 307.424   2
  -3  -7  -4 356.828 192.441   4
   3   7   4 485.305 203.238   3
  -3   7  -4 521.696 179.339   3
  -3   7  -4 207.779 110.576   3
  -3   7  -5 12.9194 187.586   9
  -3   7  -5 81.9164 106.286   6
  -3   7  -5-393.536 305.731   7
   3   7   5 262.189 164.235   6
  -3   7  -5 343.176 243.250   2
   3  -7   5 44.8064 122.800   2
  -3   7  -5 198.619 209.427   5
  -3   7  -5 220.083 118.462   3
  -3  -7  -5 98.8444 104.217   4
  -3   7  -5 112.486 98.0212   3
   3   7   5-69.5795 107.213   3
  -3   7  -6 698.341 320.898   9
  -3  -7  -6 212.984 147.560   1
  -3  -7  -6 193.525 226.990   9
  -3   7  -6-397.638 307.044   7
  -3   7  -6 345.247 185.793   6
   3   7   6 416.747 233.458   6
   3  -7   6 164.926 166.160   2
  -3   7  -6 452.663 273.363   5
  -3   7  -6 468.329 174.439   3
  -3  -7  -6 415.654 209.374   4
   3   7   6 957.153 294.461   3
  -3   7  -7 322.841 279.983   9
  -3  -7  -7 577.513 326.545   9
  -3   7  -7 491.874 362.933   7
   3   7   7 299.583 187.819   3
  -3   7  -7 258.779 181.412   6
   3  -7   7 250.621 214.049   2
   3   7   7 596.195 264.045   6
  -3  -7  -7 93.8005 140.827   1
  -3   7  -7 183.766 118.357   3
  -3   7  -7 175.542 221.534   5
   3   7   8 1610.83 379.167   3
  -3   7  -8 1091.87 436.144   7
   3  -7   8 1773.03 463.902   2
  -3   7  -8 663.941 345.554   9
   3   7   8 1298.56 395.478   6
  -3  -7  -8 1567.14 447.311   1
  -3   7  -8 1266.83 259.632   3
  -3   7  -8 1636.71 504.369   5
  -3  -7  -8 899.635 402.983   9
  -3  -7  -8 1658.26 538.452   5
   3   7   9 1463.23 392.521   3
   3  -7   9 1193.35 427.766   2
  -3  -7  -9 1120.57 479.931   9
   3   7   9 1795.69 445.427   6
  -3  -7  -9 1694.08 477.689   1
  -3   7  -9 1568.73 301.362   3
  -3  -7  -9 1066.20 126.220   2
  -3   7  -9 1402.98 485.285   5
  -3  -7  -9 1377.64 531.816   5
  -3   7  -9 1797.24 544.908   9
  -3  -7 -10 1746.60 583.719   9
   3  -7  10 1679.29 471.919   2
  -3   7 -10 1661.54 319.166   3
   3   7  10 1090.59 375.420   6
  -3  -7 -10 1639.11 479.922   1
  -3   7 -10 1489.49 547.051   5
  -3  -7 -10 727.425 372.005   5
  -3   7 -10 1103.04 455.202   9
  -3  -7 -10 999.265 164.689   2
   3   7  11 5677.39 802.692   6
  -3  -7 -11 5152.90 437.184   2
  -3  -7 -11 5574.47 900.047   1
  -3   7 -11 5654.37 992.835   5
  -3  -7 -11 6004.92 1059.38   5
   3  -7  11 5120.26 845.685   2
  -3  -7 -11 5053.78 961.183   9
  -3   7 -11 5328.48 589.574   3
  -3  -7 -12 296.727 313.208   9
  -3   7 -12 958.887 277.100   3
   3   7  12 559.839 293.545   6
  -3  -7 -12 659.679 191.068   2
  -3  -7 -12 819.271 367.677   1
  -3   7 -12 697.967 368.297   5
  -3  -7 -12 1079.63 507.768   5
  -3   7 -13 995.135 282.760   3
  -3  -7 -13 801.474 357.962   1
   3   7  13 2144.38 537.696   6
  -3   7 -13 1576.83 579.257   5
  -3  -7 -13 1719.00 615.076   5
  -3  -7 -13 1618.83 302.962   2
  -3  -7 -13 1200.29 523.743   9
  -3   7 -14-84.0407 139.682   3
  -3  -7 -14 6.59697 192.273   9
  -3  -7 -14-119.710 148.606   1
   3   7  14-87.5632 153.498   6
  -3   7 -14-45.1719 214.292   5
  -3  -7 -14-365.590 342.643   5
  -3  -7 -14 272.073 141.867   2
  -3   7 -15 234.093 190.677   3
  -3  -7 -15-225.281 305.003   9
  -3  -7 -15-227.197 257.165   1
  -3   7 -15 87.4116 216.990   5
  -3  -7 -15-563.674 379.956   5
  -3  -7 -16 258.552 332.879   9
  -3   7 -16 147.366 147.812   3
  -3  -7 -16 988.773 432.869   1
  -3   7 -16 406.952 326.586   5
  -3  -7 -16-121.467 190.048   5
  -3  -7 -17-90.3332 243.717   9
  -3  -7 -17 293.716 269.649   1
  -3   7 -17 361.418 299.608   5
  -3  -7 -17-275.270 310.582   5
  -3  -7 -18 507.666 333.198   1
  -3  -7 -18 301.675 315.128   9
  -3   7 -18 616.968 417.578   5
  -3  -7 -18 236.382 305.904   5
  -3  -7 -19 254.160 376.569   9
  -3   7 -19 55.8277 116.531   5
  -3  -7 -19 262.412 340.362   5
  -3  -7 -20 175.652 399.653   9
  -3   7 -20 568.662 379.282   5
  -3  -7 -20 15.5499 169.178   5
   3  -8 -20 92.5386 149.865   3
   3   8 -20-98.1634 222.469   3
   3   8 -19 589.765 377.846   3
   3  -8 -19 772.685 412.285   3
   3   8 -18 1052.94 487.291   3
   3  -8 -18 741.973 397.858   3
   3  -8 -17 222.031 217.215   3
   3   8 -17-312.674 296.912   3
   3  -8 -16 115.737 203.858   3
   3   8 -16 36.6815 165.120   3
   3  -8 -15 147.968 217.952   3
   3   8 -15-390.765 304.212   3
   3  -8 -14 5007.33 889.082   3
   3   8 -14 4293.89 872.826   3
   3  -8 -13 717.664 343.049   3
   3   8 -13 699.312 358.868   3
   3  -8 -12 213.476 221.233   3
   3   8 -12-151.285 241.271   3
   3  -8 -11-435.967 270.331   3
  -3  -8  11 71.4339 157.956   8
   3   8 -11-25.9360 174.549   3
   3   8 -10-302.877 259.947   3
   3  -8 -10 227.845 190.248   3
   3  -8  -9 3083.28 717.965   2
  -3   8   9 2702.45 624.167   8
   3   8  -9 2898.17 700.089   3
   3  -8  -9 2732.10 582.263   3
  -3   8   8 30129.9 2099.48   8
   3   8  -8 29340.1 2054.46   3
   3  -8  -8 30414.9 2227.28   2
   3  -8  -8 30588.4 1825.96   3
  -3   8   7 2016.74 570.735   8
   3   8  -7 2210.31 494.949   2
   3  -8  -7 1722.72 441.917   9
   3   8  -7 2147.22 554.543   3
   3  -8  -7 2397.47 625.743   2
   3  -8  -7 2858.36 546.065   3
   3  -8  -6 9863.68 1021.46   9
  -3   8   6 12321.4 1324.58   8
   3  -8  -6 12481.9 1380.00   2
   3   8  -6 11833.0 1271.95   3
   3  -8  -6 11317.6 1053.45   3
  -3   8   6 11617.7 1093.93   3
   3   8  -6 10585.3 1016.98   2
   3  -8  -5 1460.14 403.079   9
  -3   8   5 1200.58 423.099   8
   3  -8  -5 1735.60 284.329   6
   3   8  -5 1826.37 413.978   2
   3  -8  -5 1462.09 477.935   2
   3   8  -5 1989.41 521.046   3
   3  -8  -4 65.2836 81.5623   9
  -3   8   4 18.0888 155.322   8
   3  -8  -4-30.4423 72.6425   6
   3  -8  -4-276.410 225.323   2
   3   8  -4 20.8074 60.2975   2
   3  -8  -4 59.8662 113.870   5
   3   8  -4-116.863 182.868   3
   3  -8  -3 925.223 290.356   9
   3   8  -3 1607.31 408.991   8
  -3   8   3 1072.79 403.174   8
   3   8  -3 1228.66 301.852   7
   3  -8  -3 1123.42 450.246   2
   3  -8  -3 1383.90 244.730   6
   3   8  -3 1252.06 311.927   2
   3  -8  -3 1259.76 368.165   5
   3   8  -3 1361.37 445.564   3
   3   8  -2-145.096 178.225   8
  -3   8   2 77.5483 88.6530   3
   3  -8  -2 44.4392 168.091   2
   3   8  -2-204.561 167.681   7
   3  -8  -2-46.7469 63.8858   6
   3  -8  -2-203.520 155.247   5
   3   8  -2-68.9191 117.190   2
   3   8  -2-218.137 207.239   3
   3  -8  -2-411.342 198.103   9
   3  -8  -1 23.1921 166.724   2
  -3   8   1-14.4863 71.9660   3
   3   8  -1-42.4367 105.547   8
   3   8  -1-130.310 151.492   7
   3  -8  -1-69.8090 78.3963   6
   3  -8  -1 50.7904 104.284   5
   3   8  -1 418.451 252.796   5
   3   8  -1 26.9903 98.7222   2
   3   8  -1-162.892 201.463   3
   3  -8   0 722.148 334.288   2
   3   8   0 725.788 205.640   2
  -3   8   0 627.703 220.261   3
   3   8   0 821.957 337.047   8
   3   8   0 404.706 215.225   7
   3   8   0 653.382 314.163   9
   3  -8   0 549.867 170.134   6
   3  -8   0 266.427 163.990   5
   3   8   0 704.664 337.681   5
   3   8   0 712.067 311.372   3
   3   8   1-148.871 173.199   9
   3  -8   1 296.443 232.281   8
   3   8   1-248.968 192.951   7
   3   8   1 1.40364 51.3781   2
   3  -8   1-26.6654 77.4395   6
   3   8   1-29.8060 157.117   5
  -3   8  -1-127.132 108.005   3
   3  -8   1 268.699 220.679   2
   3   8   2 462.819 261.847   9
  -3   8  -2 413.507 164.122   3
  -3   8  -2 94.1374 137.851   9
   3  -8   2 249.047 224.090   8
   3  -8   2 93.4629 103.835   6
   3   8   2 121.551 175.818   5
   3  -8   2 272.891 252.403   2
  -3   8  -3 1439.65 283.450   3
   3   8   3 1091.42 407.790   9
  -3   8  -3 854.125 332.604   9
  -3   8  -3 1329.06 463.222   7
   3   8   3 1173.97 353.047   6
   3   8   3 533.032 285.546   5
  -3  -8  -3 810.782 271.323   4
   3  -8   3 687.556 307.143   2
  -3   8  -4 1950.02 488.535   9
  -3  -8  -4 1270.59 385.524   1
  -3   8  -4 1868.37 539.147   7
   3   8   4 1945.37 471.948   6
   3  -8   4 2139.23 525.823   2
  -3  -8  -4 1926.97 413.652   4
   3   8   4 991.456 314.151   3
  -3   8  -4 1367.36 289.888   3
  -3   8  -4 1822.47 307.450   3
  -3   8  -5 431.156 229.129   9
  -3   8  -5 484.194 319.730   7
  -3   8  -5 665.157 268.755   6
   3   8   5 397.603 243.477   6
  -3  -8  -5 537.477 266.061   1
   3  -8   5 430.873 240.758   2
  -3  -8  -5 658.721 254.361   4
  -3   8  -5 349.482 151.048   3
  -3   8  -5 233.366 117.638   3
   3   8   5 356.301 200.119   3
  -3   8  -6 327.737 230.735   9
  -3   8  -6 325.011 281.450   7
  -3   8  -6 152.598 169.999   6
   3   8   6 177.478 181.440   6
  -3  -8  -6 284.904 215.218   1
   3  -8   6 269.675 223.513   2
  -3   8  -6 175.345 206.084   5
  -3   8  -6 211.848 130.415   3
  -3  -8  -6 327.804 181.122   4
   3   8   6-156.718 150.870   3
   3   8   7 516.044 228.604   3
  -3   8  -7-212.135 236.614   9
  -3  -8  -7 246.160 230.836   9
  -3   8  -7-263.713 288.324   7
  -3   8  -7 395.473 205.946   6
   3   8   7 211.543 168.911   6
   3  -8   7 494.554 270.217   2
  -3  -8  -7-16.8778 156.781   1
  -3   8  -7 83.8378 157.975   5
  -3   8  -7 445.258 167.153   3
  -3   8  -8 111.539 214.944   9
  -3  -8  -8 25.6919 170.480   9
  -3   8  -8 75.5964 243.135   7
   3  -8   8 316.394 224.778   2
  -3  -8  -8 199.951 60.3148   2
   3   8   8 246.227 169.462   6
  -3  -8  -8 480.146 301.989   1
  -3   8  -8 439.168 191.909   3
  -3   8  -8 71.0952 181.083   5
  -3  -8  -9 6839.05 404.450   2
  -3  -8  -9 8049.04 1029.98   1
  -3   8  -9 9540.24 1254.72   7
   3   8   9 7597.95 910.434   6
  -3   8  -9 8381.81 1170.63   5
  -3  -8  -9 7852.94 1163.34   5
  -3  -8  -9 7857.15 1165.22   9
  -3   8  -9 8232.52 734.202   3
   3  -8   9 7911.68 1029.21   2
  -3   8  -9 8537.06 1185.86   9
  -3  -8 -10 16.0252 202.294   9
   3  -8  10 156.359 178.637   2
   3   8  10 117.825 147.578   6
  -3   8 -10-40.1169 74.7610   3
  -3   8 -10-81.9018 172.349   5
  -3  -8 -10-14.5640 175.425   1
  -3  -8 -10-234.115 268.430   5
  -3  -8 -10 134.313 78.8197   2
  -3   8 -10 140.986 173.041   9
  -3  -8 -11-204.209 223.336   9
   3  -8  11 11.6373 159.812   2
  -3  -8 -11 241.488 106.444   2
  -3   8 -11 389.395 191.217   3
   3   8  11 538.361 284.128   6
  -3   8 -11 522.104 326.306   5
  -3  -8 -11-102.869 206.167   1
  -3  -8 -11-399.553 336.718   5
  -3  -8 -12 13403.1 1605.62   9
  -3  -8 -12 14198.6 1452.67   1
   3   8  12 11255.3 1157.20   6
  -3   8 -12 13767.4 1608.73   5
  -3  -8 -12 14278.9 1653.23   5
  -3   8 -12 12920.8 989.821   3
   3  -8  12 12694.9 1364.76   2
  -3  -8 -12 12146.3 763.577   2
  -3  -8 -13 6.49088 171.059   9
  -3   8 -13 638.089 254.103   3
  -3  -8 -13 904.317 236.282   2
   3   8  13 697.008 323.714   6
  -3   8 -13 309.750 216.593   5
  -3  -8 -13 1085.57 469.318   1
  -3  -8 -13 678.010 402.639   5
  -3  -8 -14 223.549 310.639   9
  -3   8 -14 135.409 120.201   3
   3   8  14 12.5156 155.776   6
  -3  -8 -14 344.927 306.986   1
  -3   8 -14-508.921 359.712   5
  -3  -8 -14 205.451 233.862   5
  -3  -8 -15 62.9674 184.048   9
  -3   8 -15-37.3164 106.750   3
  -3  -8 -15 114.854 200.806   1
  -3   8 -15 154.183 264.126   5
  -3  -8 -15-421.601 369.389   5
  -3  -8 -16 116.695 271.234   9
  -3   8 -16 463.854 218.611   3
  -3  -8 -16 20.5749 192.765   1
  -3   8 -16-170.275 292.087   5
  -3  -8 -16-434.322 350.338   5
  -3  -8 -17 1107.85 587.411   9
  -3  -8 -17 1151.06 478.137   1
  -3   8 -17 2030.35 712.095   5
  -3  -8 -17 666.443 404.919   5
  -3  -8 -18-417.396 381.158   9
  -3  -8 -18-459.088 294.517   1
  -3   8 -18 259.652 297.949   5
  -3  -8 -18-222.312 295.249   5
  -3  -8 -19 405.989 368.081   9
  -3  -8 -19 543.727 399.179   1
  -3   8 -19-157.172 357.043   5
  -3  -8 -19-90.5327 178.683   5
   3  -9 -19 987.710 459.586   3
   3   9 -19 69.8280 210.178   3
   3  -9 -18 49.6597 113.211   3
   3   9 -18-315.646 296.465   3
   3  -9 -17 71.6190 163.441   3
   3   9 -17-612.160 421.222   3
   3  -9 -16 571.920 329.049   3
   3   9 -16-141.140 241.266   3
   3   9 -15 1189.98 537.681   3
   3  -9 -15 1920.14 556.204   3
   3   9 -14 1610.56 559.015   3
   3  -9 -14 1035.42 430.422   3
   3   9 -13-331.691 304.057   3
   3  -9 -13-181.845 181.777   3
   3   9 -12-159.737 226.889   3
   3  -9 -12 189.127 168.620   3
   3  -9 -11 2124.93 654.668   2
   3   9 -11 3064.48 736.340   3
   3  -9 -11 3039.44 650.450   3
   3   9 -10 72.7685 200.328   3
   3  -9 -10-357.931 259.122   3
  -3   9   9 605.812 407.489   8
   3   9  -9 197.524 216.625   3
   3  -9  -9 225.448 232.900   2
   3  -9  -9 264.671 200.726   3
   3  -9  -8 1760.35 469.884   9
  -3   9   8 2178.18 631.711   8
   3   9  -8 1840.70 560.649   3
   3  -9  -8 2106.43 626.373   2
   3  -9  -8 2443.46 554.011   3
   3  -9  -7 2207.07 482.811   9
  -3   9   7 1931.10 589.487   8
   3  -9  -7 1931.98 559.290   2
   3   9  -7 2211.71 579.722   3
   3  -9  -7 2227.71 504.710   3
   3  -9  -6 632.041 256.765   9
  -3   9   6 148.116 226.762   8
   3  -9  -6 272.855 108.139   6
   3   9  -6 272.625 196.230   2
   3  -9  -6 50.3633 238.492   2
   3   9  -6 649.665 359.645   3
  -3   9   5 2031.36 584.286   8
  -3   9   5 1361.38 399.030   3
   3  -9  -5 1093.17 315.706   9
   3  -9  -5 1377.44 216.600   6
   3  -9  -5 1816.06 548.821   2
   3   9  -5 2019.48 467.591   2
   3  -9  -5 704.372 283.567   5
   3   9  -5 1563.39 507.136   3
   3   9  -4 15238.0 1193.49   2
   3  -9  -4 15204.3 1529.87   2
  -3   9   4 16882.1 1619.83   8
   3   9  -4 16064.3 1524.58   3
   3  -9  -4 14540.5 680.763   6
   3  -9  -4 12052.3 1066.85   5
  -3   9   4 15058.3 1204.49   3
   3  -9  -4 12475.3 1039.77   9
   3   9  -3 6461.12 741.700   2
   3  -9  -3 7985.39 1110.35   2
   3   9  -3 7007.40 906.748   8
  -3   9   3 6647.18 1032.95   8
   3   9  -3 6219.07 660.488   7
   3  -9  -3 6640.53 461.542   6
   3  -9  -3 5920.03 729.722   5
   3   9  -3 6144.48 945.294   3
   3  -9  -3 6077.33 711.054   9
  -3   9   2 704.655 372.805   8
   3   9  -2 753.148 301.631   8
   3  -9  -2 741.886 373.263   2
   3   9  -2 729.027 243.412   7
   3  -9  -2 676.717 158.087   6
   3  -9  -2 755.087 287.152   5
   3   9  -2 825.020 277.054   2
   3   9  -2 955.532 380.379   3
   3  -9  -1 6609.08 988.262   2
   3   9  -1 6632.14 900.914   8
   3   9  -1 5931.00 733.447   7
   3   9  -1 6560.36 949.996   3
   3   9  -1 6654.01 683.175   2
   3  -9  -1 6722.34 499.316   6
   3  -9  -1 5681.39 677.503   5
  -3   9   1 5289.59 648.121   3
  -3   9   0 220.022 137.017   3
   3   9   0 139.339 109.865   2
   3   9   0 187.624 160.393   7
   3  -9   0 371.877 144.078   6
   3  -9   0-80.9281 190.889   2
   3   9   1 681.121 194.701   2
  -3   9  -1 1801.12 370.555   3
   3  -9   1 1311.31 440.427   2
  -3   9  -2 32.8950 128.881   9
  -3   9  -2 341.355 168.544   3
   3  -9   2 287.574 238.308   2
  -3   9  -3 1830.17 352.040   3
  -3   9  -3 1707.96 547.644   7
  -3   9  -3 2639.79 579.507   9
   3   9   3 2324.18 513.307   6
  -3  -9  -3 1673.46 450.385   1
  -3  -9  -3 2254.24 469.858   4
   3  -9   3 1870.15 510.070   2
  -3   9  -4-175.560 185.870   9
  -3   9  -4 27.5272 187.163   7
   3   9   4-16.8760 159.543   6
  -3  -9  -4 148.566 149.105   1
   3  -9   4 135.283 197.847   2
  -3  -9  -4 302.092 166.985   4
  -3   9  -4 206.329 127.429   3
  -3   9  -5 1535.11 461.862   9
  -3   9  -5 1559.16 522.090   7
  -3   9  -5 1708.76 387.439   6
   3   9   5 1710.42 449.786   6
  -3  -9  -5 1309.96 414.551   1
   3  -9   5 1622.43 488.594   2
  -3   9  -5 1703.12 470.784   5
  -3  -9  -5 1211.51 315.323   4
  -3   9  -5 1614.80 350.362   3
  -3   9  -5 1394.19 312.508   3
  -3   9  -6 3067.74 661.726   9
  -3   9  -6 2512.34 662.008   7
  -3   9  -6 2771.77 503.928   6
   3   9   6 2707.02 563.470   6
   3  -9   6 3442.52 701.306   2
  -3  -9  -6 2704.27 593.246   1
  -3   9  -6 2647.08 618.134   5
  -3   9  -6 3193.88 475.358   3
  -3  -9  -6 3209.36 513.016   4
  -3  -9  -6 2428.66 249.974   2
  -3   9  -7 369.822 283.265   9
  -3   9  -7-21.0928 193.162   7
  -3  -9  -7 289.361 93.8453   2
  -3   9  -7 393.158 198.884   6
   3   9   7 45.8547 151.774   6
   3  -9   7 183.817 186.011   2
  -3   9  -7 155.654 212.536   5
  -3  -9  -7 181.570 268.527   1
  -3   9  -7 119.834 140.098   3
  -3   9  -8-14.1187 150.395   9
  -3  -9  -8 217.044 271.526   9
  -3   9  -8-252.796 267.565   7
   3  -9   8 92.0370 151.439   2
  -3  -9  -8 35.6126 52.2436   2
   3   9   8-18.6394 182.189   6
  -3   9  -8-418.192 276.011   5
  -3   9  -8-14.6423 96.2576   3
  -3  -9  -8 14.0644 173.883   1
  -3   9  -9 456.331 290.472   9
  -3  -9  -9 40.8062 156.469   9
  -3   9  -9 314.286 337.533   7
   3  -9   9 360.703 259.409   2
   3   9   9 67.5735 149.258   6
  -3  -9  -9-73.3170 66.1717   2
  -3   9  -9 301.179 135.881   3
  -3   9  -9 86.6746 193.318   5
  -3  -9  -9 2.24626 209.867   1
  -3   9 -10 305.297 267.333   9
  -3  -9 -10 514.028 331.228   9
   3  -9  10 635.478 347.975   2
   3   9  10 459.914 250.138   6
  -3   9 -10 682.542 244.758   3
  -3   9 -10 962.259 401.874   5
  -3  -9 -10 746.027 400.544   5
  -3  -9 -10 673.316 327.802   1
  -3  -9 -10 439.665 131.784   2
   3  -9  11 1664.46 556.527   2
   3   9  11 1399.00 437.840   6
  -3   9 -11 1021.41 305.207   3
  -3   9 -11 941.528 426.992   5
  -3  -9 -11 923.143 443.690   5
  -3  -9 -11 582.522 310.873   1
  -3  -9 -11 507.380 358.094   9
  -3  -9 -11 1157.77 231.089   2
  -3  -9 -12 516.490 339.941   9
   3  -9  12 418.780 98.7245   2
  -3   9 -12 98.1764 134.231   3
   3   9  12 31.2147 177.758   6
  -3   9 -12 110.072 293.835   5
  -3  -9 -12 568.659 375.447   5
  -3  -9 -12 128.866 219.265   1
  -3  -9 -13 37.8459 200.429   9
  -3   9 -13 53.6840 90.4713   3
   3   9  13 69.4886 165.804   6
  -3   9 -13-254.656 272.760   5
  -3  -9 -13-13.4196 153.668   5
  -3  -9 -13 194.852 220.986   1
  -3  -9 -14 1932.01 663.531   9
  -3   9 -14 2992.18 535.512   3
   3   9  14 2753.43 607.874   6
  -3   9 -14 2768.99 752.266   5
  -3  -9 -14 3769.30 927.132   5
  -3  -9 -14 2565.33 669.566   1
  -3  -9 -15 1314.11 527.383   9
  -3   9 -15 1980.73 442.549   3
  -3   9 -15 1668.77 635.082   5
  -3  -9 -15 1147.51 550.034   5
  -3  -9 -15 2130.54 619.585   1
  -3  -9 -16 724.406 422.145   9
  -3   9 -16 513.140 346.571   5
  -3  -9 -16 616.025 403.372   1
  -3  -9 -16 796.873 475.332   5
  -3  -9 -17 232.616 315.332   9
  -3  -9 -17 83.0267 252.415   1
  -3   9 -17 377.262 344.283   5
  -3  -9 -17 513.974 418.996   5
  -3  -9 -18-370.423 320.311   9
  -3  -9 -18-236.050 275.928   1
  -3   9 -18 246.591 285.265   5
  -3  -9 -18-267.667 380.331   5
  -3  -9 -19 431.473 396.184   9
  -3  -9 -19 659.665 483.898   1
  -3   9 -19 877.898 524.825   5
  -3  -9 -19-628.153 474.236   5
   3  10 -18 161.845 284.738   3
   3 -10 -18 63.0959 206.454   3
   3  10 -17 1587.85 596.220   3
   3 -10 -17 953.513 433.565   3
   3  10 -16-90.2768 260.404   3
   3 -10 -16 149.443 247.845   3
   3  10 -15 240.724 284.870   3
   3 -10 -15-90.6322 166.678   3
   3 -10 -14 350.066 373.628   2
   3  10 -14 108.652 171.695   3
   3 -10 -14 594.707 334.248   3
   3 -10 -13 2214.44 713.377   2
   3  10 -13 831.068 421.902   3
   3 -10 -13 2350.67 622.314   3
   3  10 -12 2171.29 664.206   3
   3 -10 -12 3570.96 903.787   2
   3 -10 -12 3281.66 702.023   3
   3  10 -11 1001.40 463.287   3
   3 -10 -11 1312.83 570.756   2
   3 -10 -11 658.402 316.154   3
  -3  10  10 2127.60 695.143   8
   3  10 -10 1806.76 574.064   3
   3 -10 -10 2206.18 688.565   2
   3 -10 -10 1815.61 517.318   3
   3 -10  -9 425.316 252.402   9
  -3  10   9 254.691 280.931   8
   3  10  -9 456.245 321.490   3
   3 -10  -9 15.5599 146.212   2
   3 -10  -9-54.2492 154.944   3
   3 -10  -8 654.908 276.804   9
  -3  10   8 740.427 391.026   8
   3 -10  -8 243.813 92.5080   6
   3 -10  -8 360.474 251.368   2
   3  10  -8 386.528 291.215   3
   3 -10  -7 330.032 205.586   9
  -3  10   7 549.522 360.541   8
   3 -10  -7 545.538 119.975   6
   3 -10  -7 488.603 373.235   2
   3  10  -7 1342.99 494.089   3
   3 -10  -6-17.9053 49.2385   9
  -3  10   6 62.1561 254.154   8
   3 -10  -6 0.54050 23.7857   6
   3 -10  -6-269.893 187.133   5
   3  10  -6-204.535 269.749   3
   3 -10  -5 152.922 124.586   9
  -3  10   5 34.2162 235.988   8
   3 -10  -5 689.968 336.377   2
   3 -10  -5 196.805 65.1805   6
   3 -10  -5 241.949 176.080   5
   3  10  -5-2.74940 104.524   2
   3  10  -5 577.707 337.835   3
  -3  10   4 825.707 413.600   8
   3 -10  -4 558.103 382.428   2
   3 -10  -4 577.252 113.344   6
   3 -10  -4 550.399 225.852   5
   3  10  -4 549.179 239.910   2
   3  10  -4 644.888 347.568   3
   3  10  -3 410.344 275.515   8
  -3  10   3-101.705 155.356   3
   3 -10  -3-235.929 242.719   2
   3  10  -3-47.1978 85.7465   7
  -3  10   3-1.42186 160.594   8
   3 -10  -3 29.2272 40.6416   6
   3 -10  -3 83.4735 120.716   5
   3  10  -3 64.3704 136.690   2
   3  10  -3-83.0444 205.388   3
  -3  10   2-101.858 247.277   8
   3 -10  -2-266.431 250.232   2
   3  10  -2-128.967 143.610   7
   3 -10  -2-26.0774 86.8946   5
   3  10  -2-56.4837 186.935   8
   3  10  -2 66.7040 178.695   3
   3  10  -2 222.762 170.335   2
   3 -10  -1 817.454 344.772   2
   3  10  -1 443.631 200.787   2
   3  10  -1 923.322 289.402   7
   3  10  -1 878.570 375.280   8
   3  10  -1 670.813 320.552   3
   3  10   0 5458.76 635.453   2
   3  10   0 5324.15 871.663   8
   3 -10   0 6063.36 966.396   2
   3  10   1 25.3233 95.1777   8
   3  10   1 20.5953 87.7707   2
  -3  10  -2 276.062 167.868   3
  -3 -10  -2-55.5939 159.298   1
   3 -10   2 8.40194 129.287   2
  -3  10  -3 737.464 323.382   9
   3  10   3 1285.88 402.602   6
  -3 -10  -3 1731.90 457.242   1
  -3  10  -3 935.392 286.099   3
  -3  10  -4 1422.21 441.779   9
  -3  10  -4 1459.94 523.143   7
   3  10   4 1459.21 424.413   6
  -3 -10  -4 2221.96 547.134   1
   3 -10   4 1816.40 528.381   2
  -3 -10  -4 1484.09 372.090   4
  -3  10  -4 508.985 213.416   3
  -3  10  -5 226.301 212.991   9
  -3 -10  -5-138.268 98.9547   2
  -3  10  -5-269.417 271.714   7
  -3  10  -5-313.749 181.543   6
   3  10   5 84.9576 211.446   6
   3 -10   5-87.1217 185.928   2
  -3 -10  -5 101.334 152.861   1
  -3 -10  -5-159.480 142.238   4
  -3  10  -5-26.6660 118.851   3
  -3  10  -5-193.355 150.295   3
  -3  10  -6 5814.67 688.902   3
  -3 -10  -6 7307.60 984.513   1
  -3  10  -6 5866.30 929.537   9
  -3  10  -6 5315.77 941.838   7
  -3  10  -6 6095.48 733.869   6
   3  10   6 7256.47 902.525   6
   3 -10   6 7250.80 1042.35   2
  -3  10  -6 6409.22 939.624   5
  -3 -10  -6 6664.76 723.251   4
  -3 -10  -6 6344.95 495.860   2
  -3  10  -7 275.778 249.046   9
  -3  10  -7 424.480 306.592   7
  -3 -10  -7 557.123 158.879   2
  -3  10  -7 412.042 271.238   6
   3  10   7 687.746 310.995   6
   3 -10   7 497.416 317.028   2
  -3  10  -7 504.774 288.193   5
  -3  10  -7 255.336 158.058   3
  -3 -10  -7 685.059 308.980   1
  -3 -10  -7 505.253 204.421   4
  -3 -10  -8 3141.56 354.531   2
  -3  10  -8 3312.25 788.606   7
   3 -10   8 3737.20 753.954   2
   3  10   8 3372.52 615.749   6
  -3  10  -8 3828.76 774.347   5
  -3  10  -8 3231.65 531.186   3
  -3 -10  -8 4057.68 761.310   1
  -3  10  -8 4638.77 865.455   9
  -3  10  -9 2612.06 696.807   9
  -3 -10  -9 2250.60 631.183   9
  -3  10  -9 2171.92 623.213   7
  -3 -10  -9 2672.71 337.547   2
   3 -10   9 2716.48 666.295   2
   3  10   9 3398.80 629.675   6
  -3  10  -9 2698.57 682.213   5
  -3  10  -9 2667.82 487.553   3
  -3 -10  -9 2573.06 618.139   1
  -3  10 -10-231.002 246.355   9
  -3 -10 -10-228.206 221.489   9
   3 -10  10 190.368 210.212   2
   3  10  10 196.583 162.915   6
  -3  10 -10 177.803 151.762   3
  -3  10 -10 138.258 189.017   5
  -3 -10 -10-208.907 112.420   2
  -3 -10 -10-92.4517 209.639   1
   3 -10  11 113.707 146.266   2
  -3 -10 -11-132.607 221.483   9
   3  10  11-232.944 217.159   6
  -3  10 -11-122.420 142.545   3
  -3  10 -11-89.5489 142.205   5
  -3 -10 -11-147.538 188.085   1
  -3  10 -11 338.591 277.642   9
  -3 -10 -12 377.989 328.797   9
   3 -10  12 444.707 300.807   2
   3  10  12-25.7636 118.251   6
  -3  10 -12 364.324 215.324   3
  -3  10 -12 387.953 288.899   5
  -3 -10 -12-20.9944 228.885   5
  -3 -10 -12-58.8736 190.490   1
  -3 -10 -13 415.016 379.608   9
  -3  10 -13 516.367 239.311   3
   3  10  13 875.224 351.207   6
  -3  10 -13 1348.53 526.371   5
  -3 -10 -13 592.697 439.451   5
  -3 -10 -13 444.272 357.914   1
   3 -10  13 512.875 330.137   2
  -3 -10 -14 2993.39 828.086   9
  -3  10 -14 2734.69 536.973   3
   3  10  14 3718.58 697.236   6
  -3  10 -14 1820.74 667.907   5
  -3 -10 -14 2240.50 682.607   5
  -3 -10 -14 2718.54 706.356   1
  -3 -10 -15 447.641 371.881   9
  -3  10 -15 217.517 256.732   5
  -3 -10 -15 864.500 431.156   5
  -3 -10 -15 822.926 393.771   1
  -3 -10 -16 92.0416 177.802   9
  -3  10 -16-334.953 334.245   5
  -3 -10 -16 353.032 359.857   5
  -3 -10 -16 791.071 421.260   1
  -3 -10 -17 258.042 336.976   9
  -3  10 -17-243.088 289.199   5
  -3 -10 -17 614.230 387.724   1
  -3 -10 -17 614.168 409.605   5
  -3 -10 -18-185.909 322.218   9
  -3  10 -18-432.997 346.827   5
  -3 -10 -18 181.273 260.850   1
  -3 -10 -18-277.248 343.419   5
   3 -11 -17 510.887 419.366   2
   3  11 -17 226.801 310.333   3
   3 -11 -17 296.300 312.754   3
   3 -11 -16-201.035 354.508   2
   3  11 -16 88.0260 211.310   3
   3 -11 -16 351.592 295.433   3
   3  11 -15 3540.60 899.600   3
   3 -11 -15 4122.10 888.449   3
   3 -11 -15 2458.94 799.445   2
   3  11 -14-221.100 314.577   3
   3 -11 -14 80.2743 277.194   2
   3 -11 -14-89.7959 167.561   3
   3  11 -13-91.8440 206.549   3
   3 -11 -13 66.6659 288.261   2
   3 -11 -13 22.1900 103.107   3
   3  11 -12 832.638 428.670   3
   3 -11 -12 1201.32 535.954   2
   3 -11 -12 777.392 377.767   3
  -3  11  11 2899.50 829.336   8
   3  11 -11 3889.36 863.076   3
   3 -11 -11 4008.86 936.805   2
   3 -11 -11 2659.16 624.383   3
  -3  11  10 1418.43 600.912   8
   3  11 -10 1375.59 539.908   3
   3 -11 -10 684.893 408.374   2
  -3  11   9 2456.89 722.712   8
   3 -11  -9 1294.15 562.641   2
   3  11  -9 2055.03 614.683   3
  -3  11   8 611.944 380.327   8
   3 -11  -8-454.269 361.744   2
   3  11  -8 176.954 211.764   3
  -3  11   7-397.225 320.530   8
   3 -11  -7-51.4748 157.228   2
   3  11  -7 146.798 211.178   3
   3 -11  -6 172.786 150.248   9
  -3  11   6 185.657 241.587   8
   3 -11  -6 826.650 442.382   2
   3 -11  -6 408.792 200.260   5
   3  11  -6 861.173 385.826   3
   3 -11  -5 207.125 212.599   2
  -3  11   5-341.546 320.784   8
   3 -11  -5-58.3734 72.1670   5
   3  11  -5 34.0977 154.307   3
  -3  11   4 2629.81 724.931   8
   3 -11  -4 3545.40 807.978   2
   3 -11  -4 3947.62 534.624   5
   3  11  -4 2918.13 706.334   3
   3  11  -4 3196.82 600.213   2
   3  11  -3 6244.46 814.669   2
   3  11  -3 7132.91 1058.13   8
  -3  11   3 7611.43 1217.31   8
   3 -11  -3 7629.45 1149.61   2
   3  11  -3 6827.66 687.950   7
   3 -11  -3 6357.19 648.823   5
   3  11  -3 6809.74 1105.28   3
   3  11  -2 17671.0 1312.54   2
  -3  11   2 18000.1 1876.14   8
   3  11  -2 21420.4 1832.10   8
   3  11  -2 19806.7 1811.01   3
   3  11  -2 18216.7 1209.86   7
   3 -11  -2 21163.9 1881.26   2
   3  11  -1 1887.26 511.357   8
   3  11  -1 1491.29 387.944   2
   3  11  -1 1448.45 364.137   7
  -3  11   1 1652.91 415.635   3
   3  11  -1 3203.20 738.282   3
   3 -11  -1 2825.04 710.528   2
   3  11   0 8958.10 865.351   2
   3  11   0 10514.2 1310.53   8
   3 -11   0 9614.79 1250.13   2
  -3  11   0 8261.15 889.390   3
  -3 -11  -1 437.787 248.042   1
   3  11   1 345.691 270.365   8
   3  11   1 322.076 165.426   2
   3 -11   1 726.968 390.588   2
  -3 -11  -2-9.65094 138.548   1
   3 -11   2-235.151 258.193   2
  -3  11  -3 4633.79 720.920   9
   3  11   3 6029.88 855.325   6
  -3 -11  -3 5495.34 831.750   1
   3 -11   3 5735.76 969.879   2
  -3  11  -4 2802.72 595.986   9
  -3  11  -4 3680.17 838.379   7
   3  11   4 3409.64 649.888   6
   3 -11   4 4818.13 890.263   2
  -3 -11  -4 4396.27 765.387   1
  -3 -11  -4 3102.57 531.652   4
  -3 -11  -4 4430.49 495.951   2
  -3  11  -5 3933.66 854.611   7
   3  11   5 3336.19 633.223   6
   3 -11   5 3863.10 795.919   2
  -3 -11  -5 4533.31 779.637   1
  -3 -11  -5 3865.30 564.826   4
  -3  11  -5 3936.68 717.027   9
  -3  11  -5 3501.53 574.126   3
  -3 -11  -5 3961.42 453.562   2
  -3  11  -6 3888.77 750.100   9
  -3  11  -6 3833.26 848.410   7
   3  11   6 5919.65 835.629   6
  -3  11  -6 4191.91 610.895   6
   3 -11   6 6495.50 1035.37   2
  -3  11  -6 4694.35 792.656   5
  -3 -11  -6 5109.49 636.343   4
  -3 -11  -6 5268.96 853.572   1
  -3  11  -6 4520.11 646.763   3
  -3 -11  -6 5271.35 517.557   2
  -3  11  -7 1765.43 535.775   9
  -3  11  -7 1025.90 506.999   7
  -3 -11  -7 1433.43 275.980   2
   3  11   7 1515.95 442.459   6
   3 -11   7 2139.24 594.621   2
  -3  11  -7 412.297 271.780   5
  -3  11  -7 1295.93 349.675   3
  -3 -11  -7 1742.18 352.795   4
  -3 -11  -7 718.641 360.270   1
  -3  11  -8 955.007 374.467   9
  -3  11  -8 868.485 420.089   7
   3 -11   8 1830.67 560.015   2
  -3 -11  -8 1533.80 285.860   2
   3  11   8 1579.01 435.740   6
  -3  11  -8 1878.98 545.199   5
  -3  11  -8 1451.34 386.571   3
  -3 -11  -8 1414.01 476.033   1
  -3  11  -9 207.870 228.249   9
  -3  11  -9-8.84829 175.922   7
   3 -11   9 161.068 179.433   2
   3  11   9 51.9118 155.812   6
  -3 -11  -9 122.851 129.100   2
  -3  11  -9-343.896 296.435   5
  -3  11  -9 100.912 146.846   3
  -3 -11  -9 719.663 348.674   1
  -3  11 -10 341.999 287.449   9
  -3 -11 -10-212.206 292.200   9
  -3  11 -10 742.273 405.393   7
   3 -11  10 433.979 296.548   2
   3  11  10 24.6838 147.358   6
  -3  11 -10 457.852 219.230   3
  -3  11 -10 405.230 287.751   5
  -3 -11 -10 173.802 208.970   1
  -3  11 -11-145.563 244.913   9
  -3 -11 -11 136.236 250.690   9
   3 -11  11 621.218 371.394   2
   3  11  11 570.931 288.840   6
  -3  11 -11 214.351 185.542   3
  -3  11 -11 277.354 260.803   5
  -3 -11 -11-27.5353 132.775   1
  -3 -11 -12 2644.01 734.400   9
   3 -11  12 5677.17 1017.19   2
   3  11  12 3079.62 635.037   6
  -3  11 -12 3078.44 586.774   3
  -3  11 -12 4538.71 935.713   5
  -3 -11 -12 3595.25 780.871   1
  -3  11 -12 3632.01 850.613   9
   3 -11  13-119.080 217.317   2
  -3 -11 -13 102.569 225.704   9
  -3  11 -13 236.262 217.173   3
   3  11  13 439.218 287.284   6
  -3  11 -13 377.602 275.833   5
  -3 -11 -13 318.117 264.664   5
  -3 -11 -13-7.01944 229.592   1
  -3 -11 -14-341.509 335.416   9
  -3  11 -14 307.637 270.098   5
  -3 -11 -14 493.577 361.545   5
  -3 -11 -14-244.372 241.851   1
  -3 -11 -15 107.879 238.758   9
  -3  11 -15-76.7481 183.365   5
  -3 -11 -15-136.710 233.610   5
  -3 -11 -15-247.447 241.713   1
  -3 -11 -16 602.077 383.755   9
  -3  11 -16 32.4324 115.815   5
  -3 -11 -16 554.634 385.161   5
  -3 -11 -16 375.889 314.035   1
  -3 -11 -17 290.343 298.330   9
  -3  11 -17 159.526 222.691   5
  -3 -11 -17-174.143 270.236   5
  -3 -11 -17-205.044 234.261   1
   3  12 -16 588.042 429.257   3
   3 -12 -16 615.711 431.958   2
   3 -12 -16 698.092 402.030   3
   3  12 -15 1881.19 733.221   3
   3 -12 -15 2763.63 866.522   2
   3 -12 -15 2397.60 700.337   3
   3  12 -14 2265.03 739.180   3
   3 -12 -14 2217.89 816.095   2
   3 -12 -14 1656.28 541.711   3
  -3  12  13 605.566 296.150   8
   3 -12 -13-25.3517 246.988   2
  -3  12  12-742.037 489.185   8
   3  12 -12 1.78199 236.022   3
   3 -12 -12-244.810 331.425   2
  -3  12  11 511.913 398.180   8
   3 -12 -11-199.342 324.345   2
   3  12 -11 57.5310 206.222   3
  -3  12  10 156.393 286.345   8
   3 -12 -10-57.5315 207.769   2
   3  12 -10-64.8405 175.221   3
  -3  12   9 477.370 226.757   8
   3 -12  -9-108.573 250.018   2
   3  12  -9-11.6483 130.863   3
  -3  12   8 1726.54 635.778   8
   3 -12  -8 1717.60 631.262   2
   3  12  -8 2251.26 705.279   3
  -3  12   7 279.489 337.192   8
   3 -12  -7 602.882 430.050   2
   3  12  -7-245.938 255.449   3
  -3  12   6 1563.75 623.648   8
   3 -12  -6 1565.80 594.371   2
   3  12  -6 1436.98 564.409   3
  -3  12   5-22.9058 199.662   8
   3 -12  -5 154.044 236.877   2
   3  12  -5-372.874 320.475   3
  -3  12   4-24.4088 215.626   8
   3 -12  -4-38.7071 193.342   2
   3  12  -4 612.292 350.946   3
   3  12  -3 360.989 262.575   8
  -3  12   3 913.714 467.032   8
   3 -12  -3 909.500 420.568   2
   3  12  -3 427.891 323.311   3
   3 -12  -2 370.604 320.495   2
  -3  12   2-224.442 296.735   8
   3  12  -2-106.499 167.076   2
   3  12  -2 102.041 174.955   8
   3  12  -2-161.801 268.035   3
   3  12  -1 1650.24 408.684   2
   3  12  -1 1415.45 506.597   8
   3  12  -1 1659.17 563.151   3
   3 -12  -1 967.831 446.182   2
   3  12   0 597.043 345.315   8
   3  12   0 332.615 193.845   2
  -3 -12   0 544.750 290.052   1
   3 -12   0 552.101 370.277   2
   3  12   1 1097.73 461.781   8
  -3 -12  -1 955.201 368.381   1
   3  12   1 817.175 270.629   2
   3 -12   1 216.845 267.364   2
  -3 -12  -2 9892.51 1112.92   1
   3  12   2 6991.35 1120.33   8
   3 -12   2 9626.97 1300.52   2
   3  12   3 5566.87 819.433   6
  -3 -12  -3 6113.66 896.582   1
   3 -12   3 5582.95 993.453   2
  -3 -12  -3 6724.06 681.924   2
  -3  12  -4-31.5068 76.9765   9
  -3 -12  -4-69.3381 88.2259   2
  -3  12  -4 293.585 275.628   7
   3  12   4-109.414 203.313   6
   3 -12   4 106.778 229.172   2
  -3 -12  -4-182.820 150.752   4
  -3 -12  -4 409.753 273.590   1
  -3  12  -5 1387.13 434.641   9
  -3 -12  -5 1455.21 306.414   2
  -3  12  -5 2074.42 629.646   7
   3  12   5 436.110 271.684   6
   3 -12   5 2136.13 622.429   2
  -3 -12  -5 1032.49 309.605   4
  -3 -12  -5 1958.57 530.038   1
  -3  12  -5 1551.55 407.764   3
  -3  12  -6-82.2735 193.576   9
  -3  12  -6 450.698 304.134   7
  -3 -12  -6 221.192 123.734   2
   3  12   6-160.519 190.576   6
   3 -12   6-137.632 245.912   2
  -3 -12  -6 121.118 107.570   4
  -3  12  -6-41.7350 129.721   3
  -3 -12  -6-43.3903 105.190   1
  -3  12  -7 40.3463 115.069   9
  -3  12  -7 512.320 325.191   7
  -3 -12  -7 184.330 129.233   2
   3  12   7 120.496 132.284   6
   3 -12   7 114.415 221.981   2
  -3  12  -7 307.085 241.001   5
  -3  12  -7-285.890 200.039   3
  -3 -12  -7 255.835 169.618   4
  -3 -12  -7 111.273 168.242   1
  -3  12  -8 335.275 233.716   9
  -3  12  -8 376.656 264.806   7
   3 -12   8 279.846 286.445   2
   3  12   8 86.1836 163.992   6
  -3  12  -8 731.494 326.605   5
  -3  12  -8 304.413 210.773   3
  -3 -12  -8 481.229 304.078   1
  -3  12  -9-1.39046 160.866   9
  -3  12  -9-161.162 200.262   7
   3 -12   9 143.824 245.145   2
   3  12   9 205.870 237.316   6
  -3  12  -9 237.339 202.136   5
  -3  12  -9-70.6439 139.360   3
  -3 -12  -9 66.8090 247.345   1
  -3  12 -10-180.164 201.299   9
  -3  12 -10 113.105 144.232   7
   3 -12  10-66.8155 182.797   2
   3  12  10 160.838 221.448   6
  -3  12 -10 74.8336 165.499   5
  -3  12 -10-1.84132 109.122   3
  -3 -12 -10-133.739 190.335   1
  -3  12 -11 417.865 296.793   9
   3 -12  11 1083.13 474.075   2
   3  12  11 463.613 279.876   6
  -3  12 -11-155.563 191.676   3
  -3  12 -11 352.651 278.455   5
  -3 -12 -11 779.523 402.759   1
  -3  12 -12 203.763 300.430   9
  -3 -12 -12-546.645 350.118   9
   3 -12  12 556.897 416.532   2
   3  12  12 225.311 214.418   6
  -3  12 -12 215.754 268.358   3
  -3  12 -12 294.387 252.718   5
  -3 -12 -12-273.208 274.148   1
  -3 -12 -13-451.934 325.190   9
   3 -12  13 72.4573 211.241   2
   3  12  13-12.8236 122.376   6
  -3  12 -13 124.767 238.923   5
  -3 -12 -13 91.5905 221.699   1
  -3 -12 -14-179.253 235.957   9
  -3  12 -14 335.270 262.473   5
  -3 -12 -14-145.706 239.477   1
  -3  12 -15 1263.78 539.231   5
  -3 -12 -15 1326.83 632.039   5
  -3 -12 -15 1114.82 567.989   9
  -3 -12 -15 1511.51 561.339   1
  -3 -12 -16-410.839 367.361   9
  -3 -12 -16 75.0029 186.782   5
  -3 -12 -16-40.2085 178.818   1
   3  13 -15 1343.65 565.368   3
   3 -13 -15 486.622 428.507   2
  -3  13  14-703.060 510.005   8
   3  13 -14 40.0220 277.440   3
   3 -13 -14 385.203 368.321   2
  -3  13  13 121.318 287.650   8
   3  13 -13 96.0666 210.533   3
  -3  13  12 1843.42 835.838   8
   3 -13 -12 2276.82 727.225   2
   3  13 -12 1691.63 653.640   3
  -3  13  11 2975.62 932.415   8
   3 -13 -11 3625.50 965.827   2
   3  13 -11 3103.53 825.911   3
  -3  13  10 411.060 332.287   8
   3 -13 -10 370.618 378.847   2
   3  13 -10-467.239 355.241   3
  -3  13   9 2096.61 789.921   8
   3 -13  -9 1021.07 504.257   2
   3  13  -9 1985.67 671.232   3
  -3  13   8 2795.63 851.587   8
   3 -13  -8 2779.48 783.417   2
   3  13  -8 2503.65 780.311   3
  -3  13   7 352.337 366.801   8
   3 -13  -7 58.4740 380.216   2
   3  13  -7 269.753 282.290   3
  -3  13   6 1232.63 593.819   8
   3 -13  -6 936.918 424.499   2
   3  13  -6 1498.21 641.376   3
   3 -13  -5-174.375 229.755   2
   3  13  -5 160.952 233.550   3
   3 -13  -4 8.27277 245.147   2
  -3  13   4-1.92209 302.839   8
   3  13  -4-144.609 222.098   3
   3 -13  -3 1907.62 596.732   2
   3  13  -3 1692.92 572.438   8
  -3  13   3 1034.33 568.519   8
   3  13  -3 1784.95 598.382   3
   3  13  -2-123.907 253.123   8
   3  13  -2 558.719 393.883   3
   3 -13  -2 556.864 376.342   2
   3  13  -1 2021.85 650.254   8
   3 -13  -1 2012.21 649.470   2
   3  13  -1 1805.93 588.207   3
   3  13   0 1888.81 667.744   8
  -3 -13   0 1556.17 440.322   1
   3 -13   0 1950.81 650.627   2
   3  13   1 2185.47 700.769   8
  -3 -13  -1 1865.23 496.169   1
   3 -13   1 2677.99 747.771   2
   3  13   2 5459.30 1034.97   8
   3  13   2 6081.20 890.026   6
  -3 -13  -2 4745.64 808.158   1
   3 -13   2 4667.41 935.661   2
  -3 -13  -2 5724.28 691.540   2
  -3 -13  -3 4413.63 597.653   2
   3  13   3 4784.58 981.438   8
   3  13   3 3919.96 707.047   6
   3 -13   3 3234.51 785.850   2
  -3 -13  -3 4322.29 779.041   1
  -3  13  -4 137.892 160.878   9
  -3 -13  -4 272.336 182.721   2
  -3  13  -4 172.250 249.261   7
   3  13   4 67.1143 206.292   6
   3 -13   4-351.128 312.201   2
  -3 -13  -4 33.5193 159.047   1
  -3  13  -5 2866.90 775.214   7
   3  13   5 3811.98 684.469   6
   3 -13   5 3952.39 880.377   2
  -3 -13  -5 3151.13 522.575   4
  -3  13  -5 3801.33 695.057   9
  -3 -13  -5 3051.49 698.799   1
  -3  13  -5 2787.41 578.891   3
  -3 -13  -5 4810.56 593.795   2
  -3  13  -6-254.015 222.908   9
  -3  13  -6 23.7403 151.544   7
  -3 -13  -6-10.5955 71.3575   2
   3  13   6 228.880 229.835   6
   3 -13   6 444.029 306.760   2
  -3 -13  -6-61.5925 94.6595   4
  -3  13  -6-188.886 209.632   3
  -3 -13  -6-134.295 194.234   1
  -3 -13  -7 271.653 266.497   1
  -3  13  -7 331.237 219.506   9
  -3  13  -7 574.925 378.957   7
   3  13   7 515.766 276.104   6
   3 -13   7 729.787 387.844   2
  -3  13  -7 728.442 303.496   3
  -3 -13  -8-147.668 208.385   1
  -3  13  -8 155.029 199.836   9
  -3  13  -8-525.971 333.684   7
   3 -13   8 337.672 280.533   2
   3  13   8 43.0707 148.069   6
  -3  13  -8 195.404 187.684   5
  -3  13  -8 381.830 229.577   3
  -3  13  -9 1164.44 440.686   9
  -3 -13  -9 845.215 419.189   1
  -3  13  -9 1366.00 505.994   7
   3 -13   9 1627.92 552.796   2
   3  13   9 1192.15 384.980   6
  -3  13  -9 1889.33 540.430   5
  -3  13  -9 897.237 340.919   3
  -3  13 -10 810.568 419.903   9
  -3 -13 -10 1233.16 492.498   1
  -3  13 -10 2025.80 645.561   7
   3 -13  10 1016.64 489.109   2
   3  13  10 1142.87 375.362   6
  -3  13 -10 514.071 316.917   5
  -3  13 -10 1490.89 426.435   3
  -3  13 -11 824.695 394.190   9
  -3 -13 -11 7.11252 159.366   1
   3 -13  11 240.179 215.976   2
   3  13  11 210.001 209.031   6
  -3  13 -11 187.992 183.191   3
  -3  13 -11-488.160 330.804   5
  -3  13 -12-28.0595 165.235   9
   3 -13  12 152.025 269.908   2
  -3 -13 -12 402.946 284.272   1
   3  13  12 857.544 329.439   6
  -3  13 -12 662.788 368.584   5
  -3 -13 -13 798.358 385.424   1
  -3  13 -13 515.455 326.425   9
   3 -13  13 168.279 293.334   2
  -3 -13 -13 728.933 444.901   9
   3  13  13 592.983 309.979   6
  -3  13 -13 610.511 380.049   5
  -3 -13 -14 635.758 399.189   9
  -3  13 -14-218.306 283.359   5
   3 -13  14 643.854 394.785   2
  -3 -13 -14-402.903 319.606   1
  -3  13 -14 140.149 265.857   9
  -3  13 -15 175.812 230.471   5
  -3 -13 -15-263.202 298.940   1
  -3  14  14-160.725 292.121   8
   3 -14 -14 729.347 492.030   2
   3  14 -14 833.464 513.805   3
  -3  14  13-629.928 546.752   8
   3 -14 -13 524.032 447.044   2
   3  14 -13-166.049 248.401   3
  -3  14  12 497.905 497.106   8
   3 -14 -12 768.068 522.944   2
   3  14 -12 553.721 347.169   3
  -3  14  11-129.972 324.720   8
   3 -14 -11-382.146 401.592   2
   3  14 -11 576.938 391.874   3
  -3  14  10-533.951 410.090   8
   3 -14 -10-178.646 283.522   2
   3  14 -10 231.435 268.880   3
  -3  14   9 1025.90 544.352   8
   3 -14  -9 66.8182 263.065   2
   3  14  -9 578.968 436.485   3
  -3  14   8-129.716 260.941   8
   3 -14  -8 294.498 371.921   2
   3  14  -8-204.915 274.921   3
  -3  14   7 235.871 338.077   8
   3 -14  -7 247.193 308.397   2
   3  14  -7 210.775 262.044   3
   3 -14  -6 873.590 461.971   2
  -3  14   6 967.433 606.359   8
   3  14  -6 756.606 450.596   3
   3 -14  -5 939.778 501.860   2
  -3  14   5 414.209 434.952   8
   3  14  -5 230.715 286.917   3
   3 -14  -4 427.762 363.093   2
  -3  14   4 543.224 480.116   8
   3  14  -4 157.291 237.283   3
   3  14  -3 1548.90 589.815   8
  -3  14   3 1169.69 573.061   8
   3  14  -3 2122.82 679.751   3
   3 -14  -3 2218.50 696.033   2
   3  14  -2 236.635 235.703   8
   3  14  -2 336.867 308.367   3
   3 -14  -2 728.019 408.841   2
   3  14  -1 711.235 404.115   8
   3 -14  -1 347.305 342.975   2
   3  14  -1 394.761 339.388   3
   3  14   0 2493.38 788.641   8
  -3 -14   0 1619.96 444.505   1
   3 -14   0 1302.02 529.459   2
   3  14   1 2638.74 726.556   8
  -3 -14  -1 1222.00 408.720   1
   3 -14   1 1145.47 520.551   2
   3  14   2 3155.31 871.972   8
   3  14   2 2438.72 575.276   6
  -3 -14  -2 3277.28 669.563   1
   3 -14   2 2012.86 688.313   2
  -3 -14  -2 2872.41 531.062   2
  -3 -14  -3 246.240 151.572   2
   3  14   3 515.396 408.387   8
   3  14   3 294.483 246.247   6
   3 -14   3 731.084 405.584   2
  -3 -14  -3 456.868 308.376   1
  -3 -14  -4 320.819 200.143   2
   3  14   4 91.8908 181.821   8
  -3  14  -4 594.695 369.797   7
   3  14   4 148.496 179.453   6
   3 -14   4 127.729 210.792   2
  -3 -14  -4-383.434 272.138   1
  -3  14  -5 641.562 399.670   7
   3  14   5 671.525 327.337   6
   3 -14   5 1226.14 571.902   2
  -3 -14  -5 584.690 229.084   4
  -3  14  -5 446.207 258.743   3
  -3 -14  -5 707.151 364.739   1
  -3  14  -6 2297.92 700.105   7
   3  14   6 2715.19 584.400   6
   3 -14   6 2648.20 767.126   2
  -3  14  -6 1799.68 505.449   3
  -3 -14  -6 2062.44 558.950   1
  -3 -14  -7 1178.98 463.976   1
  -3  14  -7 1805.03 620.025   7
   3 -14   7 2136.79 728.071   2
   3  14   7 1604.76 448.824   6
  -3  14  -7 1696.16 484.845   9
  -3  14  -7 1604.36 461.895   3
  -3 -14  -8 187.533 240.577   1
  -3  14  -8-208.463 272.416   7
   3 -14   8 391.938 327.678   2
   3  14   8-94.6523 179.893   6
  -3  14  -8 162.018 196.798   3
  -3  14  -8 10.3092 150.233   9
  -3  14  -9 883.410 401.958   9
  -3 -14  -9 1355.05 509.386   1
  -3  14  -9 1483.09 493.130   7
   3 -14   9 1696.63 591.452   2
   3  14   9 1388.14 424.531   6
  -3  14  -9 1831.70 493.240   3
  -3  14 -10 42.6971 111.746   9
  -3 -14 -10-212.544 254.693   1
  -3  14 -10-10.2626 168.489   7
   3 -14  10 116.975 227.623   2
   3  14  10 129.001 178.694   6
  -3  14 -10 279.801 241.514   3
  -3  14 -11 81.4955 209.529   9
  -3 -14 -11 341.685 268.772   1
   3 -14  11 178.341 241.063   2
   3  14  11 78.3658 183.799   6
  -3  14 -12 422.372 313.152   9
   3 -14  12 125.725 205.526   2
   3  14  12 212.262 287.930   6
  -3 -14 -12-213.735 253.716   1
  -3 -14 -13-37.6956 94.2844   1
   3 -14  13-366.412 351.364   2
   3  14  13-172.976 195.422   6
  -3  14 -13-720.227 420.949   9
  -3  15  12 912.268 529.629   8
   3 -15 -12 416.060 392.860   2
   3  15 -12 201.020 293.019   3
  -3  15  11 900.269 694.065   8
   3 -15 -11 884.234 498.740   2
   3  15 -11 1477.82 615.139   3
  -3  15  10 979.489 658.698   8
   3 -15 -10-140.242 367.282   2
   3  15 -10 562.285 400.334   3
  -3  15   9 181.769 250.457   8
   3 -15  -9 691.444 527.052   2
   3  15  -9 205.698 243.485   3
  -3  15   8 1094.92 610.254   8
   3 -15  -8 1230.53 665.987   2
   3  15  -8 1407.60 619.547   3
   3 -15  -7 95.7379 235.528   2
  -3  15   7 797.781 496.834   8
   3  15  -7 576.089 446.164   3
   3 -15  -6 484.421 369.099   2
  -3  15   6 623.476 425.638   8
   3  15  -6 1666.31 668.635   3
   3 -15  -5 1667.48 641.995   2
  -3  15   5 1081.64 649.146   8
   3  15  -5 1003.78 514.673   3
  -3  15   4 3598.86 1034.32   8
   3  15  -4 3051.45 865.180   3
   3 -15  -4 4462.74 1023.91   2
  -3  15   3 1243.44 631.003   8
   3  15  -3 843.535 469.981   3
   3 -15  -3 1250.01 615.299   2
   3  15  -2 370.186 350.077   8
   3 -15  -2 90.0641 177.307   2
   3  15  -2 431.125 367.337   3
  -3 -15   1-152.411 155.273   1
   3  15  -1-266.930 292.614   8
   3 -15  -1 23.6200 193.722   2
   3  15  -1-3.51310 121.755   3
   3  15   0 693.689 442.997   8
  -3 -15   0 199.211 230.262   1
   3 -15   0-170.822 266.031   2
   3  15   1-334.903 291.750   8
   3  15   1-101.343 191.380   6
  -3 -15  -1 235.240 213.336   1
   3 -15   1 311.134 322.000   2
  -3 -15  -2-136.700 146.880   2
   3  15   2-21.7422 201.561   8
   3  15   2-370.225 222.079   6
   3 -15   2-33.9715 172.850   2
  -3 -15  -2-148.752 183.711   1
   3  15   3 29.6076 204.566   8
   3  15   3-43.9341 162.465   6
   3 -15   3-133.990 218.895   2
  -3 -15  -3 9.81925 159.189   1
   3  15   4 851.907 472.161   8
  -3  15  -4 983.658 475.399   7
   3  15   4 585.941 323.456   6
   3 -15   4 1266.83 600.443   2
  -3 -15  -4 498.531 310.696   1
   3  15   5 903.637 480.419   8
[truncated: 161,015 more chars]
