# Supplementary material for: 4-[(1-Benzyl-1H-1,2,3-triazol-4-yl)meth­oxy]benzene-1,2-dicarbo­nitrile: crystal structure, Hirshfeld surface analysis and energy-minimization calculations
Source: Acta Crystallogr E Crystallogr Commun. 2016 Mar 31;72(Pt 4):563–9. doi: 10.1107/S2056989016004722 (PMC4910342; doi:10.1107/S2056989016004722)
Supplement: Supplementary file 2 [file e-72-00563-Isup2.hkl]

data_I                                                                          
_shelx_title ' 1'                                                               
_shelx_refln_list_code          4                                               
_shelx_F_calc_maximum      305.10                                               
_exptl_crystal_F_000       656.00                                               
_reflns_d_resolution_high  0.7697                                               
                                                                                
loop_                                                                           
 _space_group_symop_operation_xyz                                               
 'x, y, z'                                                                      
 '-x, y+1/2, -z+1/2'                                                            
 '-x, -y, -z'                                                                   
 'x, -y-1/2, z-1/2'                                                             
                                                                                
_cell_length_a     5.2454                                                       
_cell_length_b    15.3860                                                       
_cell_length_c    19.0415                                                       
_cell_angle_alpha  90.000                                                       
_cell_angle_beta   90.927                                                       
_cell_angle_gamma  90.000                                                       
                                                                                
_shelx_F_squared_multiplier     1.000                                           
                                                                                
loop_                                                                           
 _refln_index_h                                                                 
 _refln_index_k                                                                 
 _refln_index_l                                                                 
 _refln_F_squared_calc                                                          
 _refln_F_squared_meas                                                          
 _refln_F_squared_sigma                                                         
 _refln_observed_status                                                         
   1   0   0      13878.65      12835.99       110.89 o                         
   2   0   0       3484.81       3526.01        47.18 o                         
   3   0   0          0.33        118.38        16.51 o                         
   4   0   0         81.10        118.44        11.07 o                         
   5   0   0        198.68        204.54        33.67 o                         
   6   0   0         49.66         55.33        30.35 o                         
   1   1   0       3822.05       3618.22        32.22 o                         
   2   1   0        255.50        243.04         9.03 o                         
   3   1   0        503.77        512.21        13.93 o                         
   4   1   0         68.52         67.02         7.04 o                         
   5   1   0         44.42         32.27         6.69 o                         
   6   1   0        379.01        317.44        65.35 o                         
   0   2   0        136.65        110.55        10.56 o                         
   1   2   0       3386.81       3242.02        24.83 o                         
   2   2   0       2228.80       2235.49        26.98 o                         
   3   2   0        731.61        761.84        17.28 o                         
   4   2   0        114.71        107.27         8.03 o                         
   5   2   0        927.36        960.84        32.13 o                         
   6   2   0        631.96        700.47        67.07 o                         
   1   3   0       2452.04       2344.57        21.84 o                         
   2   3   0        477.36        477.43        12.53 o                         
   3   3   0        524.35        605.99        15.74 o                         
   4   3   0        169.83        154.61         9.92 o                         
   5   3   0        165.53        154.59        13.00 o                         
   6   3   0          2.32          3.01         9.05 o                         
   0   4   0       4500.01       4380.97        91.86 o                         
   1   4   0       1573.16       1520.14        22.14 o                         
   2   4   0         19.64         13.74         2.85 o                         
   3   4   0          1.37          3.25         2.29 o                         
   4   4   0        298.73        336.04        12.99 o                         
   5   4   0          0.00          6.83         6.89 o                         
   6   4   0         66.01         15.40        25.52 o                         
   1   5   0          5.53          2.93         2.36 o                         
   2   5   0       1337.05       1397.61        25.23 o                         
   3   5   0        141.75        130.34         8.61 o                         
   4   5   0          7.61         10.27         3.21 o                         
   5   5   0         10.40         19.58         8.76 o                         
   6   5   0          2.92        -10.99        11.24 o                         
   0   6   0       6578.50       6813.20       113.23 o                         
   1   6   0        106.34         94.10         6.65 o                         
   2   6   0         15.81         14.81         3.58 o                         
   3   6   0         70.37        104.11         8.01 o                         
   4   6   0         10.33          9.58         3.17 o                         
   5   6   0         36.23         16.94         8.17 o                         
   6   6   0          0.28          8.74        13.57 o                         
   1   7   0        347.87        325.75        12.00 o                         
   2   7   0        332.50        342.68        13.21 o                         
   3   7   0         44.65         48.06         6.39 o                         
   4   7   0          0.06         -0.68         4.93 o                         
   5   7   0          1.26         -1.43         9.04 o                         
   6   7   0         48.08         32.02        16.02 o                         
   0   8   0        287.43        326.79        29.45 o                         
   1   8   0          3.88         -2.71         5.91 o                         
   2   8   0        627.02        642.60        21.60 o                         
   3   8   0         62.41         50.89         6.38 o                         
   4   8   0        120.22        106.55         9.78 o                         
   5   8   0        150.81        135.38        18.55 o                         
   6   8   0         54.01         49.03        13.80 o                         
   1   9   0         29.39         22.15         3.99 o                         
   2   9   0        426.07        419.24        22.98 o                         
   3   9   0         10.61         15.44         5.48 o                         
   4   9   0        587.61        573.67        28.69 o                         
   5   9   0         96.22         98.58        16.15 o                         
   6   9   0          0.10          1.68        14.80 o                         
   0  10   0        810.58        902.41        54.51 o                         
   1  10   0        132.32        142.81        12.14 o                         
   2  10   0         38.62         25.32         7.30 o                         
   3  10   0        471.80        482.73        39.30 o                         
   4  10   0        399.42        397.88        34.16 o                         
   5  10   0         65.68         80.52        14.92 o                         
   1  11   0        502.73        485.86        23.85 o                         
   2  11   0        100.49         89.46         9.91 o                         
   3  11   0        763.74        792.20        44.34 o                         
   4  11   0        370.35        423.83        45.16 o                         
   5  11   0          9.31          9.88         9.84 o                         
   0  12   0         62.34        131.22        29.19 o                         
   1  12   0         75.41         71.06         9.76 o                         
   2  12   0         18.55         30.89         6.80 o                         
   3  12   0         51.23         41.59        11.78 o                         
   4  12   0         75.64         61.44        20.79 o                         
   5  12   0         26.05         15.98        11.63 o                         
   1  13   0         56.40         45.99         8.32 o                         
   2  13   0        371.05        398.89        25.15 o                         
   3  13   0        145.39        151.66        27.74 o                         
   4  13   0          7.78         42.98        16.90 o                         
   5  13   0         89.00         84.49        17.58 o                         
   0  14   0        282.04        381.27        54.45 o                         
   1  14   0         30.41         12.31         7.62 o                         
   2  14   0         34.33         18.28         7.72 o                         
   3  14   0        169.10        148.66        27.09 o                         
   4  14   0         78.74        117.32        26.86 o                         
   1  15   0         15.24         16.95        12.61 o                         
   2  15   0         45.40         36.85        20.76 o                         
   3  15   0         16.33         14.97        18.20 o                         
   4  15   0         81.53        126.43        32.84 o                         
   0  16   0        128.70        108.36        33.39 o                         
   1  16   0         18.06          7.91         9.39 o                         
   2  16   0         20.65         27.02        11.06 o                         
   3  16   0         98.18        136.63        28.49 o                         
   4  16   0          6.16         40.84        21.97 o                         
   1  17   0         62.33         60.37        22.79 o                         
   2  17   0         10.29         -3.21        14.90 o                         
   3  17   0        136.66        157.01        23.69 o                         
   0  18   0         47.27        110.81        48.01 o                         
   1  18   0         10.91          0.45         9.67 o                         
   2  18   0         17.76          6.89         6.52 o                         
   1  19   0          0.02         18.89        17.55 o                         
   2  19   0        100.52        138.09        32.11 o                         
  -6   1   1         86.82         79.47        21.69 o                         
  -5   1   1          0.12          0.13         5.41 o                         
  -4   1   1        295.17        272.91        14.55 o                         
  -3   1   1        799.60        837.39        17.88 o                         
  -2   1   1        915.65        850.90        18.46 o                         
  -1   1   1       2170.55       2085.17        23.45 o                         
   1   1   1       1819.15       1731.14        23.95 o                         
   2   1   1        237.41        203.50         8.13 o                         
   3   1   1        489.61        487.20        12.78 o                         
   4   1   1        401.12        432.57        17.59 o                         
   5   1   1         12.58          7.55         6.41 o                         
   6   1   1         41.82         15.29        16.08 o                         
  -6   2   1        202.78        171.05        31.10 o                         
  -5   2   1        113.76         93.67         9.31 o                         
  -4   2   1         54.79         49.13         6.87 o                         
  -3   2   1        941.97        985.39        22.20 o                         
  -2   2   1         79.65         82.29         6.08 o                         
  -1   2   1        696.99        617.79        11.82 o                         
   0   2   1          0.29          1.98         3.03 o                         
   1   2   1       5565.50       5179.26        39.12 o                         
   2   2   1       1736.47       1763.28        22.34 o                         
   3   2   1          0.22         -4.38         2.92 o                         
   4   2   1          1.73          3.47         3.24 o                         
   5   2   1        396.32        401.32        19.14 o                         
   6   2   1        129.52        111.80        29.79 o                         
  -6   3   1         70.04         78.01        16.38 o                         
  -5   3   1        325.08        320.21        20.88 o                         
  -4   3   1         22.88         25.71         5.30 o                         
  -3   3   1        144.58        151.71         9.99 o                         
  -2   3   1       1055.72       1018.34        20.84 o                         
  -1   3   1       6142.68       6094.81        39.57 o                         
   0   3   1       1090.46       1094.19        32.39 o                         
   1   3   1       6542.83       6186.98        35.85 o                         
   2   3   1        601.20        565.66        13.67 o                         
   3   3   1          1.84          2.43         2.07 o                         
   4   3   1        177.86        149.38         8.56 o                         
   5   3   1        208.15        218.40        18.65 o                         
   6   3   1        108.51         91.43        24.30 o                         
  -6   4   1         21.53         -1.34         9.52 o                         
  -5   4   1         80.99         80.84        10.71 o                         
  -4   4   1          2.97          4.83         4.14 o                         
  -3   4   1          0.64          0.01         2.32 o                         
  -2   4   1         86.83         85.35         5.63 o                         
  -1   4   1       1277.69       1246.45        17.70 o                         
   0   4   1        137.20        112.95        12.57 o                         
   1   4   1         86.32         92.42         5.46 o                         
   2   4   1        513.79        492.51        13.66 o                         
   3   4   1         88.21         89.19         6.82 o                         
   4   4   1        186.73        163.55        15.48 o                         
   5   4   1         11.52          0.95         6.53 o                         
   6   4   1        220.06        221.32        35.17 o                         
  -6   5   1        192.61        245.98        27.69 o                         
  -5   5   1        264.76        277.51        25.22 o                         
  -4   5   1        221.44        212.78        12.75 o                         
  -3   5   1        310.19        319.20        13.46 o                         
  -2   5   1        176.96        192.66         8.55 o                         
  -1   5   1       7191.46       7237.58        57.16 o                         
   0   5   1        364.94        400.60        24.14 o                         
   1   5   1        474.34        444.00        12.78 o                         
   2   5   1       2137.53       2208.28        30.86 o                         
   3   5   1        130.91        125.49         7.37 o                         
   4   5   1        313.25        324.86        18.10 o                         
   5   5   1        124.03        127.53        15.64 o                         
   6   5   1         87.68         83.26        15.99 o                         
  -6   6   1         16.48         17.27        11.71 o                         
  -5   6   1          3.38          2.00         8.60 o                         
  -4   6   1        106.96        104.66         9.79 o                         
  -3   6   1        102.53         91.90         7.66 o                         
  -2   6   1        148.15        132.79         8.37 o                         
  -1   6   1        668.94        703.91        20.26 o                         
   0   6   1        282.61        286.19        17.93 o                         
   1   6   1         48.04         45.25         4.48 o                         
   2   6   1         25.95         21.03         3.56 o                         
   3   6   1        748.80        761.37        21.74 o                         
   4   6   1         54.11         58.53         7.89 o                         
   5   6   1          7.98          7.27         6.86 o                         
   6   6   1         20.59         25.09         9.61 o                         
  -6   7   1          0.09          3.17         5.82 o                         
  -5   7   1         77.52         70.52        13.99 o                         
  -4   7   1          3.04          4.83         4.03 o                         
  -3   7   1          1.16         -1.12         3.44 o                         
  -2   7   1       1024.11       1089.70        23.75 o                         
  -1   7   1         52.77         26.28         6.54 o                         
   0   7   1       1102.50       1157.05        35.99 o                         
   1   7   1        523.31        539.94        14.94 o                         
   2   7   1        376.95        359.98        15.43 o                         
   3   7   1         53.06         50.08         6.47 o                         
   4   7   1        127.43        115.91        13.65 o                         
   5   7   1         40.83         32.45        10.21 o                         
   6   7   1         46.98         40.78        12.32 o                         
  -6   8   1         25.34         31.02        15.96 o                         
  -5   8   1          8.87         -4.90         7.02 o                         
  -4   8   1        109.06        113.31        11.15 o                         
  -3   8   1          2.18         -0.68         3.17 o                         
  -2   8   1         49.85         44.06         5.99 o                         
  -1   8   1        422.97        415.62        25.54 o                         
   0   8   1        107.08        114.35        12.70 o                         
   1   8   1       1401.10       1377.44        26.54 o                         
   2   8   1         29.90         21.43         4.65 o                         
   3   8   1          0.50         -1.71         4.54 o                         
   4   8   1          0.01          2.74         3.71 o                         
   5   8   1          2.53          2.21         7.18 o                         
   6   8   1          9.21         12.08         8.25 o                         
  -6   9   1         29.63         14.91        26.60 o                         
  -5   9   1         69.82         66.73        14.13 o                         
  -4   9   1        219.73        224.09        20.76 o                         
  -3   9   1        562.72        544.93        21.71 o                         
  -2   9   1         12.71          8.19         6.44 o                         
  -1   9   1        206.66        199.38        18.99 o                         
   0   9   1        381.88        419.05        24.87 o                         
   1   9   1        424.97        393.12        14.15 o                         
   2   9   1          0.28         -0.50         3.85 o                         
   3   9   1         75.87        102.46        25.52 o                         
   4   9   1        502.10        567.43        27.44 o                         
   5   9   1        171.03        162.32        18.91 o                         
   6   9   1          2.17         -1.72        14.78 o                         
  -5  10   1         13.83         18.19        10.60 o                         
  -4  10   1        114.07        108.05        15.74 o                         
  -3  10   1         64.62         62.02        11.01 o                         
  -2  10   1         88.04         97.39        11.37 o                         
  -1  10   1        306.61        316.28        20.59 o                         
   0  10   1         43.99         33.03         8.83 o                         
   1  10   1        269.67        261.96        11.69 o                         
   2  10   1         67.12         64.65         9.19 o                         
   3  10   1          0.00          1.98         5.59 o                         
   4  10   1          0.72         -3.70         8.17 o                         
   5  10   1        110.83        106.46        16.26 o                         
  -5  11   1          0.52         -4.20        10.41 o                         
  -4  11   1        120.20        131.44        26.34 o                         
  -3  11   1        176.65        167.16        22.00 o                         
  -2  11   1        290.64        279.30        18.80 o                         
  -1  11   1         35.46          8.86         7.22 o                         
   0  11   1          3.16          3.13         8.79 o                         
   1  11   1         68.55         64.49         6.84 o                         
   2  11   1        977.07       1017.67        33.55 o                         
   3  11   1         21.44         36.36        10.14 o                         
   4  11   1        109.22        115.07        37.02 o                         
   5  11   1          8.21         -5.52         7.41 o                         
  -5  12   1         33.67         24.27        13.03 o                         
  -4  12   1         22.83         16.11        16.97 o                         
  -3  12   1        144.76        124.58        20.40 o                         
  -2  12   1          7.27          3.81         5.22 o                         
  -1  12   1        166.31        164.92        15.88 o                         
   0  12   1       1252.02       1234.17        39.54 o                         
   1  12   1        113.57        103.97         8.44 o                         
   2  12   1         20.03         11.68         4.81 o                         
   3  12   1         66.27         61.96        15.31 o                         
   4  12   1         22.96         10.03        13.50 o                         
   5  12   1          1.34         -1.42         8.57 o                         
  -5  13   1         42.89         43.95        32.69 o                         
  -4  13   1         29.23         22.23        12.45 o                         
  -3  13   1        142.54        168.37        31.39 o                         
  -2  13   1        938.01        924.96        38.91 o                         
  -1  13   1        667.79        729.02        33.32 o                         
   0  13   1         88.92         97.29        12.11 o                         
   1  13   1        116.26        112.32        10.80 o                         
   2  13   1        228.22        235.70        18.57 o                         
   3  13   1        192.79        189.09        30.87 o                         
   4  13   1          2.90         -0.40        11.28 o                         
   5  13   1         53.14         55.79        16.90 o                         
  -4  14   1         10.82        -10.85        12.93 o                         
  -3  14   1         13.19         40.92        17.95 o                         
  -2  14   1         73.00         76.63        13.50 o                         
  -1  14   1        231.33        223.87        18.05 o                         
   0  14   1          9.18          3.59         8.77 o                         
   1  14   1        195.13        177.68        26.54 o                         
   2  14   1        467.67        476.50        38.55 o                         
   3  14   1        115.84        137.72        38.00 o                         
   4  14   1          1.64         -7.21        26.83 o                         
  -4  15   1         32.82          7.93        11.31 o                         
  -3  15   1          0.52         -6.72         7.14 o                         
  -2  15   1          1.54          0.50         6.76 o                         
  -1  15   1          7.42         10.61        13.04 o                         
   0  15   1          9.04          6.30         7.46 o                         
   1  15   1         42.77          6.12         7.57 o                         
   2  15   1         72.17         46.31        21.19 o                         
   3  15   1          0.17          2.06        12.29 o                         
   4  15   1          1.15          7.55        11.65 o                         
  -4  16   1         62.53         64.32        28.99 o                         
  -3  16   1        142.47        156.34        32.34 o                         
  -2  16   1         32.39         29.94        10.35 o                         
  -1  16   1         15.05         18.08        16.13 o                         
   0  16   1          0.38         -0.26         6.76 o                         
   1  16   1         50.38         21.34        14.60 o                         
   2  16   1          0.77        -11.95         7.97 o                         
   3  16   1          2.32         -2.18        10.79 o                         
   4  16   1        151.42        141.25        27.21 o                         
  -3  17   1         86.02        109.25        28.73 o                         
  -2  17   1          0.14         12.80        11.88 o                         
  -1  17   1         40.76         31.58        14.40 o                         
   0  17   1          1.35         19.94        11.04 o                         
   1  17   1          9.33          0.00         9.40 o                         
   2  17   1          1.43         -4.28         6.88 o                         
   3  17   1        145.48        165.23        26.49 o                         
  -2  18   1          5.03          8.83        16.34 o                         
  -1  18   1         51.22         39.67        15.51 o                         
   0  18   1          0.28         16.63        12.82 o                         
   1  18   1         76.85        132.89        31.07 o                         
   2  18   1          0.07         -0.21        14.89 o                         
  -2  19   1          5.18         13.20        17.89 o                         
  -1  19   1          0.12         29.06        16.34 o                         
   0  19   1          9.30          3.64        13.96 o                         
   1  19   1        102.03        111.90        29.73 o                         
   2  19   1        209.07        228.41        41.53 o                         
  -6   0   2          9.73         20.37        21.82 o                         
  -5   0   2        884.54        975.50        43.84 o                         
  -4   0   2        359.59        378.97        25.84 o                         
  -3   0   2         49.39         51.16         8.90 o                         
  -2   0   2       5138.07       5392.86        90.52 o                         
  -1   0   2        377.43        327.21        19.22 o                         
   1   0   2         32.05         38.15         4.15 o                         
   2   0   2        353.58        359.75        17.88 o                         
   3   0   2        337.48        370.33        22.48 o                         
   4   0   2        345.04        295.50        29.22 o                         
   5   0   2         26.90         22.57         8.11 o                         
   6   0   2         49.19         29.08        23.34 o                         
  -6   1   2          3.97        -10.63        11.25 o                         
  -5   1   2          8.50         14.35         5.29 o                         
  -4   1   2         71.66         59.17         7.60 o                         
  -3   1   2        126.48        121.78         9.46 o                         
  -2   1   2        178.34        188.32        11.63 o                         
  -1   1   2       1494.49       1383.64        45.12 o                         
   0   1   2        104.30         86.00         8.17 o                         
   1   1   2        697.41        681.86        13.29 o                         
   2   1   2         68.11         56.84         4.33 o                         
   3   1   2        116.10        123.59         7.46 o                         
   4   1   2         31.50         26.16         5.14 o                         
   5   1   2          2.41          5.22         5.62 o                         
   6   1   2         15.62         15.62        13.39 o                         
  -6   2   2         26.78         12.34         9.83 o                         
  -5   2   2         44.42         31.97         8.16 o                         
  -4   2   2          0.15         -4.13         4.21 o                         
  -3   2   2        207.39        241.70        13.94 o                         
  -2   2   2        233.90        276.68        13.21 o                         
  -1   2   2       1848.74       1690.92        23.33 o                         
   0   2   2       2332.83       2167.18        21.39 o                         
   1   2   2       4150.43       3992.23        30.40 o                         
   2   2   2       1747.20       1706.87        27.66 o                         
   3   2   2         43.08         31.10         4.44 o                         
   4   2   2         37.08         34.26         4.95 o                         
   5   2   2          2.75         -0.60         6.26 o                         
   6   2   2        107.16         44.48        20.48 o                         
  -6   3   2          0.35         -8.87         8.63 o                         
  -5   3   2         68.71         58.65         8.00 o                         
  -4   3   2         68.17         71.82         9.24 o                         
  -3   3   2          3.67          1.12         3.21 o                         
  -2   3   2        210.13        213.28        11.54 o                         
  -1   3   2         31.99         33.49         3.44 o                         
   0   3   2       2894.67       2647.64        46.74 o                         
   1   3   2       2927.34       2891.72        27.01 o                         
   2   3   2        428.89        430.85        12.34 o                         
   3   3   2         36.53         37.48         5.40 o                         
   4   3   2        448.86        433.89        22.29 o                         
   5   3   2        413.76        449.42        25.66 o                         
   6   3   2        102.62        112.97        31.31 o                         
  -6   4   2         54.75         49.99        14.10 o                         
  -5   4   2          0.71         -2.12         3.75 o                         
  -4   4   2         16.31          6.25         4.60 o                         
  -3   4   2        504.83        534.25        18.57 o                         
  -2   4   2       1126.00       1203.64        21.99 o                         
  -1   4   2        265.16        284.46        10.51 o                         
   0   4   2       1007.39        886.03        18.08 o                         
   1   4   2        222.97        177.29         7.88 o                         
   2   4   2        164.85        156.96         8.02 o                         
   3   4   2        647.04        693.92        17.66 o                         
   4   4   2        411.32        437.18        23.59 o                         
   5   4   2          9.65          7.26         6.08 o                         
   6   4   2          2.92          8.54        12.50 o                         
  -6   5   2         57.05         60.10        17.54 o                         
  -5   5   2        134.53        132.18        18.26 o                         
  -4   5   2        208.21        210.21        15.86 o                         
  -3   5   2        377.93        429.61        15.51 o                         
  -2   5   2        234.19        234.14         9.66 o                         
  -1   5   2       1117.58       1162.74        23.37 o                         
   0   5   2       5781.76       5624.47       108.13 o                         
   1   5   2         16.15         14.40         3.21 o                         
   2   5   2         22.83         28.04         3.25 o                         
   3   5   2         21.06         20.69         4.76 o                         
   4   5   2         65.02         57.49         9.05 o                         
   5   5   2         29.85         23.79         7.18 o                         
   6   5   2          0.83        -20.02        13.34 o                         
  -6   6   2         32.84         40.73        14.23 o                         
  -5   6   2        238.63        260.95        25.01 o                         
  -4   6   2        111.14        126.03        11.52 o                         
  -3   6   2         14.08         12.43         4.22 o                         
  -2   6   2        776.13        834.83        19.72 o                         
  -1   6   2         30.73         28.08         3.93 o                         
   0   6   2        323.51        340.17        15.49 o                         
   1   6   2        153.48        135.55         8.54 o                         
   2   6   2        488.20        514.27        14.18 o                         
   3   6   2        854.25        939.34        24.26 o                         
   4   6   2         54.23         50.31         6.43 o                         
   5   6   2         48.63         31.49        12.66 o                         
   6   6   2        137.15        164.66        23.33 o                         
  -6   7   2         13.82          5.93        10.18 o                         
  -5   7   2         10.86         -1.54         6.67 o                         
  -4   7   2        343.36        369.59        20.68 o                         
  -3   7   2        383.07        414.41        16.49 o                         
  -2   7   2        197.78        176.11         9.61 o                         
  -1   7   2        604.08        666.52        20.10 o                         
   0   7   2         50.82         80.48         7.89 o                         
   1   7   2       4531.46       4802.65        51.57 o                         
   2   7   2        751.98        840.41        21.46 o                         
   3   7   2         39.03         23.48         5.06 o                         
   4   7   2        160.18        142.90        12.00 o                         
   5   7   2         12.16          8.96         7.28 o                         
   6   7   2         41.16         36.65        11.58 o                         
  -6   8   2         23.68         16.24        11.09 o                         
  -5   8   2         10.82          9.74         7.08 o                         
  -4   8   2        291.64        289.28        21.05 o                         
  -3   8   2          1.30         -5.58         3.72 o                         
  -2   8   2        712.06        778.86        27.39 o                         
  -1   8   2        755.20        783.14        42.96 o                         
   0   8   2       2761.89       2932.22        49.31 o                         
   1   8   2       4133.68       4251.40        48.43 o                         
   2   8   2         86.82         87.40         7.09 o                         
   3   8   2         19.47         18.55         5.32 o                         
   4   8   2         47.54         29.78         6.86 o                         
   5   8   2          3.03         10.99         7.97 o                         
   6   8   2         11.45          6.43         7.07 o                         
  -6   9   2        112.48         86.15        26.53 o                         
  -5   9   2          4.65          6.80        13.79 o                         
  -4   9   2         43.35         22.93         7.83 o                         
  -3   9   2         65.37         64.87         8.11 o                         
  -2   9   2        175.16        178.87        12.40 o                         
  -1   9   2        202.38        201.81        19.31 o                         
   0   9   2         97.43         98.70         9.09 o                         
   1   9   2        151.24        139.67         9.14 o                         
   2   9   2        658.75        643.05        21.51 o                         
   3   9   2         14.51         16.90         8.19 o                         
   4   9   2        674.90        656.60        29.48 o                         
   5   9   2          2.59         -4.20         8.25 o                         
   6   9   2          9.08        -13.22        12.57 o                         
  -5  10   2        210.78        220.46        34.57 o                         
  -4  10   2         64.18         61.91        12.87 o                         
  -3  10   2          5.13         -2.59         4.94 o                         
  -2  10   2        189.17        205.86        15.41 o                         
  -1  10   2        272.06        269.77        21.37 o                         
   0  10   2        272.46        277.07        16.04 o                         
   1  10   2         85.18         89.98         7.74 o                         
   2  10   2       1851.08       1866.83        38.67 o                         
   3  10   2          2.29          5.91         8.00 o                         
   4  10   2        120.69        112.31        17.81 o                         
   5  10   2        149.63        145.34        17.84 o                         
  -5  11   2        265.52        279.44        39.92 o                         
  -4  11   2         90.35         62.33        18.06 o                         
  -3  11   2       1570.35       1655.84        55.57 o                         
  -2  11   2         20.67         16.54        10.23 o                         
  -1  11   2        671.08        597.30        36.76 o                         
   0  11   2        254.51        262.41        16.76 o                         
   1  11   2          0.08          1.92         2.51 o                         
   2  11   2        455.91        446.30        20.77 o                         
   3  11   2          0.67         -7.66        10.58 o                         
   4  11   2        411.45        432.94        32.01 o                         
   5  11   2        145.66        133.79        21.38 o                         
  -5  12   2         53.13         55.89        20.12 o                         
  -4  12   2          0.03         18.14        12.74 o                         
  -3  12   2         12.61         -1.02         8.52 o                         
  -2  12   2        353.33        367.93        24.12 o                         
  -1  12   2        296.29        284.13        30.58 o                         
   0  12   2         82.80         73.05        10.59 o                         
   1  12   2        229.91        224.86        16.36 o                         
   2  12   2          3.81          4.26         6.06 o                         
   3  12   2        690.63        777.90        72.60 o                         
   4  12   2          3.90         20.01         9.92 o                         
   5  12   2         22.30         14.89         8.47 o                         
  -5  13   2         79.12         50.29        21.19 o                         
  -4  13   2         28.75         32.55        13.41 o                         
  -3  13   2         32.96         22.83        19.94 o                         
  -2  13   2        844.45        932.05        39.24 o                         
  -1  13   2         65.33         67.18        10.97 o                         
   0  13   2        471.19        473.35        23.99 o                         
   1  13   2        715.07        678.30        30.24 o                         
   2  13   2          9.55          4.40         6.93 o                         
   3  13   2        411.21        469.82        32.85 o                         
   4  13   2         23.48          5.02         9.76 o                         
   5  13   2          3.00          6.91         9.27 o                         
  -4  14   2          2.81          7.42        10.66 o                         
  -3  14   2         30.38         33.84        14.76 o                         
  -2  14   2        212.44        174.03        19.40 o                         
  -1  14   2         13.89         10.09         9.41 o                         
   0  14   2        340.00        327.50        15.64 o                         
   1  14   2        162.54        141.72        13.27 o                         
   2  14   2         55.73         46.42        10.50 o                         
   3  14   2        201.88        241.68        24.79 o                         
   4  14   2         34.05         31.87        22.79 o                         
  -4  15   2         62.78         52.21        26.97 o                         
  -3  15   2         20.19         21.16        12.59 o                         
  -2  15   2         10.35          4.17        13.56 o                         
  -1  15   2        128.04         79.31        18.86 o                         
   0  15   2        363.69        313.80        36.97 o                         
   1  15   2        101.68         81.42        19.14 o                         
   2  15   2         34.03         16.03         6.58 o                         
   3  15   2          1.60        -10.47         6.98 o                         
   4  15   2          3.23         15.41        10.47 o                         
  -4  16   2          3.56         12.99        50.09 o                         
  -3  16   2          8.55         30.34        16.89 o                         
  -2  16   2        102.30        117.85        19.13 o                         
  -1  16   2          0.03          5.39        11.93 o                         
   0  16   2         97.75         90.73        20.97 o                         
   1  16   2         24.81          9.07        18.09 o                         
   2  16   2         15.20          7.29        10.06 o                         
   3  16   2         29.29         17.65        11.92 o                         
   4  16   2          0.79          2.58        12.71 o                         
  -3  17   2          2.62         11.61        14.55 o                         
  -2  17   2        116.00        108.17        20.26 o                         
  -1  17   2         32.44         11.53        24.37 o                         
   0  17   2          1.30         -7.06        12.40 o                         
   1  17   2        129.87        105.86        26.68 o                         
   2  17   2          6.14         17.74         8.21 o                         
   3  17   2         16.94         12.07        13.56 o                         
  -2  18   2         63.88         44.73        18.54 o                         
  -1  18   2         12.00         11.40        18.08 o                         
   0  18   2         23.20         15.17         9.92 o                         
   1  18   2          6.73          5.74         9.70 o                         
   2  18   2          0.00          1.90        10.05 o                         
  -2  19   2          0.07         15.98        17.10 o                         
  -1  19   2          2.84         39.46        19.03 o                         
   0  19   2         11.28         -0.09        11.77 o                         
   1  19   2          3.04        -24.85        16.56 o                         
   2  19   2         15.28         35.01        13.32 o                         
  -6   1   3         24.27         13.66        21.77 o                         
  -5   1   3         12.89          2.16         5.02 o                         
  -4   1   3         86.11         80.80         9.85 o                         
  -3   1   3        508.02        523.58        22.04 o                         
  -2   1   3         22.12         30.71         4.88 o                         
  -1   1   3        522.68        456.16        25.65 o                         
   0   1   3        103.54        117.18        11.47 o                         
   1   1   3       1833.28       1867.76        18.88 o                         
   2   1   3        178.48        185.36         7.63 o                         
   3   1   3       1212.12       1204.88        27.12 o                         
   4   1   3         16.15         13.00         5.12 o                         
   5   1   3          0.75         -1.63         4.53 o                         
   6   1   3          0.00        -17.76        13.76 o                         
  -6   2   3         81.79         91.50        19.19 o                         
  -5   2   3        159.36        178.99        17.73 o                         
  -4   2   3         79.87         61.01         8.17 o                         
  -3   2   3        496.57        509.47        22.03 o                         
  -2   2   3        233.25        226.84        11.75 o                         
  -1   2   3       2742.12       2582.60        44.00 o                         
   0   2   3       7610.47       7258.04        52.21 o                         
   1   2   3        595.01        588.10        12.54 o                         
   2   2   3        171.83        176.11         8.32 o                         
   3   2   3        170.65        177.96         9.84 o                         
   4   2   3        187.18        154.38        11.20 o                         
   5   2   3          1.36         -6.42         6.21 o                         
   6   2   3         57.81         63.33        24.49 o                         
  -6   3   3          7.35         13.33        11.86 o                         
  -5   3   3        126.38        136.50        14.52 o                         
  -4   3   3        690.37        720.54        29.38 o                         
  -3   3   3        299.48        354.54        18.99 o                         
  -2   3   3        667.24        623.93        19.90 o                         
  -1   3   3       2975.90       3012.39        32.25 o                         
   0   3   3      18388.11      17823.01        87.72 o                         
   1   3   3       2864.40       2754.05        26.08 o                         
   2   3   3       1357.71       1252.81        19.09 o                         
   3   3   3        859.59        935.35        26.18 o                         
   4   3   3        340.25        383.79        19.28 o                         
   5   3   3         33.27         19.66         5.76 o                         
   6   3   3        177.38        171.69        35.14 o                         
  -6   4   3         25.91         12.34        14.53 o                         
  -5   4   3        481.60        501.26        27.79 o                         
  -4   4   3        192.40        185.59        14.98 o                         
  -3   4   3         40.17         33.15         6.49 o                         
  -2   4   3        628.95        663.65        18.99 o                         
  -1   4   3        275.32        313.49        14.48 o                         
   0   4   3        598.00        553.58        14.71 o                         
   1   4   3       1490.91       1545.71        23.49 o                         
   2   4   3         53.21         60.31         5.27 o                         
   3   4   3         47.94         40.62         5.81 o                         
   4   4   3        124.68        132.57        12.64 o                         
   5   4   3         65.15         71.80        11.99 o                         
   6   4   3         26.44         31.43        16.96 o                         
  -6   5   3         90.75         63.04        22.93 o                         
  -5   5   3        181.64        165.92        20.33 o                         
  -4   5   3        446.70        469.19        22.42 o                         
  -3   5   3        971.64        948.45        27.58 o                         
  -2   5   3         46.61         37.70         4.70 o                         
  -1   5   3        535.31        557.48        15.14 o                         
   0   5   3       2168.50       2264.22        43.02 o                         
   1   5   3        485.59        482.39        15.27 o                         
   2   5   3       1442.36       1458.36        22.25 o                         
   3   5   3         76.00         81.42         5.99 o                         
   4   5   3        288.08        271.25        18.59 o                         
   5   5   3         31.96         30.28         9.05 o                         
   6   5   3        159.64        160.97        31.18 o                         
  -6   6   3         52.17         59.04        16.56 o                         
  -5   6   3         76.82         61.91        15.39 o                         
  -4   6   3        160.21        147.58        13.79 o                         
  -3   6   3         60.93         55.33         5.98 o                         
  -2   6   3        508.15        522.52        17.43 o                         
  -1   6   3        301.43        312.92        11.97 o                         
   0   6   3        914.28        959.22        19.97 o                         
   1   6   3        945.20        929.13        27.19 o                         
   2   6   3         15.61          8.30         3.45 o                         
   3   6   3        341.61        369.55        16.03 o                         
   4   6   3         77.53         72.23        10.25 o                         
   5   6   3          6.77          8.43         7.86 o                         
   6   6   3         27.60         15.38        12.25 o                         
  -6   7   3          1.10        -12.19         9.17 o                         
  -5   7   3        155.98        180.72        21.92 o                         
  -4   7   3        248.39        241.50        22.37 o                         
  -3   7   3        180.57        131.00        19.74 o                         
  -2   7   3        204.39        219.24        10.13 o                         
  -1   7   3         52.70         37.45         5.45 o                         
   0   7   3        244.49        262.92        19.47 o                         
   1   7   3       1792.30       1896.87        44.57 o                         
   2   7   3         64.06         59.13         7.39 o                         
   3   7   3        171.61        174.98        11.53 o                         
   4   7   3        112.26        104.58         9.47 o                         
   5   7   3         44.53         39.74         9.57 o                         
   6   7   3         13.39         27.31        13.29 o                         
  -6   8   3         17.33         28.41        20.54 o                         
  -5   8   3         36.63         27.04        11.65 o                         
  -4   8   3          0.01          8.12         8.04 o                         
  -3   8   3        106.29        109.55         9.73 o                         
  -2   8   3         23.01         16.44         3.21 o                         
  -1   8   3         28.41         18.10         5.67 o                         
   0   8   3          1.48          2.22         5.38 o                         
   1   8   3        101.98         89.19         9.17 o                         
   2   8   3         49.18         39.72         5.28 o                         
   3   8   3         92.98         87.69         9.90 o                         
   4   8   3        211.55        221.22        14.06 o                         
   5   8   3        205.26        214.05        21.30 o                         
   6   8   3          4.59         -9.05        15.62 o                         
  -6   9   3          0.71         -7.19        12.68 o                         
  -5   9   3          1.27        -13.41         8.94 o                         
  -4   9   3        151.82        124.91        17.49 o                         
  -3   9   3        519.59        564.06        21.18 o                         
  -2   9   3         15.34          5.46         4.00 o                         
  -1   9   3        546.01        550.96        32.26 o                         
   0   9   3         21.36         31.47         5.97 o                         
   1   9   3        504.12        532.90        22.18 o                         
   2   9   3         16.48          7.11         4.26 o                         
   3   9   3        138.91        177.07        15.45 o                         
   4   9   3         60.17         47.50         8.78 o                         
   5   9   3          2.27         -1.28         7.34 o                         
   6   9   3         16.59         50.20        15.58 o                         
  -5  10   3        185.86        219.59        34.86 o                         
  -4  10   3        167.66        214.66        32.72 o                         
  -3  10   3          0.37          0.88         3.63 o                         
  -2  10   3          0.02          1.38         2.88 o                         
  -1  10   3          0.42         -8.12         6.09 o                         
   0  10   3         22.80         16.37         6.60 o                         
   1  10   3          7.82          6.19         3.44 o                         
   2  10   3         45.61         36.36         6.99 o                         
   3  10   3         97.67         98.79        16.83 o                         
   4  10   3        276.75        311.57        32.53 o                         
   5  10   3         68.09         81.97        16.47 o                         
  -5  11   3         38.69         42.90        20.53 o                         
  -4  11   3         21.70         18.42        16.01 o                         
  -3  11   3        501.00        588.88        28.67 o                         
  -2  11   3         42.21         35.96         7.57 o                         
  -1  11   3        430.96        435.96        31.54 o                         
   0  11   3         10.85         10.67         8.08 o                         
   1  11   3          6.00          2.69         4.96 o                         
   2  11   3        109.08        113.46        12.73 o                         
   3  11   3        414.25        471.31        35.99 o                         
   4  11   3        470.71        427.04        38.52 o                         
   5  11   3          9.39         17.16         7.10 o                         
  -5  12   3          1.10         -6.89        30.66 o                         
  -4  12   3         11.30          3.43        14.58 o                         
  -3  12   3         63.32         51.74        14.80 o                         
  -2  12   3        367.55        369.31        24.23 o                         
  -1  12   3          0.03         -2.24        10.31 o                         
   0  12   3        109.39        118.52        11.28 o                         
   1  12   3        703.07        695.20        25.83 o                         
   2  12   3          6.99          4.70         5.10 o                         
   3  12   3        447.92        533.04        35.69 o                         
   4  12   3          3.93         -3.99         7.73 o                         
   5  12   3         72.21         60.08        26.59 o                         
  -5  13   3          8.10         80.35        28.71 o                         
  -4  13   3         82.56         89.54        31.04 o                         
  -3  13   3        158.13        139.01        25.29 o                         
  -2  13   3         74.18         47.43        12.95 o                         
  -1  13   3        143.93        163.22        24.88 o                         
   0  13   3        221.77        232.23        15.06 o                         
   1  13   3         93.49         93.78         9.65 o                         
   2  13   3        459.65        483.23        22.75 o                         
   3  13   3        345.18        362.12        28.73 o                         
   4  13   3          1.07         -3.53        10.20 o                         
   5  13   3          0.16          6.15         9.34 o                         
  -4  14   3          2.91         21.49        19.85 o                         
  -3  14   3         98.43        150.79        27.21 o                         
  -2  14   3          3.79         -3.50         8.88 o                         
  -1  14   3        278.85        259.25        32.37 o                         
   0  14   3        248.11        253.77        31.32 o                         
   1  14   3         15.44         14.71         6.54 o                         
   2  14   3          6.17          9.36         6.22 o                         
   3  14   3         40.91         33.94         9.54 o                         
   4  14   3          8.64         -9.06         8.76 o                         
  -4  15   3        192.94        213.52        46.61 o                         
  -3  15   3         89.83         94.14        27.86 o                         
  -2  15   3        171.51        161.15        19.85 o                         
  -1  15   3          3.20         15.25        12.20 o                         
   0  15   3        397.83        473.31        49.99 o                         
   1  15   3        126.64        123.49        18.13 o                         
   2  15   3          0.28          4.51         5.77 o                         
   3  15   3          4.33         -2.68         7.84 o                         
   4  15   3          3.40          8.36        13.23 o                         
  -4  16   3         57.38         57.48        26.49 o                         
  -3  16   3         40.57         32.31        23.03 o                         
  -2  16   3         39.80         27.13        14.32 o                         
  -1  16   3        106.50         98.14        24.67 o                         
   0  16   3          8.84          1.66        14.97 o                         
   1  16   3         55.76         43.37        19.99 o                         
   2  16   3        114.33         71.23        15.88 o                         
   3  16   3        172.83        237.19        43.75 o                         
  -3  17   3        142.63        146.55        40.85 o                         
  -2  17   3          0.61        -26.56        17.99 o                         
  -1  17   3        150.58        132.60        29.39 o                         
   0  17   3         32.24         21.81        28.24 o                         
   1  17   3          4.50         20.96        15.43 o                         
   2  17   3         64.60         63.16        16.68 o                         
   3  17   3         27.49         -0.96        20.14 o                         
  -2  18   3        147.22        149.36        38.60 o                         
  -1  18   3          2.01         -3.29        11.66 o                         
   0  18   3         78.20         85.34        24.59 o                         
   1  18   3          1.00         -2.20         7.96 o                         
   2  18   3         21.22         41.71        16.17 o                         
  -1  19   3         19.39         24.97        14.28 o                         
   0  19   3          0.19        -26.47        17.65 o                         
   1  19   3          0.33         11.68        13.00 o                         
  -6   0   4         25.23         10.41        15.46 o                         
  -5   0   4        165.52        156.92        20.36 o                         
  -4   0   4        109.15        142.05        17.14 o                         
  -3   0   4       1033.73        987.82        51.19 o                         
  -2   0   4       2784.36       2870.83        79.05 o                         
  -1   0   4       3427.68       3423.38       105.37 o                         
   0   0   4        734.52        634.79        40.11 o                         
   1   0   4      93084.65      86048.09       211.76 o                         
   2   0   4         78.94         56.48         5.24 o                         
   3   0   4        313.17        279.09        18.66 o                         
   4   0   4        631.51        728.12        39.51 o                         
   5   0   4       1005.38       1007.29        51.92 o                         
   6   0   4        942.50       1069.29       125.01 o                         
  -6   1   4          0.66         -0.39        11.13 o                         
  -5   1   4        315.60        273.14        21.31 o                         
  -4   1   4        124.06        123.20        11.37 o                         
  -3   1   4        594.56        658.27        27.59 o                         
  -2   1   4       1254.98       1381.13        39.14 o                         
  -1   1   4        122.02        115.53        14.71 o                         
   0   1   4       5238.49       4870.32        53.65 o                         
   1   1   4        735.75        712.75        13.90 o                         
   2   1   4        975.10       1000.50        19.06 o                         
   3   1   4         35.54         21.81         3.14 o                         
   4   1   4        306.06        302.75        16.52 o                         
   5   1   4         14.86          7.23         6.66 o                         
   6   1   4          3.92         20.31        15.55 o                         
  -6   2   4        110.25        106.66        21.23 o                         
  -5   2   4       2120.57       2261.19        57.31 o                         
  -4   2   4       1123.05       1077.17        37.62 o                         
  -3   2   4       1484.69       1532.97        42.34 o                         
  -2   2   4          6.59         -0.04         3.56 o                         
  -1   2   4       2047.74       2112.79        62.84 o                         
   0   2   4       3208.30       3018.35        40.44 o                         
   1   2   4      14408.40      14024.56        60.39 o                         
   2   2   4         44.79         37.81         4.63 o                         
   3   2   4        273.22        233.31        12.08 o                         
   4   2   4         11.72         10.03         4.59 o                         
   5   2   4        590.27        594.10        38.00 o                         
   6   2   4        115.09        181.69        36.66 o                         
  -6   3   4          2.53         -0.15         9.46 o                         
  -5   3   4          0.26          5.72         6.62 o                         
  -4   3   4        355.68        385.74        21.52 o                         
  -3   3   4        135.17        149.95        12.99 o                         
  -2   3   4        153.08        153.24        11.29 o                         
  -1   3   4       1332.55       1390.00        26.37 o                         
   0   3   4        231.07        254.80        11.80 o                         
   1   3   4       1963.14       1893.67        25.13 o                         
   2   3   4        184.81        175.61         8.09 o                         
   3   3   4        729.77        758.13        21.50 o                         
   4   3   4         35.10         35.32         6.53 o                         
   5   3   4          2.38          7.81         5.66 o                         
   6   3   4         43.37         39.98        32.82 o                         
  -6   4   4         24.84         34.24        14.05 o                         
  -5   4   4          0.21          2.24         8.24 o                         
  -4   4   4         28.11         35.86         8.15 o                         
  -3   4   4          1.55          1.91         4.71 o                         
  -2   4   4       1668.33       1893.00        38.98 o                         
  -1   4   4        222.85        222.00        14.61 o                         
   0   4   4        173.53        175.39        10.51 o                         
   1   4   4         92.01        100.25         5.89 o                         
   2   4   4         69.26         68.05         5.20 o                         
   3   4   4        144.47        152.09         9.67 o                         
   4   4   4         88.93        100.76        10.15 o                         
   5   4   4         13.91         30.75         7.96 o                         
   6   4   4         40.90         31.99        18.19 o                         
  -6   5   4         19.70         35.60        14.02 o                         
  -5   5   4         31.49         13.14         9.62 o                         
  -4   5   4          8.64          4.64         3.83 o                         
  -3   5   4        142.53        162.60        13.34 o                         
  -2   5   4         51.29         41.00         5.42 o                         
  -1   5   4        709.71        751.33        24.82 o                         
   0   5   4        469.11        439.92        16.09 o                         
   1   5   4          1.05         -0.80         2.35 o                         
   2   5   4        196.78        201.57         8.40 o                         
   3   5   4        109.35         97.76         6.10 o                         
   4   5   4         31.87         14.53         4.52 o                         
   5   5   4         21.31         11.10         8.93 o                         
   6   5   4          0.16        -10.11        12.31 o                         
  -6   6   4          3.48          2.12         7.93 o                         
  -5   6   4         63.17         61.66        14.19 o                         
  -4   6   4          4.48         -3.45         3.64 o                         
  -3   6   4        104.37         81.51         8.59 o                         
  -2   6   4         21.44         12.83         3.96 o                         
  -1   6   4        368.46        456.32        15.28 o                         
   0   6   4        138.69        153.88        11.91 o                         
   1   6   4       3287.34       3441.42        47.06 o                         
   2   6   4        153.73        138.00        11.69 o                         
   3   6   4          0.55          1.51         2.47 o                         
   4   6   4         10.26         -2.15         6.48 o                         
   5   6   4          1.13         -9.43         7.78 o                         
   6   6   4          9.87          1.98        14.63 o                         
  -6   7   4          1.32         -7.90        14.07 o                         
  -5   7   4        235.96        217.88        26.44 o                         
  -4   7   4          0.05         -2.01         7.17 o                         
  -3   7   4         33.39         32.06         6.14 o                         
  -2   7   4         26.39         20.30         3.97 o                         
  -1   7   4        260.87        291.08        14.51 o                         
   0   7   4         19.30         15.92         3.50 o                         
   1   7   4          9.99          9.55         3.70 o                         
   2   7   4         29.32         23.65         4.43 o                         
   3   7   4         36.53         34.86         4.93 o                         
   4   7   4         14.20         12.23         5.93 o                         
   5   7   4        208.78        247.75        22.09 o                         
   6   7   4          3.65          2.80        12.52 o                         
  -6   8   4          9.86          0.25        11.01 o                         
  -5   8   4        282.06        277.74        29.29 o                         
  -4   8   4       1269.01       1293.08        64.00 o                         
  -3   8   4          0.02         -0.64         3.10 o                         
  -2   8   4        176.89        182.98         9.60 o                         
  -1   8   4        843.44        863.58        34.32 o                         
   0   8   4          0.98         -2.59         2.65 o                         
   1   8   4          7.42         16.93         5.44 o                         
   2   8   4        165.24        165.85        11.09 o                         
   3   8   4        138.77        145.00        11.11 o                         
   4   8   4         14.70         35.26         7.54 o                         
   5   8   4         10.92         12.88         7.02 o                         
   6   8   4         54.64         73.55        17.43 o                         
  -6   9   4         14.51         -1.14         9.27 o                         
  -5   9   4          0.02         -1.82         7.23 o                         
  -4   9   4        215.80        225.90        20.14 o                         
  -3   9   4       1244.65       1253.54        43.46 o                         
  -2   9   4         85.03         93.05         8.52 o                         
  -1   9   4        830.73        878.92        44.56 o                         
   0   9   4          4.60         -0.90         6.14 o                         
   1   9   4          0.29         -1.65         5.86 o                         
   2   9   4        220.04        194.71        13.83 o                         
   3   9   4         10.84          8.56         5.33 o                         
   4   9   4          6.34          2.58         5.79 o                         
   5   9   4         87.92         81.02        13.73 o                         
  -5  10   4         44.75         24.37        19.39 o                         
  -4  10   4          0.65        -12.51         8.34 o                         
  -3  10   4         49.67         51.44         7.44 o                         
  -2  10   4        210.69        189.12        13.63 o                         
  -1  10   4         23.36         19.56         7.87 o                         
   0  10   4        137.97        142.59        16.37 o                         
   1  10   4       2117.38       2088.66        53.62 o                         
   2  10   4       1073.13       1097.54        35.52 o                         
   3  10   4        136.24        118.70        12.68 o                         
   4  10   4         56.63         38.17         9.96 o                         
   5  10   4         12.43         -2.08         7.16 o                         
  -5  11   4          2.92          2.17        15.67 o                         
  -4  11   4          0.11         -8.07         9.23 o                         
  -3  11   4        309.33        294.44        25.33 o                         
  -2  11   4        344.47        309.72        24.23 o                         
  -1  11   4        774.81        778.90        54.84 o                         
   0  11   4        447.82        447.85        37.35 o                         
   1  11   4        560.78        557.35        24.75 o                         
   2  11   4       1390.62       1383.11        40.53 o                         
   3  11   4        311.35        333.08        22.71 o                         
   4  11   4        309.94        328.20        27.29 o                         
   5  11   4        236.28        276.93        38.82 o                         
  -5  12   4         23.04         35.43        24.17 o                         
  -4  12   4          7.52         43.12        22.03 o                         
  -3  12   4         33.91          9.80        16.11 o                         
  -2  12   4        717.37        762.92        36.02 o                         
  -1  12   4        116.64        128.20        23.76 o                         
   0  12   4          1.97          9.64         9.99 o                         
   1  12   4        585.84        633.26        26.63 o                         
   2  12   4         33.42         43.25         8.74 o                         
   3  12   4          7.10          0.15         6.09 o                         
   4  12   4        165.24        199.19        27.68 o                         
   5  12   4          1.66          7.35        10.09 o                         
  -5  13   4         11.39          9.82        20.36 o                         
  -4  13   4        171.41        163.09        40.81 o                         
  -3  13   4          3.91         -4.55        12.54 o                         
  -2  13   4         24.29         15.66         6.64 o                         
  -1  13   4         22.78         16.83        10.96 o                         
   0  13   4          1.47          5.43         9.94 o                         
   1  13   4        102.66        101.54        11.28 o                         
   2  13   4        178.70        180.26        15.31 o                         
   3  13   4          2.48          7.07         6.90 o                         
   4  13   4          0.22         -2.71         6.27 o                         
   5  13   4          0.01          6.49        10.69 o                         
  -4  14   4          2.97         11.00        28.13 o                         
  -3  14   4         12.59         28.47        15.91 o                         
  -2  14   4         13.29         -1.87         7.96 o                         
  -1  14   4        382.14        380.21        43.59 o                         
   0  14   4         44.68         18.96        19.83 o                         
   1  14   4          5.47          5.13         4.53 o                         
   2  14   4         68.25         95.70        12.86 o                         
   3  14   4          4.48         11.93         7.93 o                         
   4  14   4         23.14         17.87        10.09 o                         
  -4  15   4         22.21         27.68        28.24 o                         
  -3  15   4        231.98        322.66        48.27 o                         
  -2  15   4         11.55        -11.07        13.34 o                         
  -1  15   4          4.85        -18.57        12.38 o                         
   0  15   4        131.06        149.06        28.61 o                         
   1  15   4          2.67         15.49         8.10 o                         
   2  15   4        132.32        137.69        18.34 o                         
   3  15   4         65.76         66.80        15.42 o                         
   4  15   4         13.55         51.92        16.95 o                         
  -3  16   4         44.98        -12.72        13.99 o                         
  -2  16   4         30.51         14.68        14.88 o                         
  -1  16   4         90.72         67.95        17.22 o                         
   0  16   4          2.61         12.18        10.74 o                         
   1  16   4        179.13        171.04        31.21 o                         
   2  16   4         66.50         41.16        11.24 o                         
   3  16   4         47.39         34.25        12.33 o                         
  -3  17   4         44.77         68.91        24.68 o                         
  -2  17   4         65.56         41.25        19.17 o                         
  -1  17   4         41.41         44.97        17.94 o                         
   0  17   4        224.38        235.49        38.69 o                         
   1  17   4         82.34         93.32        24.78 o                         
   2  17   4         89.81        102.07        20.45 o                         
   3  17   4        123.45        168.46        26.05 o                         
  -2  18   4        236.42        290.02        42.66 o                         
  -1  18   4         35.63         33.22        15.96 o                         
   0  18   4         36.26         26.48        13.94 o                         
   1  18   4         33.97         11.98        15.43 o                         
   2  18   4         58.93        107.17        25.40 o                         
  -1  19   4         79.21         34.28        16.06 o                         
   0  19   4         10.04         -5.49         9.47 o                         
   1  19   4          5.06          5.90        12.65 o                         
  -6   1   5         31.29         54.42        14.44 o                         
  -5   1   5         83.36         70.82        11.08 o                         
  -4   1   5         74.65         54.67        18.34 o                         
  -3   1   5          1.57         -2.57         4.36 o                         
  -2   1   5         10.80          8.86         4.82 o                         
  -1   1   5        456.47        452.10        30.64 o                         
   0   1   5        729.66        716.03        23.30 o                         
   1   1   5       4550.19       4682.26        39.09 o                         
   2   1   5          2.47          3.40         1.75 o                         
   3   1   5          0.00         -0.16         3.76 o                         
   4   1   5          2.83          7.60         6.50 o                         
   5   1   5         11.96          0.67         5.43 o                         
   6   1   5         63.72         51.72        22.12 o                         
  -6   2   5         67.66         81.98        22.66 o                         
  -5   2   5        400.64        441.05        26.70 o                         
  -4   2   5        137.87         68.73        23.00 o                         
  -3   2   5        107.57        111.80        10.55 o                         
  -2   2   5       1295.56       1424.01        32.17 o                         
  -1   2   5         73.82         99.03        22.85 o                         
   0   2   5        240.13        226.66        23.77 o                         
   1   2   5        702.61        682.80        15.32 o                         
   2   2   5       2322.40       2377.62        39.91 o                         
   3   2   5        288.37        261.88        13.20 o                         
   4   2   5        207.83        205.88        12.14 o                         
   5   2   5         36.95         23.99        10.70 o                         
   6   2   5        218.16        274.45        45.86 o                         
  -6   3   5         44.06         20.44        12.05 o                         
  -5   3   5        303.09        303.89        23.86 o                         
  -4   3   5        313.20        344.28        26.98 o                         
  -3   3   5        652.25        729.69        29.68 o                         
  -2   3   5       1897.91       2084.61        37.08 o                         
  -1   3   5        698.44        676.09        30.10 o                         
   0   3   5         31.64         39.47         6.11 o                         
   1   3   5         15.69         12.97         2.31 o                         
   2   3   5       1759.70       1776.54        28.19 o                         
   3   3   5        503.41        483.45        18.58 o                         
   4   3   5         79.13         67.52         8.31 o                         
   5   3   5         48.92         32.40        10.08 o                         
   6   3   5          0.16        -17.10        14.22 o                         
  -6   4   5          7.01        -12.29        12.37 o                         
  -5   4   5        185.09        185.91        20.70 o                         
  -4   4   5        117.57        144.20        18.05 o                         
  -3   4   5         29.15         11.06         5.19 o                         
  -2   4   5          5.22         -0.87         3.13 o                         
  -1   4   5          0.11          0.14         3.26 o                         
   0   4   5         14.97         15.35         4.43 o                         
   1   4   5        210.37        225.09        10.56 o                         
   2   4   5          1.34          2.61         2.38 o                         
   3   4   5        700.12        734.99        23.57 o                         
   4   4   5        901.46        940.89        32.69 o                         
   5   4   5         56.76         51.50        14.67 o                         
   6   4   5          0.02         -7.66        11.91 o                         
  -6   5   5        116.99        144.67        25.80 o                         
  -5   5   5         18.63          8.00         8.05 o                         
  -4   5   5         54.23         75.11        10.04 o                         
  -3   5   5        727.05        738.10        27.39 o                         
  -2   5   5          2.33          2.18         3.23 o                         
  -1   5   5          6.63          6.77         4.16 o                         
   0   5   5       1594.31       1696.94        34.99 o                         
   1   5   5        335.06        303.13        12.61 o                         
   2   5   5        494.87        482.25        15.26 o                         
   3   5   5        196.25        208.58         9.19 o                         
   4   5   5          9.29          8.31         5.42 o                         
   5   5   5          0.25          2.29         6.35 o                         
   6   5   5         12.57         -1.77        31.64 o                         
  -6   6   5         12.97         12.99         8.98 o                         
  -5   6   5          9.45          7.68         8.97 o                         
  -4   6   5         98.65         89.81        14.54 o                         
  -3   6   5        216.88        188.51        13.31 o                         
  -2   6   5         46.76         21.32        10.97 o                         
  -1   6   5          9.41          1.41         3.70 o                         
   0   6   5          2.72          4.62         3.39 o                         
   1   6   5        283.42        282.43        11.00 o                         
   2   6   5        107.64         91.92         8.02 o                         
   3   6   5         37.95         40.68         4.89 o                         
   4   6   5         18.15          8.24         5.85 o                         
   5   6   5        184.34        189.01        20.52 o                         
   6   6   5         45.85         59.21        22.56 o                         
  -6   7   5         67.76         99.88        20.83 o                         
  -5   7   5         71.97         48.89        15.21 o                         
  -4   7   5          3.71          3.91         7.25 o                         
  -3   7   5          3.50         -0.65         5.46 o                         
  -2   7   5          5.41          5.17         4.14 o                         
  -1   7   5        499.31        535.97        14.25 o                         
   0   7   5          9.83         15.02         3.66 o                         
   1   7   5          9.86         10.02         3.75 o                         
   2   7   5        208.93        207.35        11.60 o                         
   3   7   5          6.61          7.91         3.66 o                         
   4   7   5         10.62         10.20         5.68 o                         
   5   7   5         64.82         51.77        13.25 o                         
   6   7   5         44.87         43.65        17.14 o                         
  -6   8   5          0.84        -14.01        17.40 o                         
  -5   8   5         13.30         24.02        11.34 o                         
  -4   8   5        202.59        239.93        21.42 o                         
  -3   8   5        140.91        143.17        14.06 o                         
  -2   8   5        155.66        127.48         9.54 o                         
  -1   8   5          9.96          8.76         3.84 o                         
   0   8   5       1558.07       1544.43        36.10 o                         
   1   8   5        145.49        145.24        10.64 o                         
   2   8   5        262.21        270.53        13.24 o                         
   3   8   5         39.58         36.63         5.51 o                         
   4   8   5        179.57        187.12        14.31 o                         
   5   8   5        130.63        183.42        21.49 o                         
   6   8   5          5.48          5.07        16.37 o                         
  -5   9   5        127.60        135.60        23.28 o                         
  -4   9   5         35.06         44.47        12.33 o                         
  -3   9   5        145.33        122.61        11.85 o                         
  -2   9   5        239.99        272.67        18.22 o                         
  -1   9   5          4.08          2.29         4.46 o                         
   0   9   5        226.29        216.63        16.24 o                         
   1   9   5       1255.66       1353.83        43.27 o                         
   2   9   5         55.63         58.78         6.95 o                         
   3   9   5        141.29        132.02        10.93 o                         
   4   9   5          9.81          2.75         4.88 o                         
   5   9   5        143.39        172.77        22.93 o                         
  -5  10   5          1.56         -3.98        19.15 o                         
  -4  10   5          1.42          5.65         6.44 o                         
  -3  10   5         28.26         16.88         6.71 o                         
  -2  10   5        658.06        658.78        25.72 o                         
  -1  10   5         18.23         12.81         6.16 o                         
   0  10   5         50.78         30.26        11.18 o                         
   1  10   5         11.39         11.76         7.07 o                         
   2  10   5          4.17          1.79         4.43 o                         
   3  10   5          0.22         -6.29         4.20 o                         
   4  10   5         11.58          3.76        10.90 o                         
   5  10   5         69.62         87.89        17.29 o                         
  -5  11   5         38.04          9.98        44.43 o                         
  -4  11   5         15.13         15.44        14.60 o                         
  -3  11   5          1.32         -2.09         8.02 o                         
  -2  11   5        567.28        491.76        21.04 o                         
  -1  11   5        820.11        859.55        40.40 o                         
   0  11   5          3.52         -5.94        11.49 o                         
   1  11   5        455.09        441.89        32.40 o                         
   2  11   5        187.06        188.37        14.92 o                         
   3  11   5        316.56        334.44        19.35 o                         
   4  11   5         28.85         40.26         9.65 o                         
   5  11   5        131.24        150.48        22.69 o                         
  -5  12   5          8.90         -2.48        15.20 o                         
  -4  12   5         30.83         16.58        14.80 o                         
  -3  12   5          8.45         -4.41        11.95 o                         
  -2  12   5         11.48          8.29         6.42 o                         
  -1  12   5        145.86        148.07        17.23 o                         
   0  12   5          0.56         -4.02        10.67 o                         
   1  12   5        644.56        703.89        29.25 o                         
   2  12   5        363.12        344.80        21.28 o                         
   3  12   5        129.94        120.21        14.53 o                         
   4  12   5         81.40         95.21        19.58 o                         
   5  12   5         21.52         26.82        12.73 o                         
  -5  13   5         29.85         68.08        29.22 o                         
  -4  13   5          2.29        -18.10        14.87 o                         
  -3  13   5          7.31         -0.70        14.53 o                         
  -2  13   5        128.70         96.00        14.47 o                         
  -1  13   5        830.26        792.92        42.40 o                         
   0  13   5        714.05        747.74        57.08 o                         
   1  13   5         44.73         31.55         6.71 o                         
   2  13   5        101.55        112.12        11.82 o                         
   3  13   5        298.32        315.69        20.05 o                         
   4  13   5         23.36          8.96         8.86 o                         
  -4  14   5          0.18          2.72        23.81 o                         
  -3  14   5         27.26         40.45        18.74 o                         
  -2  14   5          1.32         10.17         7.03 o                         
  -1  14   5          0.17        -14.51        11.20 o                         
   0  14   5          0.53         -1.24        10.98 o                         
   1  14   5         17.93         16.26         4.65 o                         
   2  14   5         21.25         21.04         7.33 o                         
   3  14   5         43.25         56.99        11.18 o                         
   4  14   5         17.86        -14.71        13.14 o                         
  -4  15   5         70.86         66.62        30.20 o                         
  -3  15   5         73.54        106.85        29.60 o                         
  -2  15   5         12.59         20.99        12.22 o                         
  -1  15   5          1.46         -6.91         8.24 o                         
   0  15   5          2.90          4.12         9.82 o                         
   1  15   5        100.94        125.41        17.73 o                         
   2  15   5         10.31         19.67         7.34 o                         
   3  15   5         13.30         11.67        12.06 o                         
   4  15   5         45.66         69.23        22.08 o                         
  -3  16   5        229.41        299.17        52.32 o                         
  -2  16   5        103.18         81.80        25.37 o                         
  -1  16   5         36.68         23.30        15.91 o                         
   0  16   5          4.56          4.55        20.47 o                         
   1  16   5         34.52         37.95        20.21 o                         
   2  16   5         63.01         65.66        12.22 o                         
   3  16   5         27.20         17.42        11.18 o                         
  -3  17   5          0.64         10.38        12.52 o                         
  -2  17   5         73.55         70.70        24.46 o                         
  -1  17   5          0.62          1.23         7.26 o                         
   0  17   5         71.09         81.86        19.38 o                         
   1  17   5          0.55        -10.82        16.70 o                         
   2  17   5          0.42         21.87        10.78 o                         
   3  17   5         35.12         32.47        15.83 o                         
  -2  18   5          3.67         -5.55        15.60 o                         
  -1  18   5          3.40         -6.78        13.52 o                         
   0  18   5         16.35         21.63        18.06 o                         
   1  18   5         25.02        -22.21        14.80 o                         
   2  18   5         65.79         73.53        14.88 o                         
  -1  19   5          1.87          8.55        10.92 o                         
   0  19   5         31.66         26.85        13.86 o                         
   1  19   5         31.34         29.63        19.79 o                         
  -6   0   6          1.00          3.03        12.48 o                         
  -5   0   6          0.64         -1.62         9.72 o                         
  -4   0   6       3331.45       3336.88       134.77 o                         
  -3   0   6       3647.68       2334.75      1711.21 o                         
  -2   0   6         34.75         23.09        10.32 o                         
  -1   0   6      12097.73      12223.88       233.57 o                         
   0   0   6        100.40         96.24        20.30 o                         
   1   0   6       8830.42       8593.06        97.39 o                         
   2   0   6         36.64         26.22         5.01 o                         
   3   0   6        660.23        664.93        36.50 o                         
   4   0   6        207.44        207.25        40.94 o                         
   5   0   6         69.38         61.50        40.69 o                         
   6   0   6         69.97         75.26        37.12 o                         
  -6   1   6          2.61          5.82         8.60 o                         
  -5   1   6         83.63         71.07        12.79 o                         
  -4   1   6          5.89         -2.24         5.45 o                         
  -3   1   6         22.59          7.66         4.46 o                         
  -2   1   6          1.73         -0.36         4.83 o                         
  -1   1   6        341.29        317.14        27.00 o                         
   0   1   6       1057.15       1000.34        30.55 o                         
   1   1   6        290.16        273.84        10.37 o                         
   2   1   6        166.26        177.45         7.54 o                         
   3   1   6         13.20         13.48         3.55 o                         
   4   1   6          0.80         -1.87         6.28 o                         
   5   1   6        128.60        119.40        17.40 o                         
   6   1   6         25.59          8.27        25.32 o                         
  -6   2   6         74.45        100.89        22.82 o                         
  -5   2   6         21.67         12.27         6.50 o                         
  -4   2   6         17.15         14.31         7.71 o                         
  -3   2   6        415.47        377.06        23.41 o                         
  -2   2   6         93.15         88.86        11.83 o                         
  -1   2   6       1623.28       1662.00        63.51 o                         
   0   2   6         38.44         41.14         6.12 o                         
   1   2   6        188.05        164.00         8.11 o                         
   2   2   6        969.88        964.03        18.00 o                         
   3   2   6        919.92        967.41        25.57 o                         
   4   2   6          0.10         -3.78         3.42 o                         
   5   2   6          0.45          3.13         7.10 o                         
   6   2   6         21.89        -17.14        15.76 o                         
  -6   3   6         27.83          1.01        11.39 o                         
  -5   3   6         68.08         54.42        10.27 o                         
  -4   3   6          6.21          4.22         7.13 o                         
  -3   3   6        123.71        144.05        15.41 o                         
  -2   3   6        229.21        269.56        16.00 o                         
  -1   3   6         55.52         63.79        14.13 o                         
   0   3   6        315.69        335.64        12.43 o                         
   1   3   6         59.64         66.88         4.92 o                         
   2   3   6        124.79         89.22        13.80 o                         
   3   3   6        108.60        111.41         9.13 o                         
   4   3   6         33.13         34.36         6.07 o                         
   5   3   6          3.53          4.22        12.05 o                         
   6   3   6          5.84          1.54         6.59 o                         
  -6   4   6         25.43         19.19        12.64 o                         
  -5   4   6         46.92         32.57         9.65 o                         
  -4   4   6         10.25          6.80         7.01 o                         
  -3   4   6        181.02        182.46        17.76 o                         
  -2   4   6        455.67        528.19        20.67 o                         
  -1   4   6        308.48        341.46        20.42 o                         
   0   4   6        757.14        731.07        18.70 o                         
   1   4   6          8.97          9.17         3.11 o                         
   2   4   6        664.83        669.98        21.76 o                         
   3   4   6         12.42         11.43         3.84 o                         
   4   4   6        262.03        264.84        19.81 o                         
   5   4   6         48.83         64.34        15.06 o                         
   6   4   6         13.17         12.21        37.35 o                         
  -6   5   6         73.48         73.83        17.63 o                         
  -5   5   6          8.76          9.66         9.82 o                         
  -4   5   6        679.26        687.95        46.55 o                         
  -3   5   6         12.04         10.02         5.67 o                         
  -2   5   6          6.69         -1.47         2.84 o                         
  -1   5   6         86.16         95.35        11.42 o                         
   0   5   6        425.13        431.60        21.91 o                         
   1   5   6          9.09         13.93         3.48 o                         
   2   5   6       1169.37       1222.13        28.05 o                         
   3   5   6         27.93         23.40         3.90 o                         
   4   5   6         96.24         93.03        11.18 o                         
   5   5   6        139.81        141.67        21.64 o                         
   6   5   6         31.37         -1.08         9.46 o                         
  -6   6   6         68.94         86.81        22.09 o                         
  -5   6   6         24.55         32.59        11.74 o                         
  -4   6   6        212.08        200.39        21.65 o                         
  -3   6   6        149.41        160.08        13.42 o                         
  -2   6   6         71.52         89.74        12.85 o                         
  -1   6   6       1865.45       2064.40        60.86 o                         
   0   6   6         51.22         77.62         8.40 o                         
   1   6   6       1598.66       1604.69        33.36 o                         
   2   6   6         38.94         24.69         4.40 o                         
   3   6   6          0.57         27.41         5.22 o                         
   4   6   6        211.91        206.02        18.89 o                         
   5   6   6         32.69         23.39         8.00 o                         
   6   6   6         56.33         65.39        23.63 o                         
  -6   7   6          0.22         -3.35        12.11 o                         
  -5   7   6         68.38         70.45        14.29 o                         
  -4   7   6         12.23         -0.25         5.75 o                         
  -3   7   6        260.09        248.55        19.86 o                         
  -2   7   6          0.34         -3.20         7.30 o                         
  -1   7   6         87.37         85.15         8.31 o                         
   0   7   6        402.63        442.73        20.54 o                         
   1   7   6        768.15        835.51        25.10 o                         
   2   7   6        105.21         98.13         8.34 o                         
   3   7   6         37.63         29.97         6.34 o                         
   4   7   6         33.34         27.20         7.64 o                         
   5   7   6          2.56          6.02         8.05 o                         
   6   7   6          4.88          0.50        11.48 o                         
  -6   8   6         24.61         17.68        18.78 o                         
  -5   8   6         33.04         37.06        14.23 o                         
  -4   8   6          9.53          1.37         3.79 o                         
  -3   8   6        992.30        981.18        37.39 o                         
  -2   8   6          5.71          3.15         4.15 o                         
  -1   8   6        310.88        353.97        13.44 o                         
   0   8   6        574.06        575.28        19.61 o                         
   1   8   6        622.14        653.04        18.43 o                         
   2   8   6        292.57        306.89        15.12 o                         
   3   8   6         17.06         16.70         5.05 o                         
   4   8   6        112.80         79.87        10.46 o                         
   5   8   6          1.43         -8.74         6.92 o                         
  -5   9   6         23.09        204.31       307.45 o                         
  -4   9   6        176.18        187.18        22.38 o                         
  -3   9   6         21.03         26.47         7.42 o                         
  -2   9   6        671.11        734.74        32.86 o                         
  -1   9   6        131.05        132.14        14.29 o                         
   0   9   6         13.79         33.35         4.60 o                         
   1   9   6        192.67        207.69        11.01 o                         
   2   9   6        342.25        358.76        17.65 o                         
   3   9   6        218.41        241.21        13.16 o                         
   4   9   6          2.83          5.11         5.95 o                         
   5   9   6        128.23        128.81        22.70 o                         
  -5  10   6         21.76          9.25        42.57 o                         
  -4  10   6        318.88        286.73        38.86 o                         
  -3  10   6          0.00         -2.64         4.76 o                         
  -2  10   6        143.06        141.54        15.82 o                         
  -1  10   6         79.62         79.98         7.56 o                         
   0  10   6         56.79         50.50         6.55 o                         
   1  10   6        741.02        756.03        33.90 o                         
   2  10   6          5.36          2.81         3.64 o                         
   3  10   6        515.63        555.93        21.31 o                         
   4  10   6         56.40         55.31        12.59 o                         
   5  10   6         23.28          2.10         9.73 o                         
  -5  11   6        159.04        163.82        39.94 o                         
  -4  11   6        117.76        107.36        25.29 o                         
  -3  11   6         42.61         33.85        11.68 o                         
  -2  11   6        752.61        724.41        35.32 o                         
  -1  11   6        529.06        532.13        25.59 o                         
   0  11   6       1273.82       1230.94        67.44 o                         
   1  11   6        255.00        253.41        20.33 o                         
   2  11   6         18.03         14.45         3.90 o                         
   3  11   6        413.29        428.95        20.04 o                         
   4  11   6         37.72         21.69         8.72 o                         
   5  11   6        183.78        179.75        26.98 o                         
  -5  12   6         19.04         -1.04        13.85 o                         
  -4  12   6          9.01         -3.26        13.70 o                         
  -3  12   6        120.83        131.75        29.66 o                         
  -2  12   6         27.91         22.15         7.50 o                         
  -1  12   6        206.81        185.84        21.20 o                         
   0  12   6        199.88        221.60        32.25 o                         
   1  12   6         83.52         68.22        11.56 o                         
   2  12   6         92.67         89.32         8.72 o                         
   3  12   6          2.80          3.04         5.44 o                         
   4  12   6        285.81        299.88        29.27 o                         
   5  12   6         64.45         42.72        14.62 o                         
  -4  13   6          6.55         20.82        19.28 o                         
  -3  13   6         59.18        102.47        26.36 o                         
  -2  13   6        297.72        298.03        32.33 o                         
  -1  13   6        255.73        301.12        31.00 o                         
   0  13   6        462.34        445.04        44.14 o                         
   1  13   6        341.18        344.28        21.58 o                         
   2  13   6        430.38        427.25        20.21 o                         
   3  13   6          2.80         -1.52         5.43 o                         
   4  13   6        149.94        139.97        23.81 o                         
  -4  14   6         57.98         84.52        26.16 o                         
  -3  14   6         75.95         74.22        24.68 o                         
  -2  14   6         49.67         30.03        25.70 o                         
  -1  14   6        330.79        346.97        37.38 o                         
   0  14   6          1.94          8.06         8.85 o                         
   1  14   6        126.27        114.71        13.90 o                         
   2  14   6          3.82          2.32         3.92 o                         
   3  14   6        150.75        198.70        23.35 o                         
   4  14   6        139.67        124.46        28.29 o                         
  -4  15   6         21.49         16.70        62.66 o                         
  -3  15   6         64.60         69.69        27.83 o                         
  -2  15   6         59.04         36.02        18.00 o                         
  -1  15   6         42.25         29.22        14.25 o                         
   0  15   6         35.00         60.19        18.15 o                         
   1  15   6         79.03         72.85        12.85 o                         
   2  15   6        103.64         71.71        13.93 o                         
   3  15   6          6.00         15.93         9.34 o                         
   4  15   6          2.82         -4.51        12.99 o                         
  -3  16   6         97.52         71.79        55.11 o                         
  -2  16   6         65.57         62.62        27.50 o                         
  -1  16   6          0.05          8.18        10.04 o                         
   0  16   6          3.61          6.56        10.16 o                         
   1  16   6        220.04        262.95        29.31 o                         
   2  16   6        154.90        167.92        17.82 o                         
   3  16   6         71.18        112.50        17.69 o                         
  -3  17   6        200.47        219.78        43.78 o                         
  -2  17   6         95.69        107.66        31.91 o                         
  -1  17   6         37.50         43.92        15.66 o                         
   0  17   6         71.76         75.27        18.05 o                         
   1  17   6          2.45         25.02        12.96 o                         
   2  17   6         79.84         39.41        22.27 o                         
   3  17   6          5.91         16.95        10.43 o                         
  -2  18   6        136.98        163.30        44.52 o                         
  -1  18   6          3.88         14.44        17.03 o                         
   0  18   6         47.46         74.05        27.87 o                         
   1  18   6         63.70         36.05        32.84 o                         
   2  18   6        101.85        117.27        22.67 o                         
  -1  19   6        117.39         89.93        20.76 o                         
   0  19   6         34.12         21.15        13.72 o                         
   1  19   6          0.42         -4.84         9.55 o                         
  -6   1   7          8.04         17.12         9.83 o                         
  -5   1   7        327.09        294.88        27.64 o                         
  -4   1   7        536.59        552.47        30.62 o                         
  -3   1   7          0.07         -0.55         6.83 o                         
  -2   1   7       1009.89       1046.54        40.88 o                         
  -1   1   7        108.94         81.67        16.64 o                         
   0   1   7          1.83          2.25         3.87 o                         
   1   1   7        942.85        899.12        19.93 o                         
   2   1   7          3.70          4.07         2.04 o                         
   3   1   7          0.46         -4.28         2.85 o                         
   4   1   7          9.75         13.26         8.63 o                         
   5   1   7        365.91        329.82        36.32 o                         
   6   1   7        111.97        150.79        36.47 o                         
  -6   2   7          4.43         -9.00        10.86 o                         
  -5   2   7         20.59         17.65         8.43 o                         
  -4   2   7        368.22        399.52        27.79 o                         
  -3   2   7         92.63         88.23        28.46 o                         
  -2   2   7        593.15        662.51        37.61 o                         
  -1   2   7         78.63        110.23        19.46 o                         
   0   2   7        842.76        851.94        27.55 o                         
   1   2   7        123.52        137.46         7.60 o                         
   2   2   7        300.25        305.06        10.26 o                         
   3   2   7          9.39          4.12         2.63 o                         
   4   2   7        189.13        192.57        11.28 o                         
   5   2   7        153.42        148.78        19.15 o                         
   6   2   7         13.47          2.06         9.91 o                         
  -6   3   7         25.34         25.10        15.97 o                         
  -5   3   7         34.95         32.84         8.80 o                         
  -4   3   7        165.32        129.65        18.10 o                         
  -3   3   7        270.12        297.62        22.66 o                         
  -2   3   7        870.90        743.94       166.94 o                         
  -1   3   7         87.96         88.10        17.25 o                         
   0   3   7       3769.00       3798.40        64.92 o                         
   1   3   7       3743.67       3842.10        40.03 o                         
   2   3   7        863.28        847.61        20.73 o                         
   3   3   7        148.99        130.52        10.36 o                         
   4   3   7          0.33         10.03         4.41 o                         
   5   3   7         35.15         31.76        11.42 o                         
   6   3   7         86.17         77.01        33.22 o                         
  -6   4   7        100.42         89.04        29.52 o                         
  -5   4   7         19.69         27.37         9.05 o                         
  -4   4   7        435.48        387.40        29.96 o                         
  -3   4   7         78.32         54.40         9.75 o                         
  -2   4   7         99.20         90.50        10.07 o                         
  -1   4   7         54.21         62.15         9.32 o                         
   0   4   7        395.86        415.73        14.82 o                         
   1   4   7       1084.48       1093.23        21.18 o                         
   2   4   7        201.96        183.85        11.98 o                         
   3   4   7         10.88         10.92         3.06 o                         
   4   4   7          1.60         -0.83         5.31 o                         
   5   4   7          2.17          7.42        12.97 o                         
   6   4   7         14.14         16.05        15.80 o                         
  -6   5   7         19.92         19.13        11.20 o                         
  -5   5   7        442.28        422.88        36.13 o                         
  -4   5   7       1206.85       1223.70        47.55 o                         
  -3   5   7        139.35        141.45        16.20 o                         
  -2   5   7       2755.16       2799.74        47.92 o                         
  -1   5   7         79.05         93.13        11.41 o                         
   0   5   7         75.63         80.79         7.56 o                         
   1   5   7        308.37        319.41        17.02 o                         
   2   5   7        153.69        153.37        10.21 o                         
   3   5   7        175.67        170.65        10.85 o                         
   4   5   7          0.25         -0.19         4.53 o                         
   5   5   7        368.08        405.70        35.87 o                         
   6   5   7         24.17         35.58        19.48 o                         
  -6   6   7         21.90         27.92        13.48 o                         
  -5   6   7         52.36         34.71        12.71 o                         
  -4   6   7        228.05        201.21        17.96 o                         
  -3   6   7          0.63         -4.89         5.16 o                         
  -2   6   7        205.13        188.92        19.34 o                         
  -1   6   7       1489.99       1697.76        57.26 o                         
   0   6   7         41.39         31.59         6.93 o                         
   1   6   7         66.37         60.19         7.69 o                         
   2   6   7         30.18         40.65         6.18 o                         
   3   6   7        110.70        110.34         9.69 o                         
   4   6   7         74.41         77.05        10.85 o                         
   5   6   7          4.36          1.02         8.49 o                         
   6   6   7         32.00         40.62        19.05 o                         
  -6   7   7         29.43         17.63        18.96 o                         
  -5   7   7          0.13          6.15        11.57 o                         
  -4   7   7         55.01         60.37        14.55 o                         
  -3   7   7        176.45        183.01        17.44 o                         
  -2   7   7        412.41        429.39        26.94 o                         
  -1   7   7         14.41         10.94         5.77 o                         
   0   7   7          0.36         34.40         8.66 o                         
   1   7   7        190.50        197.13        12.69 o                         
   2   7   7        696.95        716.17        23.80 o                         
   3   7   7         15.73         24.43         5.31 o                         
   4   7   7        156.79        160.72        18.73 o                         
   5   7   7         26.77         12.94        15.64 o                         
   6   7   7         43.17         22.67        16.47 o                         
  -5   8   7          2.35          3.88         8.94 o                         
  -4   8   7         15.72          6.18         7.43 o                         
  -3   8   7        196.69        194.22        18.72 o                         
  -2   8   7        106.57         81.25        23.90 o                         
  -1   8   7        160.57        162.50        11.83 o                         
   0   8   7          0.01         -4.74         5.77 o                         
   1   8   7        170.93        162.01        12.09 o                         
   2   8   7        167.07        169.43        12.95 o                         
   3   8   7         31.05         16.79         6.73 o                         
   4   8   7          5.62          5.02         7.54 o                         
   5   8   7          2.63         12.96        13.74 o                         
  -5   9   7         27.79          9.13        19.58 o                         
  -4   9   7          2.55         -2.56         6.82 o                         
  -3   9   7        237.76        184.14        20.86 o                         
  -2   9   7        430.04        414.75        33.37 o                         
  -1   9   7        150.75        162.21        12.96 o                         
   0   9   7        220.21        215.88        13.72 o                         
   1   9   7          4.48          7.35         3.90 o                         
   2   9   7        145.27        137.90        12.65 o                         
   3   9   7         26.79         16.43         4.72 o                         
   4   9   7          0.16          3.68         9.44 o                         
   5   9   7        316.15        357.08        40.05 o                         
  -5  10   7         51.99         80.12        28.28 o                         
  -4  10   7        294.78        280.65        39.70 o                         
  -3  10   7         52.16         48.76         9.68 o                         
  -2  10   7        295.76        314.06        33.74 o                         
  -1  10   7         93.86         87.27        10.78 o                         
   0  10   7          6.73          6.02         4.60 o                         
   1  10   7        228.87        230.19        15.81 o                         
   2  10   7          9.82         10.38         4.27 o                         
   3  10   7         36.73         40.57         6.34 o                         
   4  10   7          3.52         -3.43         7.02 o                         
   5  10   7         44.63         36.10        13.83 o                         
  -5  11   7         74.86        127.24        37.62 o                         
  -4  11   7         46.49         62.17        20.82 o                         
  -3  11   7          2.92         -5.31        11.32 o                         
  -2  11   7        364.66        383.52        28.72 o                         
  -1  11   7         15.79          5.53         9.21 o                         
   0  11   7        402.74        399.41        17.48 o                         
   1  11   7         83.30         81.22        12.29 o                         
   2  11   7        271.64        273.03        15.21 o                         
   3  11   7        121.22        114.65        13.01 o                         
   4  11   7         12.73          9.82        14.97 o                         
   5  11   7         16.77          2.75        11.47 o                         
  -5  12   7         21.81         14.73        49.83 o                         
  -4  12   7          1.86         -8.75        13.49 o                         
  -3  12   7         33.29         11.94        20.24 o                         
  -2  12   7        175.32        171.86        18.89 o                         
  -1  12   7        762.86        768.83        27.56 o                         
   0  12   7          0.94         -2.05         4.23 o                         
   1  12   7          1.92         -0.42         5.65 o                         
   2  12   7        277.12        290.22        16.03 o                         
   3  12   7         14.84         11.20         4.74 o                         
   4  12   7         95.02         96.08        20.86 o                         
   5  12   7          6.96        -14.55        13.43 o                         
  -4  13   7         43.12         82.08        25.16 o                         
  -3  13   7          2.53         20.16        16.71 o                         
  -2  13   7          0.48         -1.38        15.75 o                         
  -1  13   7        380.29        393.03        19.42 o                         
   0  13   7        121.34        127.76        13.07 o                         
   1  13   7        612.93        575.20        31.60 o                         
   2  13   7        562.20        595.60        23.32 o                         
   3  13   7         46.36         43.23        10.19 o                         
   4  13   7        252.84        313.58        35.88 o                         
  -4  14   7          6.56         -0.86        18.78 o                         
  -3  14   7         10.15         19.93        14.90 o                         
  -2  14   7        246.30        268.48        42.00 o                         
  -1  14   7         50.36         37.70        19.20 o                         
   0  14   7        302.32        331.73        32.01 o                         
   1  14   7        214.99        250.66        21.97 o                         
   2  14   7          8.73          4.43         4.15 o                         
   3  14   7        134.93        141.52        18.06 o                         
   4  14   7          2.52          8.03        12.85 o                         
  -4  15   7         29.68         13.01        15.94 o                         
  -3  15   7         30.32         33.69        18.17 o                         
  -2  15   7         21.62         32.86        16.54 o                         
  -1  15   7          0.08          4.88        13.57 o                         
   0  15   7          2.31        -12.75         8.50 o                         
   1  15   7        881.43        952.17        42.72 o                         
   2  15   7        788.80        802.25        39.78 o                         
   3  15   7         83.72         65.82        14.73 o                         
   4  15   7          0.58        -12.71        12.17 o                         
  -3  16   7         11.56         -7.85        14.09 o                         
  -2  16   7          0.39         -7.91        12.28 o                         
  -1  16   7         11.86          4.64        13.73 o                         
   0  16   7         61.69         35.92        14.37 o                         
   1  16   7          0.00         -2.11         9.57 o                         
   2  16   7          3.48         22.30         8.97 o                         
   3  16   7         13.66          7.97         7.69 o                         
  -3  17   7         27.42         16.19        24.72 o                         
  -2  17   7         23.19         50.71        25.58 o                         
  -1  17   7        110.57        127.27        26.47 o                         
   0  17   7         27.60         63.94        18.86 o                         
   1  17   7         41.89         80.80        17.24 o                         
   2  17   7        129.55        187.86        22.19 o                         
  -2  18   7         50.59         93.78        29.61 o                         
  -1  18   7         38.79         21.17        16.84 o                         
   0  18   7         61.30         57.11        22.56 o                         
   1  18   7         84.95        146.35        28.16 o                         
   2  18   7         33.61         14.33        15.22 o                         
   0  19   7         68.44         81.99        20.34 o                         
  -6   0   8          6.40         40.87        25.19 o                         
  -5   0   8        158.82        157.66        26.14 o                         
  -4   0   8        460.52        499.20        42.35 o                         
  -3   0   8        104.05         97.39        29.18 o                         
  -2   0   8          0.03         -3.83         8.16 o                         
  -1   0   8        283.22        341.23        45.44 o                         
   0   0   8       2078.08       2149.66        74.94 o                         
   1   0   8        831.49        833.81        30.61 o                         
   2   0   8      19376.18      19668.08       132.81 o                         
   3   0   8          4.50         -0.50         5.49 o                         
   4   0   8        156.57        174.75        29.58 o                         
   5   0   8         10.42         -6.89        34.03 o                         
   6   0   8         84.78         52.20        31.27 o                         
  -6   1   8          3.34          4.09        15.84 o                         
  -5   1   8         19.77         12.33         8.87 o                         
  -4   1   8         63.47         73.03        13.21 o                         
  -3   1   8        339.11        273.73        32.56 o                         
  -2   1   8        898.91        955.82        56.18 o                         
  -1   1   8       1044.74       1058.66        55.37 o                         
   0   1   8          1.50         -2.10         3.31 o                         
   1   1   8       1215.05       1277.30        25.32 o                         
   2   1   8        610.79        614.51        16.85 o                         
   3   1   8         42.67         45.18         4.73 o                         
   4   1   8         36.17         34.67         8.65 o                         
   5   1   8         91.50         45.73        20.92 o                         
   6   1   8          0.16         28.63        17.54 o                         
  -6   2   8          0.35         -1.52         9.27 o                         
  -5   2   8          2.01        -10.92        12.47 o                         
  -4   2   8        856.49        889.55        50.44 o                         
  -3   2   8        607.28        580.38        29.25 o                         
  -2   2   8         59.42         16.23        18.45 o                         
  -1   2   8       1199.63       1340.80        63.56 o                         
   0   2   8       1873.55       1865.01        43.61 o                         
   1   2   8       1715.08       1802.34        30.55 o                         
   2   2   8       2489.15       2494.78        32.07 o                         
   3   2   8         89.17         93.32         6.65 o                         
   4   2   8        252.38        233.61        16.44 o                         
   5   2   8        103.45        113.08        22.28 o                         
   6   2   8         14.23         17.56        15.98 o                         
  -6   3   8         22.68         47.39        16.16 o                         
  -5   3   8        156.95        132.84        18.92 o                         
  -4   3   8        107.69         86.17        18.88 o                         
  -3   3   8         40.50         37.93         6.18 o                         
  -2   3   8        637.60        674.98        49.29 o                         
  -1   3   8        100.67         77.52        16.03 o                         
   0   3   8       1871.96       2018.21        62.37 o                         
   1   3   8         38.45         38.46         5.01 o                         
   2   3   8       1469.11       1491.96        27.03 o                         
   3   3   8        110.73         91.61         9.77 o                         
   4   3   8        124.31         93.56        15.29 o                         
   5   3   8         54.78         50.60        12.87 o                         
   6   3   8          3.67        -28.54        19.03 o                         
  -6   4   8         69.65         87.61        26.31 o                         
  -5   4   8         68.76         79.09        15.13 o                         
  -4   4   8        212.80        237.85        20.50 o                         
  -3   4   8         24.46         40.20        10.37 o                         
  -2   4   8         83.36         86.37        14.81 o                         
  -1   4   8        236.06        234.55        55.53 o                         
   0   4   8         15.77         13.93         4.10 o                         
   1   4   8        334.24        311.84        11.06 o                         
   2   4   8          9.51          4.90         3.23 o                         
   3   4   8         39.50         55.03         6.79 o                         
   4   4   8         83.57         98.79        12.25 o                         
   5   4   8          0.61          5.80         7.02 o                         
   6   4   8         36.72         56.59        23.04 o                         
  -6   5   8        126.82        121.76        24.66 o                         
  -5   5   8         35.61         38.33        13.68 o                         
  -4   5   8        461.30        446.57        33.12 o                         
  -3   5   8        108.50        113.40        14.08 o                         
  -2   5   8        267.83        263.68        14.08 o                         
  -1   5   8         67.16         64.40         9.98 o                         
   0   5   8         69.62         67.14         6.53 o                         
   1   5   8        231.09        272.03        14.41 o                         
   2   5   8         22.71         28.07         6.14 o                         
   3   5   8         25.73         27.86         5.76 o                         
   4   5   8         48.23         24.92         6.91 o                         
   5   5   8          3.11          4.65         7.39 o                         
   6   5   8          1.44         22.06        15.99 o                         
  -6   6   8         18.49         -8.83        10.66 o                         
  -5   6   8        147.99        146.94        25.00 o                         
  -4   6   8         17.05         11.60         9.43 o                         
  -3   6   8         37.67         21.39         5.34 o                         
  -2   6   8         66.38         77.70        11.16 o                         
  -1   6   8        429.19        478.55        31.78 o                         
   0   6   8         17.54         10.19         3.36 o                         
   1   6   8        366.12        361.28        18.21 o                         
   2   6   8       1122.04       1153.99        34.36 o                         
   3   6   8        101.12        106.05        10.38 o                         
   4   6   8          1.87         -7.18         5.75 o                         
   5   6   8          0.23         -5.02        14.56 o                         
   6   6   8          2.95         22.11        14.22 o                         
  -6   7   8          0.04        -15.72        14.49 o                         
  -5   7   8         64.12         77.46        18.95 o                         
  -4   7   8        234.16        219.97        25.38 o                         
  -3   7   8         21.56          9.25         5.80 o                         
  -2   7   8         62.03         57.95        11.05 o                         
  -1   7   8        142.05        136.86        12.60 o                         
   0   7   8        110.42        105.32        12.90 o                         
   1   7   8         83.61         93.67         9.32 o                         
   2   7   8        170.79        176.38        12.52 o                         
   3   7   8        137.91        115.70        10.75 o                         
   4   7   8          0.10        -10.03         7.56 o                         
   5   7   8          0.19         -1.42        11.78 o                         
  -5   8   8         13.28          1.96        17.83 o                         
  -4   8   8        326.95        330.50        32.65 o                         
  -3   8   8       2458.55       2613.02        88.22 o                         
  -2   8   8        321.69        290.94        32.16 o                         
  -1   8   8          5.18          0.71         5.08 o                         
   0   8   8        882.60       1002.55        34.89 o                         
   1   8   8        252.07        252.07        15.32 o                         
   2   8   8        613.29        647.83        27.00 o                         
   3   8   8         27.37         17.80         4.10 o                         
   4   8   8          3.39         15.00        10.69 o                         
   5   8   8          2.37          4.54        15.88 o                         
  -5   9   8          2.81        -34.58        23.05 o                         
  -4   9   8         51.44         42.53        13.52 o                         
  -3   9   8        201.82        179.29        21.65 o                         
  -2   9   8        886.27        957.53        60.36 o                         
  -1   9   8         18.66         15.40         6.20 o                         
   0   9   8       2090.09       2230.40        84.90 o                         
   1   9   8          1.06          2.32         4.16 o                         
   2   9   8        166.31        154.94        13.80 o                         
   3   9   8          5.24         -0.85         3.63 o                         
   4   9   8         27.43          7.10         8.59 o                         
   5   9   8         37.43         25.92        24.99 o                         
  -5  10   8          6.31          4.80        12.71 o                         
  -4  10   8         78.37        114.74        24.70 o                         
  -3  10   8         35.97         34.32         6.94 o                         
  -2  10   8          5.66        -15.89        15.93 o                         
  -1  10   8        142.14        183.18        34.66 o                         
   0  10   8        101.34         88.64         9.96 o                         
   1  10   8         78.64         79.63         9.72 o                         
   2  10   8        168.78        156.82        13.21 o                         
   3  10   8        325.78        303.88        18.38 o                         
   4  10   8        274.36        299.85        33.92 o                         
   5  10   8        155.26        131.77        24.93 o                         
  -5  11   8         11.82         19.90        14.89 o                         
  -4  11   8         49.32         53.47        20.24 o                         
  -3  11   8         12.04         10.19        23.00 o                         
  -2  11   8        619.44        566.32        40.22 o                         
  -1  11   8        569.36        541.46        26.21 o                         
   0  11   8        447.94        487.02        22.50 o                         
   1  11   8         99.07         85.22         9.92 o                         
   2  11   8        262.91        253.97        17.24 o                         
   3  11   8        121.20        124.76        12.52 o                         
   4  11   8          2.26          5.71         7.48 o                         
   5  11   8        150.43        154.93        27.44 o                         
  -5  12   8         25.97         81.72        41.19 o                         
  -4  12   8        190.67        223.47        40.02 o                         
  -3  12   8        142.19        164.10        32.78 o                         
  -2  12   8         11.32         21.71        13.62 o                         
  -1  12   8        353.58        369.43        19.85 o                         
   0  12   8          1.21         -1.84         6.92 o                         
   1  12   8         14.18         -3.91         8.61 o                         
   2  12   8          1.65         -1.42         4.58 o                         
   3  12   8         28.09         29.03         7.76 o                         
   4  12   8          0.27         13.86        12.37 o                         
  -4  13   8         71.65        128.46        30.69 o                         
  -3  13   8        219.44        233.49        40.19 o                         
  -2  13   8         53.52         73.50        22.46 o                         
  -1  13   8        149.03        146.92        16.28 o                         
   0  13   8         52.07         37.12        11.03 o                         
   1  13   8          8.10         12.63         6.13 o                         
   2  13   8         10.12         17.40         5.75 o                         
   3  13   8          0.32          7.11         8.18 o                         
   4  13   8        148.18        186.70        28.34 o                         
  -4  14   8          0.92         15.05        10.61 o                         
  -3  14   8          3.24         -3.85        14.62 o                         
  -2  14   8          4.02         -0.13        14.34 o                         
  -1  14   8        141.26        132.85        16.34 o                         
   0  14   8         66.95         55.84        13.73 o                         
   1  14   8         72.54         47.96        16.37 o                         
   2  14   8         88.94         86.43        11.43 o                         
   3  14   8          0.92          4.85         7.30 o                         
   4  14   8          3.39         13.56         9.65 o                         
  -3  15   8         64.55        107.82        31.56 o                         
  -2  15   8        355.15        425.15        55.04 o                         
  -1  15   8          5.76         22.20        11.05 o                         
   0  15   8         21.59          4.79        14.74 o                         
   1  15   8          0.53          6.57         7.41 o                         
   2  15   8          1.63          3.66         6.43 o                         
   3  15   8         22.08         30.04         9.98 o                         
  -3  16   8         26.70          1.38         8.69 o                         
  -2  16   8          8.67         -9.16        18.79 o                         
  -1  16   8         62.98         72.72        19.37 o                         
   0  16   8          0.29         -3.09        10.55 o                         
   1  16   8          2.56         -1.46         9.16 o                         
   2  16   8          1.40          0.56         7.67 o                         
   3  16   8          0.85         -7.66        11.54 o                         
  -2  17   8          1.43         15.45        10.30 o                         
  -1  17   8          2.05        -16.84        11.23 o                         
   0  17   8          2.12         11.98        10.11 o                         
   1  17   8         18.74          7.88        15.26 o                         
   2  17   8         54.06         58.38        15.99 o                         
  -2  18   8          3.95         18.12        25.69 o                         
  -1  18   8         99.51         96.02        23.58 o                         
   0  18   8          0.02         25.29        12.82 o                         
   1  18   8         70.41         91.63        22.55 o                         
  -6   1   9         44.72         31.40        20.64 o                         
  -5   1   9          0.99         -5.17         7.86 o                         
  -4   1   9        190.46        198.22        26.91 o                         
  -3   1   9         17.38          7.74         7.46 o                         
  -2   1   9        564.73        610.44        46.91 o                         
  -1   1   9        210.38        209.32        26.19 o                         
   0   1   9        150.77        136.36        11.95 o                         
   1   1   9          1.42          3.15         3.24 o                         
   2   1   9        191.60        183.09         9.84 o                         
   3   1   9        405.02        411.89        13.74 o                         
   4   1   9         23.88         16.92         8.78 o                         
   5   1   9         16.62         29.71        12.05 o                         
   6   1   9         25.53         11.07        13.21 o                         
  -6   2   9         20.83         40.20        12.44 o                         
  -5   2   9         27.09         18.11         8.45 o                         
  -4   2   9       1166.18       1215.40        42.12 o                         
  -3   2   9        316.83        290.41        23.66 o                         
  -2   2   9         65.68         75.29        18.21 o                         
  -1   2   9       1247.94       1341.29        66.89 o                         
   0   2   9         53.34         59.84         8.19 o                         
   1   2   9        373.68        379.26        14.86 o                         
   2   2   9         17.37         10.37         2.95 o                         
   3   2   9        379.52        385.71        13.50 o                         
   4   2   9        193.27        215.68        15.85 o                         
   5   2   9          1.82        -10.50        11.08 o                         
   6   2   9          8.74         -8.09        13.23 o                         
  -6   3   9          0.17          5.95         9.27 o                         
  -5   3   9          3.36         -5.86         5.50 o                         
  -4   3   9        265.17        252.14        20.84 o                         
  -3   3   9         17.18          8.77         4.95 o                         
  -2   3   9          3.67         -6.86        10.17 o                         
  -1   3   9        898.60        905.71        56.66 o                         
   0   3   9        278.79        274.38        24.79 o                         
   1   3   9          0.80         -1.15         2.59 o                         
   2   3   9        578.45        602.01        19.67 o                         
   3   3   9          3.98          4.80         2.76 o                         
   4   3   9        315.57        298.06        19.84 o                         
   5   3   9          0.22         -7.78        11.22 o                         
   6   3   9          6.23         28.17        17.36 o                         
  -6   4   9          4.54        -19.72        16.45 o                         
  -5   4   9         42.87         34.15        16.46 o                         
  -4   4   9         13.80          6.58         6.82 o                         
  -3   4   9        580.00        582.29        26.38 o                         
  -2   4   9         52.68         48.75        11.01 o                         
  -1   4   9        213.05        196.70        27.86 o                         
   0   4   9        178.37        188.62        14.90 o                         
   1   4   9        102.02         83.54         8.02 o                         
   2   4   9        355.58        369.64        15.08 o                         
   3   4   9         48.93         36.37         5.71 o                         
   4   4   9         66.66         54.48         9.59 o                         
   5   4   9         37.83         29.62        11.52 o                         
   6   4   9         16.70         29.67        15.33 o                         
  -6   5   9         47.15         25.84        15.00 o                         
  -5   5   9          3.04         -0.99         8.61 o                         
  -4   5   9         15.76         10.87        10.43 o                         
  -3   5   9        228.26        245.50        15.77 o                         
  -2   5   9          3.74          1.13         2.52 o                         
  -1   5   9        129.02        133.41        11.85 o                         
   0   5   9        172.26        193.50        10.51 o                         
   1   5   9        130.13        136.32        13.76 o                         
   2   5   9        376.14        395.23        21.36 o                         
   3   5   9       1127.98       1114.10        32.22 o                         
   4   5   9          0.47         10.83         5.50 o                         
   5   5   9          5.40         -0.60         8.37 o                         
   6   5   9         23.04         14.54        10.94 o                         
  -6   6   9         44.27         50.47        16.55 o                         
  -5   6   9         80.05        117.06        23.11 o                         
  -4   6   9        150.30        151.97        18.51 o                         
  -3   6   9         38.71         50.34         9.74 o                         
  -2   6   9        552.28        569.56        28.25 o                         
  -1   6   9        832.45        885.47        37.08 o                         
   0   6   9        422.63        497.88        24.11 o                         
   1   6   9         50.74         44.39         8.63 o                         
   2   6   9         54.25         53.10         8.92 o                         
   3   6   9         17.81         12.74         5.12 o                         
   4   6   9          1.72         -1.55         4.87 o                         
   5   6   9        114.10        148.46        23.80 o                         
  -5   7   9          0.01         -1.34        10.86 o                         
  -4   7   9         51.12         48.36        13.26 o                         
  -3   7   9        109.26         95.65        23.82 o                         
  -2   7   9        455.61        440.65        46.50 o                         
  -1   7   9         58.97         64.07         9.78 o                         
   0   7   9         87.31         79.50         8.55 o                         
   1   7   9         69.93         41.53        12.88 o                         
   2   7   9         12.47          6.07         5.23 o                         
   3   7   9        133.57        112.79         8.24 o                         
   4   7   9         23.25         14.66         9.93 o                         
   5   7   9          4.22         15.03        17.06 o                         
  -5   8   9         62.07         76.82        21.49 o                         
  -4   8   9         73.24         56.12        13.76 o                         
  -3   8   9        162.39        246.09        28.13 o                         
  -2   8   9         30.21         55.51        32.65 o                         
  -1   8   9        224.77        261.31        21.28 o                         
   0   8   9        380.30        384.67        26.75 o                         
   1   8   9        561.45        573.52        34.39 o                         
   2   8   9        143.62        127.45        12.76 o                         
   3   8   9        646.02        665.58        22.68 o                         
   4   8   9         11.76          3.01         8.79 o                         
   5   8   9          6.03          9.41        13.61 o                         
  -5   9   9          0.17        -26.16        21.18 o                         
  -4   9   9        124.98        132.77        22.70 o                         
  -3   9   9          5.96         24.84        10.32 o                         
  -2   9   9         23.17         16.57        12.40 o                         
  -1   9   9         33.53         40.07         7.91 o                         
   0   9   9          0.00        109.90        18.30 o                         
   1   9   9         20.47         24.30        10.50 o                         
   2   9   9        199.62        208.40        16.02 o                         
   3   9   9          0.13          9.60         4.83 o                         
   4   9   9         49.90         21.38        11.81 o                         
   5   9   9          3.64         18.20        10.80 o                         
  -5  10   9         60.18         30.53        20.52 o                         
  -4  10   9          0.05         -9.36        15.49 o                         
  -3  10   9         13.57         13.65         8.82 o                         
  -2  10   9        229.79        218.48        15.56 o                         
  -1  10   9         31.51         31.58         7.92 o                         
   0  10   9         46.16         23.98        12.66 o                         
   1  10   9         37.98         26.78         7.33 o                         
   2  10   9        675.91        692.73        30.45 o                         
   3  10   9        228.89        232.12        15.91 o                         
   4  10   9         13.37          1.90         9.49 o                         
   5  10   9         17.77         28.97        15.67 o                         
  -5  11   9         77.11         57.58        25.81 o                         
  -4  11   9         67.97         57.43        18.97 o                         
  -3  11   9        187.35        165.99        31.20 o                         
  -2  11   9         85.20         88.43        27.71 o                         
  -1  11   9        393.28        332.96        48.10 o                         
   0  11   9        520.97        515.37        27.44 o                         
   1  11   9          0.38          7.98         5.79 o                         
   2  11   9         62.53         53.30         8.93 o                         
   3  11   9         14.07          9.37         5.78 o                         
   4  11   9        234.56        279.25        30.35 o                         
   5  11   9          7.10         15.10        24.28 o                         
  -4  12   9          0.90        -24.55        16.37 o                         
  -3  12   9          5.55          8.54        14.22 o                         
  -2  12   9          3.84          9.92        13.47 o                         
  -1  12   9        276.13        253.66        43.79 o                         
   0  12   9         21.73         15.71         6.45 o                         
   1  12   9         17.01          5.66         6.59 o                         
   2  12   9          4.29         -0.51         5.30 o                         
   3  12   9          5.05          3.84         6.28 o                         
   4  12   9         41.87         44.67        14.14 o                         
  -4  13   9         23.80         10.32        20.22 o                         
  -3  13   9        112.14        139.70        31.13 o                         
  -2  13   9          3.53        -19.06        12.92 o                         
  -1  13   9        528.10        536.21        65.41 o                         
   0  13   9       1072.05       1022.20        69.05 o                         
   1  13   9        239.71        225.71        26.77 o                         
   2  13   9          0.05         -2.40         5.97 o                         
   3  13   9        105.94        108.04        14.29 o                         
   4  13   9        164.09        190.29        29.37 o                         
  -4  14   9          2.91         42.17        34.31 o                         
  -3  14   9         35.39         37.88        22.50 o                         
  -2  14   9         26.04          5.76        19.17 o                         
  -1  14   9          8.85         -5.83        27.25 o                         
   0  14   9         30.31         15.02        11.23 o                         
   1  14   9          3.28          3.70         8.28 o                         
   2  14   9        101.32        111.77        13.74 o                         
   3  14   9        100.59        123.64        16.78 o                         
   4  14   9         74.99         79.21        24.24 o                         
  -3  15   9          2.95         24.99        14.37 o                         
  -2  15   9         44.73         34.40        17.46 o                         
  -1  15   9         65.55         18.37        20.83 o                         
   0  15   9         51.22         75.75        20.14 o                         
   1  15   9         15.56         22.27         9.58 o                         
   2  15   9         62.57         78.57        12.83 o                         
   3  15   9         13.82         34.45        11.43 o                         
  -3  16   9         70.31        135.61        32.59 o                         
  -2  16   9        188.34        199.73        42.12 o                         
  -1  16   9        110.92        126.07        30.98 o                         
   0  16   9          0.07         -9.12        11.84 o                         
   1  16   9        110.66        117.12        26.32 o                         
   2  16   9          2.13          8.48         8.87 o                         
   3  16   9         40.24          3.75        12.82 o                         
  -2  17   9         23.00         10.42        19.19 o                         
  -1  17   9         12.58         -0.64         9.65 o                         
   0  17   9         33.62         43.33        16.61 o                         
   1  17   9         25.15          1.22        11.39 o                         
   2  17   9         13.46         19.78        12.93 o                         
  -1  18   9         36.17         10.27        18.01 o                         
   0  18   9          3.57         10.34        11.77 o                         
   1  18   9         96.52        107.21        24.06 o                         
  -6   0  10        182.24        254.40        53.19 o                         
  -5   0  10        198.44        193.44        34.92 o                         
  -4   0  10        944.33        926.35        95.92 o                         
  -3   0  10       1548.76       1750.53       123.29 o                         
  -2   0  10       3650.51       3805.51       172.50 o                         
  -1   0  10        402.52        360.84        50.81 o                         
   0   0  10       1351.04       1330.38        89.31 o                         
   1   0  10       1501.07       1639.63        48.13 o                         
   2   0  10       7104.11       7213.71        90.26 o                         
   3   0  10        154.30        131.74        11.31 o                         
   4   0  10        414.87        397.98        30.90 o                         
   5   0  10        106.15        122.99        39.45 o                         
   6   0  10         49.73         66.49        28.87 o                         
  -6   1  10          0.09         14.01        14.63 o                         
  -5   1  10          2.57         -5.62         5.72 o                         
  -4   1  10        112.49         79.53        19.42 o                         
  -3   1  10        101.74         71.03        19.35 o                         
  -2   1  10          3.27         -7.26         8.68 o                         
  -1   1  10          0.54          4.63        10.48 o                         
   0   1  10        164.56        169.33        14.13 o                         
   1   1  10        246.13        263.15        13.93 o                         
   2   1  10         65.69         57.85         6.25 o                         
   3   1  10        290.36        281.19        12.65 o                         
   4   1  10         24.55         22.74         7.34 o                         
   5   1  10          2.12          2.21         7.69 o                         
   6   1  10         37.22         32.56        14.04 o                         
  -6   2  10         22.25         28.21        13.81 o                         
  -5   2  10          0.16         13.74         7.76 o                         
  -4   2  10        558.44        598.38        31.33 o                         
  -3   2  10       1258.27       1247.65        75.11 o                         
  -2   2  10        369.62        392.29        29.12 o                         
  -1   2  10        389.90        377.44        64.38 o                         
   0   2  10         37.70         29.03         6.12 o                         
   1   2  10        935.92       1021.22        29.25 o                         
   2   2  10        249.90        260.32        11.96 o                         
   3   2  10        171.46        138.97         9.62 o                         
   4   2  10        388.41        409.22        24.72 o                         
   5   2  10         10.38          3.99         8.77 o                         
   6   2  10          1.90        -27.05        18.04 o                         
  -6   3  10          0.92         11.19        10.14 o                         
  -5   3  10         48.66         33.89        10.49 o                         
  -4   3  10          4.63         -0.35         4.19 o                         
  -3   3  10         89.29         58.02        14.57 o                         
  -2   3  10         69.35         56.44        12.33 o                         
  -1   3  10        128.15        129.00        23.43 o                         
   0   3  10        102.50         93.85        13.27 o                         
   1   3  10        113.24        109.06         8.34 o                         
   2   3  10        288.18        291.41        12.37 o                         
   3   3  10        129.56        134.23        10.30 o                         
   4   3  10          0.08          0.07         6.51 o                         
   5   3  10         45.63         29.64        17.33 o                         
   6   3  10         68.74         92.98        25.87 o                         
  -6   4  10          0.45          8.96        13.25 o                         
  -5   4  10          2.46        -11.10        10.19 o                         
  -4   4  10         35.58         15.24         9.13 o                         
  -3   4  10         82.18         75.15        11.48 o                         
  -2   4  10         52.48         28.28        17.65 o                         
  -1   4  10        775.98        859.35        58.78 o                         
   0   4  10       1099.70       1232.40        41.31 o                         
   1   4  10        117.65        106.26         8.77 o                         
   2   4  10         11.79          7.72         3.14 o                         
   3   4  10        392.56        408.69        17.53 o                         
   4   4  10          0.68         -5.80         5.37 o                         
   5   4  10         57.53         31.12        15.03 o                         
   6   4  10         10.93         11.54        19.16 o                         
  -6   5  10         52.25         31.11        14.36 o                         
  -5   5  10        150.70        123.69        24.01 o                         
  -4   5  10         89.97         90.32        16.66 o                         
  -3   5  10        149.49        148.83        14.73 o                         
  -2   5  10         81.78         60.47         7.51 o                         
  -1   5  10          0.14         -7.49         6.79 o                         
   0   5  10         36.48         55.53         9.05 o                         
   1   5  10        157.73        159.57        10.06 o                         
   2   5  10         10.25          7.27         4.20 o                         
   3   5  10        113.10         96.10         8.66 o                         
   4   5  10         89.42         99.22        16.43 o                         
   5   5  10         33.45         35.77        12.29 o                         
  -5   6  10          6.63         -1.22        11.26 o                         
  -4   6  10         10.08          9.27         6.68 o                         
  -3   6  10          1.35         -0.41         2.74 o                         
  -2   6  10        198.90        178.80        29.02 o                         
  -1   6  10          0.23          0.87         4.58 o                         
   0   6  10        714.31        756.08        33.00 o                         
   1   6  10        136.59        143.37        14.98 o                         
   2   6  10        849.23        920.70        33.45 o                         
   3   6  10         23.50         19.12         5.13 o                         
   4   6  10         12.73         18.55        14.72 o                         
   5   6  10        149.44        145.33        24.73 o                         
  -5   7  10          4.34          1.26         9.03 o                         
  -4   7  10         42.97         53.07        13.68 o                         
  -3   7  10        414.74        434.08        37.19 o                         
  -2   7  10        224.63        224.51        35.14 o                         
  -1   7  10        104.17         98.63        17.09 o                         
   0   7  10         25.30         21.21         9.40 o                         
   1   7  10         33.60         18.70         9.64 o                         
   2   7  10         29.04         29.63         6.56 o                         
   3   7  10        120.82        109.11        10.34 o                         
   4   7  10         22.83         28.42        10.31 o                         
   5   7  10         48.96         17.57        12.89 o                         
  -5   8  10        192.33        216.87        33.06 o                         
  -4   8  10         86.25        111.21        19.54 o                         
  -3   8  10         26.12          0.31        23.00 o                         
  -2   8  10       1230.44       1341.02       122.51 o                         
  -1   8  10          2.18          2.84         4.54 o                         
   0   8  10         38.51         33.33         5.61 o                         
   1   8  10        196.46        181.12        22.16 o                         
   2   8  10         57.91         57.94         9.10 o                         
   3   8  10          4.18          3.10         3.68 o                         
   4   8  10         12.90          9.87         8.87 o                         
   5   8  10         21.23        -14.92        13.39 o                         
  -5   9  10         42.96         22.78        13.76 o                         
  -4   9  10          2.12        -15.70        10.47 o                         
  -3   9  10         16.51         -9.97        18.67 o                         
  -2   9  10         60.10         65.70        14.65 o                         
  -1   9  10          4.67         -2.70         8.54 o                         
   0   9  10         27.19         15.13         7.27 o                         
   1   9  10        101.42         48.01        24.49 o                         
   2   9  10          1.03          3.22         4.82 o                         
   3   9  10         40.56         48.59         7.24 o                         
   4   9  10         89.50         98.26        16.98 o                         
   5   9  10         28.74          9.86        19.99 o                         
  -5  10  10          0.64          4.85        13.92 o                         
  -4  10  10         71.29         49.63        15.41 o                         
  -3  10  10        201.12        170.15        26.19 o                         
  -2  10  10         11.63          6.79         5.79 o                         
  -1  10  10        232.62        205.13        18.16 o                         
   0  10  10          4.22        169.86        33.63 o                         
   1  10  10          6.52         -3.27         8.13 o                         
   2  10  10        780.80        809.19        33.67 o                         
   3  10  10          0.01         -0.49         5.99 o                         
   4  10  10        228.96        253.49        32.61 o                         
   5  10  10          7.71         17.33        10.46 o                         
  -5  11  10          2.36        -35.20        23.47 o                         
  -4  11  10         34.82         56.99        20.07 o                         
  -3  11  10        111.32         95.69        24.82 o                         
  -2  11  10        139.53        149.69        35.82 o                         
  -1  11  10       1722.95       1777.32       110.63 o                         
   0  11  10        188.70        178.22        17.52 o                         
   1  11  10        816.13        817.35        55.96 o                         
   2  11  10        489.91        544.26        26.51 o                         
   3  11  10         26.31         22.12         7.72 o                         
   4  11  10        122.23        142.53        24.76 o                         
  -4  12  10          9.05          2.54        29.52 o                         
  -3  12  10          0.03         -0.62        10.52 o                         
  -2  12  10         79.77         72.95        34.21 o                         
  -1  12  10         27.70        -10.54        15.77 o                         
   0  12  10        330.09        336.58        23.29 o                         
   1  12  10         56.56         31.52         8.55 o                         
   2  12  10          0.61          2.26         5.59 o                         
   3  12  10          3.43         -0.04         5.26 o                         
   4  12  10          0.01        -16.43        17.80 o                         
  -4  13  10         13.95         25.45        17.61 o                         
  -3  13  10          8.92          9.22        23.34 o                         
  -2  13  10          1.75         14.55        16.05 o                         
  -1  13  10         22.01         10.32        44.16 o                         
   0  13  10        364.40        344.86        28.51 o                         
   1  13  10        368.01        352.32        39.92 o                         
   2  13  10        191.76        202.42        18.13 o                         
   3  13  10         83.54         96.63        13.89 o                         
   4  13  10         44.12         15.27        20.10 o                         
  -4  14  10          0.41          6.50        12.29 o                         
  -3  14  10         16.28         -9.59        17.03 o                         
  -2  14  10         23.93          0.40        11.22 o                         
  -1  14  10         21.14         20.81        18.73 o                         
   0  14  10         68.92         55.80        18.98 o                         
   1  14  10          0.04         -2.80        14.61 o                         
   2  14  10        190.18        212.76        18.99 o                         
   3  14  10         11.42          4.95         6.15 o                         
  -3  15  10         12.85         32.28        26.76 o                         
  -2  15  10         11.49        -15.53        15.81 o                         
  -1  15  10        157.45        116.72        54.30 o                         
   0  15  10         15.51         16.69        17.93 o                         
   1  15  10          3.94          2.90         7.63 o                         
   2  15  10          4.36         -4.42         5.56 o                         
   3  15  10         17.75         26.95        11.66 o                         
  -3  16  10          5.65         14.04        14.34 o                         
  -2  16  10        109.30         95.19        30.08 o                         
  -1  16  10         22.58         -2.99         9.73 o                         
   0  16  10          2.25          2.50         8.51 o                         
   1  16  10          0.01         -5.08        13.02 o                         
   2  16  10         27.54          4.95        12.82 o                         
  -2  17  10         87.37         53.84        27.23 o                         
  -1  17  10         62.17         42.63        29.97 o                         
   0  17  10         78.87         73.10        25.00 o                         
   1  17  10        151.89        191.84        34.32 o                         
   2  17  10         14.48         20.33        14.75 o                         
  -1  18  10        147.84        101.66        60.59 o                         
   0  18  10          0.02        -22.72        15.14 o                         
   1  18  10         56.95         85.94        24.15 o                         
  -6   1  11          5.73        -13.20        23.87 o                         
  -5   1  11         95.33         99.93        17.87 o                         
  -4   1  11         43.86         56.67        11.00 o                         
  -3   1  11          3.04        -16.51        11.01 o                         
  -2   1  11          0.01          4.51         7.62 o                         
  -1   1  11        143.14        142.43        24.43 o                         
   0   1  11       1457.06       1542.51        45.68 o                         
   1   1  11        253.57        272.56        15.86 o                         
   2   1  11         19.10         16.04         4.19 o                         
   3   1  11        162.53        157.52         9.60 o                         
   4   1  11         82.20         67.28        11.89 o                         
   5   1  11          0.30        -14.65         9.77 o                         
   6   1  11          7.03          3.12        12.83 o                         
  -6   2  11         69.33        113.94        24.76 o                         
  -5   2  11          0.62          2.61         7.10 o                         
  -4   2  11         10.82         -2.95         6.62 o                         
  -3   2  11        696.82        698.21        58.83 o                         
  -2   2  11         95.19         62.77        17.48 o                         
  -1   2  11        590.63        629.11        50.13 o                         
   0   2  11          0.60         -1.90         4.30 o                         
   1   2  11        280.44        305.82        16.99 o                         
   2   2  11          5.10          6.82         3.38 o                         
   3   2  11        231.38        218.37        12.52 o                         
   4   2  11          0.13         -4.02         7.76 o                         
   5   2  11         71.01         72.66        19.79 o                         
   6   2  11         16.88         16.36        29.24 o                         
  -6   3  11         26.14         42.38        21.92 o                         
  -5   3  11        193.03        230.13        27.68 o                         
  -4   3  11        229.78        224.82        20.88 o                         
  -3   3  11         33.83         29.91        12.83 o                         
  -2   3  11          0.01          3.97        10.92 o                         
  -1   3  11         86.81         87.53        20.84 o                         
   0   3  11       1267.46       1260.25        49.56 o                         
   1   3  11       2412.26       2570.05        49.65 o                         
   2   3  11       1296.54       1329.91        32.41 o                         
   3   3  11       1107.28       1130.69        29.14 o                         
   4   3  11         45.61         42.19        10.66 o                         
   5   3  11          3.41         -8.86        11.63 o                         
  -5   4  11        290.21        330.08        38.99 o                         
  -4   4  11          2.41          1.55         8.43 o                         
  -3   4  11        111.89         96.64        15.11 o                         
  -2   4  11         13.72        -18.21        12.14 o                         
  -1   4  11        140.92        114.10        22.62 o                         
   0   4  11          9.38          6.53         7.68 o                         
   1   4  11         27.99         26.28         6.62 o                         
   2   4  11        368.86        382.58        16.86 o                         
   3   4  11         89.76         67.93         8.95 o                         
   4   4  11         17.26          0.90         8.73 o                         
   5   4  11          0.03         26.36        13.59 o                         
  -5   5  11         82.68        109.23        20.79 o                         
  -4   5  11        253.97        173.84        18.42 o                         
  -3   5  11       1363.26       1455.70        46.40 o                         
  -2   5  11        113.54         42.94        21.37 o                         
  -1   5  11        443.35        465.32        46.75 o                         
   0   5  11        113.01         99.70        11.55 o                         
   1   5  11         21.25         19.38         4.56 o                         
   2   5  11         73.50         63.15         6.90 o                         
   3   5  11        470.14        454.22        21.39 o                         
   4   5  11         85.58         73.83        17.25 o                         
   5   5  11          5.89          0.62        12.13 o                         
  -5   6  11          2.55         16.09        14.24 o                         
  -4   6  11        153.13        149.12        21.06 o                         
  -3   6  11        573.99        584.09        26.91 o                         
  -2   6  11         50.36         16.52         8.29 o                         
  -1   6  11        164.87        169.97        19.44 o                         
   0   6  11        651.46        712.46        31.61 o                         
   1   6  11         26.19         19.05         5.47 o                         
   2   6  11         17.97         18.95         6.21 o                         
   3   6  11          3.61          5.42         2.82 o                         
   4   6  11         29.70         23.75        11.28 o                         
   5   6  11         42.73         55.59        20.79 o                         
  -5   7  11         57.87         66.46        19.08 o                         
  -4   7  11          8.18          3.63         7.77 o                         
  -3   7  11          2.62         -1.02         7.63 o                         
  -2   7  11         10.22         19.90        10.15 o                         
  -1   7  11         18.24         14.56         8.10 o                         
   0   7  11         27.19         14.51         6.27 o                         
   1   7  11          3.80         16.58         7.16 o                         
   2   7  11         82.91         65.00        11.24 o                         
   3   7  11        430.46        464.55        22.17 o                         
   4   7  11        151.55        158.12        23.30 o                         
   5   7  11         10.15         -9.42        10.50 o                         
  -5   8  11         21.49         21.67        13.50 o                         
  -4   8  11         12.41          8.86        10.92 o                         
  -3   8  11         34.51         -7.20        11.53 o                         
  -2   8  11        232.33        219.21        36.83 o                         
  -1   8  11         24.50         32.91        10.69 o                         
   0   8  11          8.81         17.07        10.60 o                         
   1   8  11          5.72         -2.30        10.24 o                         
   2   8  11          0.11          5.16         4.72 o                         
   3   8  11         26.29         11.49         9.77 o                         
   4   8  11         18.73         30.43        11.58 o                         
   5   8  11          0.03        -10.37        12.05 o                         
  -5   9  11          0.06          6.73        11.18 o                         
  -4   9  11         12.49         42.60        13.84 o                         
  -3   9  11        202.16        242.06        33.89 o                         
  -2   9  11        473.43        465.15        43.95 o                         
  -1   9  11        267.71        229.39        25.18 o                         
   0   9  11        402.52        432.49        33.31 o                         
   1   9  11         76.68         70.26        13.07 o                         
   2   9  11         76.41         69.52        10.94 o                         
   3   9  11         76.59         87.87        10.62 o                         
   4   9  11          0.92          7.07        10.99 o                         
   5   9  11         17.58         29.01        27.95 o                         
  -5  10  11          3.15        -12.42        16.01 o                         
  -4  10  11          3.99          3.13        10.45 o                         
  -3  10  11        113.18         80.19        20.58 o                         
  -2  10  11        145.48        164.29        17.09 o                         
  -1  10  11         12.26          7.16         7.21 o                         
   0  10  11         48.34         27.85        12.55 o                         
   1  10  11         20.54         18.37        10.84 o                         
   2  10  11         60.71         55.28         9.75 o                         
   3  10  11          0.07         -4.34         5.74 o                         
   4  10  11         26.17          1.63         8.61 o                         
   5  10  11          2.03         -9.43        24.76 o                         
  -4  11  11          0.03          2.35        15.93 o                         
  -3  11  11        305.75        287.11        34.00 o                         
  -2  11  11         53.62          9.13        19.47 o                         
  -1  11  11        629.57        653.33        36.39 o                         
   0  11  11        283.34        375.64        46.59 o                         
   1  11  11        282.44        283.59        27.58 o                         
   2  11  11          3.62          4.86         5.61 o                         
   3  11  11         14.68         15.69         7.78 o                         
   4  11  11         60.61         66.02        16.88 o                         
  -4  12  11        202.76        290.35        46.17 o                         
  -3  12  11          0.00          7.88        15.21 o                         
  -2  12  11        291.60        398.38        58.27 o                         
  -1  12  11         61.13          4.16        15.90 o                         
   0  12  11        164.33        148.06        17.51 o                         
   1  12  11          3.40          4.10         9.15 o                         
   2  12  11         18.18         15.44         6.59 o                         
   3  12  11         39.85         32.98        11.54 o                         
   4  12  11          5.18         29.42        12.75 o                         
  -4  13  11        399.07        576.76        66.15 o                         
  -3  13  11        217.21        280.64        45.13 o                         
  -2  13  11          0.82          0.94        16.08 o                         
  -1  13  11         84.30         93.43        30.05 o                         
   0  13  11         28.82          8.76         7.32 o                         
   1  13  11        102.22         57.29        32.78 o                         
   2  13  11         10.76          7.04         6.60 o                         
   3  13  11          9.45         12.35        10.72 o                         
   4  13  11         51.42         82.16        22.62 o                         
  -3  14  11         11.13          1.29        22.55 o                         
  -2  14  11         35.03          7.17        13.56 o                         
  -1  14  11          0.82         -0.02        14.27 o                         
   0  14  11          2.10        -22.77        16.06 o                         
   1  14  11        119.18        126.29        24.72 o                         
   2  14  11         39.20         26.69         9.39 o                         
   3  14  11          9.40         13.55         9.49 o                         
  -3  15  11         87.19         93.53        29.32 o                         
  -2  15  11         36.01         11.38        16.16 o                         
  -1  15  11         25.27          5.74        14.71 o                         
   0  15  11         80.28         50.57        22.61 o                         
   1  15  11          5.23          0.62        12.80 o                         
   2  15  11         91.57         92.06        24.23 o                         
   3  15  11         40.66         28.23        14.78 o                         
  -2  16  11        115.43         98.65        29.67 o                         
  -1  16  11          0.06          7.41        56.13 o                         
   0  16  11          8.52         32.58        27.92 o                         
   1  16  11        184.20        214.36        34.31 o                         
   2  16  11         42.76         23.43        34.35 o                         
  -1  17  11        206.23        248.67        45.72 o                         
   0  17  11          2.41          1.76        28.62 o                         
   1  17  11          0.27         13.84        15.26 o                         
  -6   0  12        197.94        320.63        60.38 o                         
  -5   0  12          2.58        -15.82        14.36 o                         
  -4   0  12          4.34          2.29        12.28 o                         
  -3   0  12        381.61        419.75        65.57 o                         
  -2   0  12         53.49         25.00        21.61 o                         
  -1   0  12          3.23         -7.71        15.05 o                         
   0   0  12         46.66         65.20        12.19 o                         
   1   0  12        110.10        140.20        15.69 o                         
   2   0  12        124.05        143.45        32.47 o                         
   3   0  12       1561.96       1803.23        69.48 o                         
   4   0  12        100.15         83.43        22.47 o                         
   5   0  12         25.90         13.29        14.53 o                         
  -6   1  12         58.79         85.53        27.10 o                         
  -5   1  12         29.40          9.36         8.27 o                         
  -4   1  12          1.13         -1.21        11.07 o                         
  -3   1  12         35.30         41.11        15.62 o                         
  -2   1  12        247.13        272.50        36.23 o                         
  -1   1  12        472.31        507.27        46.29 o                         
   0   1  12         67.50         60.37         9.74 o                         
   1   1  12         82.61         76.19         8.97 o                         
   2   1  12        106.28         95.97        12.66 o                         
   3   1  12        344.09        344.21        16.14 o                         
   4   1  12          0.35          9.89        10.95 o                         
   5   1  12         19.31         13.37        11.02 o                         
  -5   2  12          2.36        -10.31        14.63 o                         
  -4   2  12        123.82         80.45        19.75 o                         
  -3   2  12       1308.91       1291.92        81.85 o                         
  -2   2  12        188.70        188.57        31.13 o                         
  -1   2  12          2.82          8.38        11.37 o                         
   0   2  12        540.39        630.98        29.18 o                         
   1   2  12        362.31        395.53        21.94 o                         
   2   2  12       1031.03       1052.59        31.87 o                         
   3   2  12       1738.97       1765.11        36.21 o                         
   4   2  12          5.43         -0.33        10.91 o                         
   5   2  12          8.27         12.82        11.59 o                         
  -5   3  12          7.42         21.78         9.23 o                         
  -4   3  12          0.19          8.98        12.03 o                         
  -3   3  12          4.86         -2.23        12.88 o                         
  -2   3  12          1.64          2.96        10.16 o                         
  -1   3  12       1022.34       1088.76        40.00 o                         
   0   3  12         33.78         68.64        10.45 o                         
   1   3  12         26.62         36.92         6.89 o                         
   2   3  12          0.46         -6.75         5.02 o                         
   3   3  12        554.87        611.51        22.77 o                         
   4   3  12         53.75         46.91        14.05 o                         
   5   3  12          8.46         22.14        10.84 o                         
  -5   4  12         81.48        104.77        23.17 o                         
  -4   4  12          9.60          6.44         6.60 o                         
  -3   4  12         36.67         38.98        13.59 o                         
  -2   4  12          1.16         -1.39        15.32 o                         
  -1   4  12        154.65        121.88        25.13 o                         
   0   4  12        425.37        449.37        24.69 o                         
   1   4  12          1.90          1.26         4.79 o                         
   2   4  12         42.94         45.15         6.29 o                         
   3   4  12        272.19        282.05        16.78 o                         
   4   4  12         99.08         93.95        18.29 o                         
   5   4  12        133.86        144.76        29.71 o                         
  -5   5  12         65.51         79.80        20.45 o                         
  -4   5  12         60.08         73.45        14.50 o                         
  -3   5  12         49.97         34.67         8.19 o                         
  -2   5  12          8.01         11.60         7.90 o                         
  -1   5  12        117.77        131.75        25.98 o                         
   0   5  12        278.39        294.65        21.28 o                         
   1   5  12        174.59        166.64        10.66 o                         
   2   5  12          8.65          6.70         3.31 o                         
   3   5  12          0.95          2.62         4.68 o                         
   4   5  12          2.44         -3.25         9.57 o                         
   5   5  12         12.67         11.44        12.62 o                         
  -5   6  12         35.40         72.66        24.05 o                         
  -4   6  12        150.30        114.08        19.69 o                         
  -3   6  12        296.13        290.77        28.15 o                         
  -2   6  12        493.19        506.01        53.59 o                         
  -1   6  12          0.22          1.68         3.15 o                         
   0   6  12        116.66        151.17        11.93 o                         
   1   6  12          4.14         13.65         4.72 o                         
   2   6  12        332.91        310.21        26.03 o                         
   3   6  12        132.16        194.95        13.45 o                         
   4   6  12          1.55          2.46        10.16 o                         
   5   6  12          1.20          5.96        13.75 o                         
  -5   7  12         13.13         15.84        10.50 o                         
  -4   7  12          5.14          0.61        12.94 o                         
  -3   7  12       1093.09       1156.37        66.56 o                         
  -2   7  12         35.13         33.68        17.40 o                         
  -1   7  12         76.41         87.36        15.32 o                         
   0   7  12         31.86         12.56         7.53 o                         
   1   7  12         41.77         43.09         9.39 o                         
   2   7  12         95.75        120.07        15.59 o                         
   3   7  12         56.37         61.16         9.64 o                         
   4   7  12        135.22        102.66        21.67 o                         
   5   7  12          1.72          6.58        12.98 o                         
  -5   8  12          0.65         -8.55        16.63 o                         
  -4   8  12        101.21        108.22        23.39 o                         
  -3   8  12         13.01          3.38        15.81 o                         
  -2   8  12        868.44        849.01        61.19 o                         
  -1   8  12        103.17        113.38        17.68 o                         
   0   8  12          7.50         13.94        25.86 o                         
   1   8  12        352.21        337.90        24.60 o                         
   2   8  12        340.28        330.58        20.95 o                         
   3   8  12       1032.60       1109.13        36.52 o                         
   4   8  12         17.94         25.15        12.29 o                         
   5   8  12          0.00         -8.69        11.03 o                         
  -5   9  12         98.11        102.87        43.79 o                         
  -4   9  12          2.04         17.76        10.88 o                         
  -3   9  12          0.34          3.50        15.12 o                         
  -2   9  12         11.14        -16.55        13.24 o                         
  -1   9  12        410.34        392.39        36.67 o                         
   0   9  12         30.39         16.24        11.23 o                         
   1   9  12        581.98        550.53        34.85 o                         
   2   9  12          4.85         10.89         6.32 o                         
   3   9  12         14.10         23.07         7.09 o                         
   4   9  12          0.97          1.04        12.53 o                         
   5   9  12         13.28         28.03        14.10 o                         
  -4  10  12         27.60         13.26         9.01 o                         
  -3  10  12        203.89        261.63        36.89 o                         
  -2  10  12        108.92         82.15        20.20 o                         
  -1  10  12          9.43          5.34         6.24 o                         
   0  10  12         33.43         39.38        10.48 o                         
   1  10  12        144.84        140.37        19.17 o                         
   2  10  12        119.75        116.93        14.74 o                         
   3  10  12         14.50         13.43         7.71 o                         
   4  10  12         32.74         10.74        10.78 o                         
  -4  11  12          0.32          5.86        10.72 o                         
  -3  11  12         39.38         79.03        21.72 o                         
  -2  11  12          0.66         -9.44         8.49 o                         
  -1  11  12        861.11        882.61        64.41 o                         
   0  11  12        183.20        147.51        37.28 o                         
   1  11  12        608.09        661.51        62.08 o                         
   2  11  12         19.30          7.32         6.39 o                         
   3  11  12        298.31        318.23        26.29 o                         
   4  11  12         68.41        103.84        30.37 o                         
  -4  12  12        181.39        211.01        39.71 o                         
  -3  12  12          6.29        -20.96        15.51 o                         
  -2  12  12         29.97         37.76        23.12 o                         
  -1  12  12         31.50         52.71        22.41 o                         
   0  12  12        602.40        633.12        45.58 o                         
   1  12  12         11.10         16.91        25.91 o                         
   2  12  12          1.85          5.88         4.69 o                         
   3  12  12          2.45          8.73        10.18 o                         
   4  12  12         13.36         14.34        11.47 o                         
  -4  13  12          1.50         -8.31        13.94 o                         
  -3  13  12        124.34        167.90        36.42 o                         
  -2  13  12         19.80         49.08        25.24 o                         
  -1  13  12        245.75        233.21        43.83 o                         
   0  13  12        201.97        234.55        46.57 o                         
   1  13  12          0.09          1.86         8.46 o                         
   2  13  12          3.51         -5.06        11.03 o                         
   3  13  12         31.31         28.31        12.77 o                         
  -3  14  12         38.24         51.79        21.67 o                         
  -2  14  12          0.15        -10.08        15.54 o                         
  -1  14  12         67.13         34.49        84.29 o                         
   0  14  12          8.22         -2.75        21.07 o                         
   1  14  12         59.69         28.17        14.65 o                         
   2  14  12          3.66         23.17         9.51 o                         
   3  14  12         16.66         10.39        11.06 o                         
  -3  15  12         37.14         38.31        18.61 o                         
  -2  15  12          0.84         -7.64        10.76 o                         
  -1  15  12         42.11         12.18        13.22 o                         
   0  15  12          1.25         -5.90        30.09 o                         
   1  15  12          3.84        -11.06        10.86 o                         
   2  15  12          0.01        -12.26        13.41 o                         
   3  15  12          3.93          1.83        19.61 o                         
  -2  16  12         68.58         57.12        32.10 o                         
  -1  16  12         16.55         18.44        26.57 o                         
   0  16  12          1.40         11.42        15.38 o                         
   1  16  12          2.72         -6.47        11.55 o                         
   2  16  12         71.72         59.26        18.71 o                         
  -1  17  12         73.06         78.11        54.72 o                         
   0  17  12          2.09        -14.89        20.51 o                         
   1  17  12          2.85        -15.49        15.54 o                         
  -5   1  13          0.34         -3.30        12.12 o                         
  -4   1  13          0.87         -9.89        12.55 o                         
  -3   1  13         79.56         43.26        17.33 o                         
  -2   1  13        252.95        223.06        41.16 o                         
  -1   1  13       1096.04       1135.11        71.42 o                         
   0   1  13        420.32        444.98        29.20 o                         
   1   1  13          4.10         -5.89         5.60 o                         
   2   1  13         19.36         21.45         6.08 o                         
   3   1  13         88.87         32.43        14.62 o                         
   4   1  13        288.79        287.03        32.98 o                         
   5   1  13         97.26        140.63        21.80 o                         
  -5   2  13         96.01         82.56        18.03 o                         
  -4   2  13        339.17        301.70        37.16 o                         
  -3   2  13        311.43        363.29        45.33 o                         
  -2   2  13          3.45          7.35        12.18 o                         
  -1   2  13          5.96          0.56        11.16 o                         
   0   2  13          6.99          4.21         5.84 o                         
   1   2  13        265.73        233.23        18.23 o                         
   2   2  13        268.32        297.06        19.51 o                         
   3   2  13         21.39         19.08         5.09 o                         
   4   2  13        114.33        136.51        23.36 o                         
   5   2  13         62.08         60.76        18.39 o                         
  -5   3  13          0.83         -7.66        13.72 o                         
  -4   3  13         22.37         17.76        11.63 o                         
  -3   3  13        221.92        204.75        34.85 o                         
  -2   3  13        331.68        329.39        42.40 o                         
  -1   3  13        324.99        308.76        22.67 o                         
   0   3  13        300.26        291.81        24.88 o                         
   1   3  13         66.78         55.17         9.41 o                         
   2   3  13        145.98        147.49        13.09 o                         
   3   3  13         85.16         75.91         8.22 o                         
   4   3  13         18.33         15.38         9.54 o                         
   5   3  13        265.24        303.24        38.28 o                         
  -5   4  13         16.59         -2.88        13.00 o                         
  -4   4  13        134.83        129.41        19.71 o                         
  -3   4  13       1014.54       1017.64        64.13 o                         
  -2   4  13         41.36         38.08        15.92 o                         
  -1   4  13        206.57        181.86        31.20 o                         
   0   4  13        458.12        492.25        35.85 o                         
   1   4  13        427.11        482.39        32.02 o                         
   2   4  13        147.38        164.84        13.10 o                         
   3   4  13        106.56         88.85        10.16 o                         
   4   4  13          4.19         -3.82        11.42 o                         
   5   4  13          3.56        -11.42        18.68 o                         
  -5   5  13        205.44        231.26        34.63 o                         
  -4   5  13          0.87         15.43        10.46 o                         
  -3   5  13         22.69         16.57        10.86 o                         
  -2   5  13        480.57        443.31        50.60 o                         
  -1   5  13         69.00         77.94        30.31 o                         
   0   5  13         23.49         27.92         7.94 o                         
   1   5  13         86.24        118.76        16.62 o                         
   2   5  13         61.05         51.47         8.05 o                         
   3   5  13          8.28          9.37         4.75 o                         
   4   5  13        612.11        720.99        51.24 o                         
   5   5  13         23.87         23.16        16.02 o                         
  -5   6  13         13.02         16.11        20.19 o                         
  -4   6  13         62.65         45.14        13.44 o                         
  -3   6  13        141.93        182.12        27.13 o                         
  -2   6  13        452.65        484.05        53.91 o                         
  -1   6  13         44.82         45.44        13.14 o                         
   0   6  13        121.31        131.30        16.34 o                         
   1   6  13        106.64         97.34         8.62 o                         
   2   6  13         45.91         30.85        11.98 o                         
   3   6  13         77.89         58.60        11.99 o                         
   4   6  13         64.57         84.15        18.93 o                         
   5   6  13         28.90         12.07        16.29 o                         
  -5   7  13          4.84         23.42        13.24 o                         
  -4   7  13          4.85          2.83         7.30 o                         
  -3   7  13          2.25          6.01        13.97 o                         
  -2   7  13         19.78          9.02         6.40 o                         
  -1   7  13        202.91        221.05        18.89 o                         
   0   7  13          7.66         -0.05         7.18 o                         
   1   7  13         29.40         24.58         8.39 o                         
   2   7  13        135.37        148.22        17.60 o                         
   3   7  13        127.04        122.27        13.40 o                         
   4   7  13          8.13         31.31        12.12 o                         
   5   7  13         13.61         32.14        15.84 o                         
  -5   8  13         44.09         54.47        20.29 o                         
  -4   8  13         26.88         38.00        15.16 o                         
  -3   8  13         52.59         61.43        21.49 o                         
  -2   8  13        386.95        422.63        52.00 o                         
  -1   8  13         10.61          3.00         5.75 o                         
   0   8  13        192.96        151.50        25.87 o                         
   1   8  13         35.69         19.35        11.16 o                         
   2   8  13        246.10        241.71        22.52 o                         
   3   8  13         50.30         47.32        10.36 o                         
   4   8  13          7.13         -8.60        11.30 o                         
   5   8  13          7.65         -5.54        10.55 o                         
  -4   9  13         13.85          8.81         5.91 o                         
  -3   9  13          3.03        -20.29        13.52 o                         
  -2   9  13        330.72        366.32        50.04 o                         
  -1   9  13        292.34        246.81        26.24 o                         
   0   9  13         77.19         81.58        16.56 o                         
   1   9  13         13.60         12.04         6.81 o                         
   2   9  13         10.97          8.83         6.53 o                         
   3   9  13          1.25          2.50         5.38 o                         
   4   9  13         32.74         26.96        13.47 o                         
  -4  10  13         13.83         15.32         9.82 o                         
  -3  10  13        163.62        147.40        41.55 o                         
  -2  10  13         68.50         57.67        23.83 o                         
  -1  10  13          0.50          5.04         5.42 o                         
   0  10  13        628.62        580.42        53.53 o                         
   1  10  13         65.29         62.68        11.77 o                         
   2  10  13          5.78         -0.11         6.69 o                         
   3  10  13         48.71         54.89        11.35 o                         
   4  10  13          0.27         -4.20        11.49 o                         
  -4  11  13         88.46        103.35        23.98 o                         
  -3  11  13          1.74          0.01         7.62 o                         
  -2  11  13         36.94         58.50        27.16 o                         
  -1  11  13         38.67         55.63        17.05 o                         
   0  11  13        174.82        210.53        42.88 o                         
   1  11  13        352.84        361.86        41.65 o                         
   2  11  13         27.05         28.44         8.82 o                         
   3  11  13          5.03         15.20         7.90 o                         
   4  11  13          4.72        -11.87        13.72 o                         
  -4  12  13          0.03         -2.87        25.44 o                         
  -3  12  13         22.18         22.67        27.34 o                         
  -2  12  13          0.03          7.15        13.65 o                         
  -1  12  13         51.69         46.46        22.85 o                         
   0  12  13          9.21         -4.23        13.80 o                         
   1  12  13         31.98         23.61        18.04 o                         
   2  12  13         14.09         29.88        10.82 o                         
   3  12  13          5.28         -0.76         7.42 o                         
   4  12  13         12.05         -7.04        11.34 o                         
  -3  13  13          1.11          9.25        14.73 o                         
  -2  13  13         85.13         77.91        27.36 o                         
  -1  13  13          0.18          4.59        10.46 o                         
   0  13  13        323.51        345.67        36.24 o                         
   1  13  13        367.94        346.17        49.31 o                         
   2  13  13          0.16          3.34         8.39 o                         
   3  13  13         30.68         47.36        12.24 o                         
  -3  14  13          0.01         -6.95        25.33 o                         
  -2  14  13         28.02          8.31        35.00 o                         
  -1  14  13        102.74        162.14        40.11 o                         
   0  14  13          1.89         -6.11        22.13 o                         
   1  14  13         32.07          2.64        17.07 o                         
   2  14  13          5.90         16.39        16.95 o                         
   3  14  13          5.47        -16.44        10.96 o                         
  -2  15  13         89.90        108.85        37.84 o                         
  -1  15  13        201.09        209.00        46.94 o                         
   0  15  13          0.31         -8.56        15.53 o                         
   1  15  13          1.14        -16.85        16.19 o                         
   2  15  13         89.77         76.60        32.34 o                         
  -2  16  13         26.64          8.76        15.32 o                         
  -1  16  13        210.57        289.51        55.91 o                         
   0  16  13         16.97        -20.32        16.65 o                         
   1  16  13         17.88         22.39        17.55 o                         
   0  17  13          5.46        -26.73        19.24 o                         
  -5   0  14        169.47        208.27        60.72 o                         
  -4   0  14         46.16         28.14        21.81 o                         
  -3   0  14        352.12        312.09        62.88 o                         
  -2   0  14       1201.55       1126.56       108.65 o                         
  -1   0  14       1136.52       1082.56       101.99 o                         
   0   0  14          6.92         17.61        10.71 o                         
   1   0  14       1765.76       1886.04        71.75 o                         
   2   0  14         87.65         81.66        19.09 o                         
   3   0  14       3929.64       4078.78       106.84 o                         
   4   0  14        431.97        463.34        71.00 o                         
   5   0  14         32.40         21.79        15.47 o                         
  -5   1  14          0.94        -12.63        10.05 o                         
  -4   1  14         14.29         16.59        16.83 o                         
  -3   1  14        373.08        340.46        44.24 o                         
  -2   1  14         78.39         38.72        39.19 o                         
  -1   1  14          5.15         -4.75        11.15 o                         
   0   1  14          3.18          1.19         5.54 o                         
   1   1  14        120.17         96.04        12.28 o                         
   2   1  14         25.91         31.97         7.25 o                         
   3   1  14         20.57         23.33         6.25 o                         
   4   1  14        199.09        159.22        30.84 o                         
   5   1  14         32.61         16.70        12.87 o                         
  -5   2  14          9.02         -5.85        17.80 o                         
  -4   2  14         35.85         20.17        15.63 o                         
  -3   2  14        377.57        351.89        45.46 o                         
  -2   2  14       1313.37       1376.44        86.10 o                         
  -1   2  14        135.91         94.33        23.23 o                         
   0   2  14          0.53          7.20        13.83 o                         
   1   2  14        207.80        214.99        21.64 o                         
   2   2  14         80.79         73.86        10.65 o                         
   3   2  14         62.14         46.71         9.99 o                         
   4   2  14         18.47         30.74        12.83 o                         
   5   2  14         17.01          9.35        14.10 o                         
  -5   3  14          0.81          0.28        17.64 o                         
  -4   3  14        194.26        229.22        32.32 o                         
  -3   3  14        122.32         68.73        22.02 o                         
  -2   3  14        123.00        134.05        27.69 o                         
  -1   3  14          2.63          3.22         5.52 o                         
   0   3  14        148.06        148.12        28.10 o                         
   1   3  14          3.82          0.54         8.09 o                         
   2   3  14          5.98         16.83         6.73 o                         
   3   3  14         56.85         59.00         8.76 o                         
   4   3  14          2.12          4.92         9.79 o                         
   5   3  14          1.89          6.39        12.67 o                         
  -5   4  14          6.38          4.59        13.10 o                         
  -4   4  14          1.05         10.33         9.38 o                         
  -3   4  14          0.00         -4.44         9.38 o                         
  -2   4  14          1.60        -25.45        16.97 o                         
  -1   4  14          0.29         26.10        16.65 o                         
   0   4  14        150.59        140.41        20.31 o                         
   1   4  14        155.96        149.31        19.50 o                         
   2   4  14        239.74        251.88        18.26 o                         
   3   4  14          8.97          6.50         5.44 o                         
   4   4  14        343.44        396.41        39.54 o                         
   5   4  14         19.99          5.24        11.60 o                         
  -5   5  14         15.91         28.31        14.17 o                         
  -4   5  14         13.81         12.19        10.72 o                         
  -3   5  14        115.93        132.88        26.10 o                         
  -2   5  14        501.87        469.61        53.28 o                         
  -1   5  14        223.04        242.98        37.89 o                         
   0   5  14        101.65         98.49        14.90 o                         
   1   5  14        244.22        203.26        25.01 o                         
   2   5  14         50.11         54.14         8.17 o                         
   3   5  14         35.71         24.88        11.77 o                         
   4   5  14         66.23         35.93        25.56 o                         
   5   5  14         35.82         26.83        14.04 o                         
  -5   6  14        124.20        122.30        25.36 o                         
  -4   6  14         28.51         28.26        14.40 o                         
  -3   6  14          0.68          0.52         8.88 o                         
  -2   6  14         10.52          2.41        12.37 o                         
  -1   6  14         61.12         64.34        11.16 o                         
   0   6  14         37.12         30.03         9.14 o                         
   1   6  14        179.66        196.97        15.44 o                         
   2   6  14         32.31         19.91        10.45 o                         
   3   6  14        193.94        198.78        22.42 o                         
   4   6  14         17.19         20.52        12.93 o                         
   5   6  14          0.27         13.66        18.96 o                         
  -5   7  14         23.80          4.96        21.33 o                         
  -4   7  14         36.37         23.18        13.91 o                         
  -3   7  14         71.39         74.02        18.61 o                         
  -2   7  14        216.44        233.54        39.16 o                         
  -1   7  14          5.90          8.51         5.34 o                         
   0   7  14        116.21        118.09        26.21 o                         
   1   7  14          3.65         -9.29        10.28 o                         
   2   7  14          4.77          0.27         5.74 o                         
   3   7  14          3.54         -2.81         5.53 o                         
   4   7  14          5.46         12.88        11.04 o                         
   5   7  14         41.66         46.81        19.80 o                         
  -4   8  14         16.37         29.09        12.53 o                         
  -3   8  14        409.36        404.92        53.99 o                         
  -2   8  14         63.67         58.33        20.51 o                         
  -1   8  14       1088.58       1065.81        65.60 o                         
   0   8  14        101.10        110.35        19.07 o                         
   1   8  14        114.61        106.65        16.35 o                         
   2   8  14         37.56         27.98        10.90 o                         
   3   8  14         11.98          7.71         7.93 o                         
   4   8  14         32.39         57.59        16.19 o                         
  -4   9  14        150.95        183.36        29.37 o                         
  -3   9  14         92.01        111.44        29.56 o                         
  -2   9  14          2.68          1.73        10.07 o                         
  -1   9  14        609.58        614.51        43.11 o                         
   0   9  14        153.96        128.82        20.68 o                         
   1   9  14         11.38         20.19         8.73 o                         
   2   9  14          0.13          4.38         5.70 o                         
   3   9  14        197.25        243.84        23.48 o                         
   4   9  14        137.63        153.50        39.39 o                         
  -4  10  14        116.04        117.95        30.11 o                         
  -3  10  14         15.16         25.26        12.25 o                         
  -2  10  14          3.83         -5.71        11.52 o                         
  -1  10  14        116.33        129.64        30.50 o                         
   0  10  14        820.39        805.19        51.05 o                         
   1  10  14         39.54         56.82        16.62 o                         
   2  10  14          0.94          0.23         6.65 o                         
   3  10  14        214.29        242.03        23.70 o                         
   4  10  14          0.98         -4.45        21.42 o                         
  -4  11  14          9.76         -4.27        13.67 o                         
  -3  11  14          1.74         -6.45        11.31 o                         
  -2  11  14        155.19        185.52        31.46 o                         
  -1  11  14         32.14         11.67        14.93 o                         
   0  11  14        405.71        379.41        52.32 o                         
   1  11  14        198.29        174.66        23.55 o                         
   2  11  14         45.39         35.28        18.51 o                         
   3  11  14          0.10          3.03        17.35 o                         
   4  11  14         31.16         20.89        12.45 o                         
  -3  12  14        118.26        173.10        33.39 o                         
  -2  12  14          9.70         10.42        13.48 o                         
  -1  12  14         49.66         61.19        25.52 o                         
   0  12  14          4.00        -26.73        17.82 o                         
   1  12  14         70.86         69.44        20.13 o                         
   2  12  14          0.78         -5.59         7.20 o                         
   3  12  14          5.95         -0.64        13.34 o                         
  -3  13  14          2.37         -1.97        23.52 o                         
  -2  13  14         40.16         30.21        19.64 o                         
  -1  13  14         70.00         45.44        23.35 o                         
   0  13  14         97.87         62.96        23.98 o                         
   1  13  14        251.88        261.29        33.29 o                         
   2  13  14          0.71          5.90        20.45 o                         
   3  13  14         27.83          9.64        16.73 o                         
  -3  14  14         11.56         29.91        28.16 o                         
  -2  14  14         22.50          5.46        39.41 o                         
  -1  14  14          0.67         27.21        18.79 o                         
   0  14  14         31.55         28.46        17.01 o                         
   1  14  14         16.10        -20.88        23.81 o                         
   2  14  14          8.01          5.74         9.84 o                         
  -2  15  14        156.22        172.79        43.51 o                         
  -1  15  14        124.83        155.82        41.65 o                         
   0  15  14         50.82         68.64        26.74 o                         
   1  15  14          5.73         18.84        18.07 o                         
   2  15  14         70.57         49.55        22.31 o                         
  -1  16  14          1.02          8.20        13.58 o                         
   0  16  14          1.17         -0.33        15.97 o                         
   1  16  14         12.13        -23.43        15.62 o                         
  -5   1  15         59.09         85.90        20.41 o                         
  -4   1  15         10.17         29.70        15.36 o                         
  -3   1  15        378.07        409.06        51.10 o                         
  -2   1  15        245.67        228.79        36.76 o                         
  -1   1  15         14.31         -2.09        13.50 o                         
   0   1  15         44.90         45.78        10.16 o                         
   1   1  15         60.51         67.66        16.00 o                         
   2   1  15        152.62        169.28        17.47 o                         
   3   1  15         12.86          7.31        11.34 o                         
   4   1  15         55.64         46.75        27.55 o                         
   5   1  15         11.37          0.04        21.35 o                         
  -5   2  15         21.07         28.02        15.44 o                         
  -4   2  15          5.31        -17.69        11.79 o                         
  -3   2  15         56.26         48.64        18.77 o                         
  -2   2  15        389.50        386.57        47.20 o                         
  -1   2  15          0.42         -1.08         4.41 o                         
   0   2  15        920.18        949.80        48.97 o                         
   1   2  15         11.86          0.52         8.12 o                         
   2   2  15         83.70         99.84        15.25 o                         
   3   2  15          6.95          5.70        10.84 o                         
   4   2  15         84.00        102.68        25.15 o                         
   5   2  15          5.10          8.68         9.14 o                         
  -5   3  15          0.69         -1.13        15.73 o                         
  -4   3  15         20.26          8.75        13.02 o                         
  -3   3  15          0.43         -6.72        14.62 o                         
  -2   3  15        461.62        436.57        50.37 o                         
  -1   3  15        133.43        134.82        16.83 o                         
   0   3  15          0.25         -4.10        15.29 o                         
   1   3  15          3.37         -0.37         7.94 o                         
   2   3  15        205.24        198.33        21.45 o                         
   3   3  15        102.83        109.31        16.37 o                         
   4   3  15         55.52         60.44        20.20 o                         
   5   3  15          0.28         -0.42        13.92 o                         
  -5   4  15          3.73          1.60        12.81 o                         
  -4   4  15        188.98        190.23        31.39 o                         
  -3   4  15         27.27         17.04        11.86 o                         
  -2   4  15        180.11        155.76        30.30 o                         
  -1   4  15        194.66        219.81        36.74 o                         
   0   4  15         59.28         53.18        21.01 o                         
   1   4  15        172.41        187.47        22.16 o                         
   2   4  15          1.00         -9.92         6.61 o                         
   3   4  15         40.08         33.93        11.42 o                         
   4   4  15          0.22        -10.31        15.10 o                         
   5   4  15          8.71         15.64        14.65 o                         
  -5   5  15          0.84         24.90        28.58 o                         
  -4   5  15         68.95         81.71        26.01 o                         
  -3   5  15        290.72        337.05        38.32 o                         
  -2   5  15       1223.30       1220.81        87.41 o                         
  -1   5  15        342.13        316.51        43.34 o                         
   0   5  15         94.96         37.20        29.43 o                         
   1   5  15          0.12         -5.88         9.09 o                         
   2   5  15          7.08          6.68         6.79 o                         
   3   5  15         39.98         17.00        10.30 o                         
   4   5  15          5.16         14.17         8.55 o                         
   5   5  15         24.66         33.21        15.05 o                         
  -5   6  15         16.17         16.28        11.90 o                         
  -4   6  15          9.17         32.34        13.62 o                         
  -3   6  15         53.17         60.39        17.15 o                         
  -2   6  15        152.08        170.06        17.54 o                         
  -1   6  15          8.03          3.93         7.37 o                         
   0   6  15          5.93         -6.28         9.61 o                         
   1   6  15         27.37         31.95         6.23 o                         
   2   6  15          2.39         16.34         8.91 o                         
   3   6  15        102.70         97.23        16.77 o                         
   4   6  15        104.88        146.53        25.40 o                         
  -4   7  15          0.00          5.50        12.76 o                         
  -3   7  15         42.38         20.60        17.58 o                         
  -2   7  15          7.79         -3.31        20.55 o                         
  -1   7  15         32.10         35.73        11.67 o                         
   0   7  15         23.16         11.01         9.07 o                         
   1   7  15         96.06         60.36        14.76 o                         
   2   7  15          3.42        -10.80         7.39 o                         
   3   7  15          3.44         -6.51        10.94 o                         
   4   7  15         23.52         21.22        12.35 o                         
  -4   8  15         49.24         11.92        26.32 o                         
  -3   8  15          1.31         -6.67        23.35 o                         
  -2   8  15          5.16        -26.08        17.39 o                         
  -1   8  15        120.38         98.67        18.25 o                         
   0   8  15          0.03         -5.84        13.95 o                         
   1   8  15         21.32          8.46        16.42 o                         
   2   8  15         48.87         48.14        11.62 o                         
   3   8  15          5.38          0.02         6.85 o                         
   4   8  15          7.39         17.39        11.13 o                         
  -4   9  15        109.04        138.31        27.52 o                         
  -3   9  15        118.42        136.48        33.51 o                         
  -2   9  15          1.41        -16.30        15.23 o                         
  -1   9  15        235.23        200.56        54.42 o                         
   0   9  15        446.10        435.28        53.85 o                         
   1   9  15          1.36         20.10        14.59 o                         
   2   9  15        247.82        310.95        27.70 o                         
   3   9  15        125.53        147.00        20.97 o                         
   4   9  15         37.43         35.54        15.18 o                         
  -4  10  15         13.97         11.79        12.83 o                         
  -3  10  15          7.56          2.75        14.36 o                         
  -2  10  15          4.86         -8.21        10.62 o                         
  -1  10  15         12.20         13.12        31.79 o                         
   0  10  15         34.86        -10.10        12.36 o                         
   1  10  15        143.71        190.82        35.00 o                         
   2  10  15         59.42         49.48        12.30 o                         
   3  10  15         35.90         46.55        14.82 o                         
   4  10  15          0.65          0.39        12.32 o                         
  -3  11  15        262.13        299.64        42.98 o                         
  -2  11  15          4.63         -9.96        17.41 o                         
  -1  11  15         38.65          6.25        21.65 o                         
   0  11  15         59.90         55.64        22.43 o                         
   1  11  15          1.41         -2.69         8.37 o                         
   2  11  15         14.16          9.94         8.21 o                         
   3  11  15          9.68         -7.56         9.53 o                         
  -3  12  15        171.89        202.58        37.90 o                         
  -2  12  15         94.21        153.17        31.61 o                         
  -1  12  15          1.44          5.88        18.37 o                         
   0  12  15         10.27         17.96        35.99 o                         
   1  12  15         41.49         31.84        10.59 o                         
   2  12  15         55.83         27.46         9.05 o                         
   3  12  15        106.53        113.01        24.80 o                         
  -3  13  15         55.80         74.21        37.14 o                         
  -2  13  15          0.24         32.03        22.97 o                         
  -1  13  15          0.76          9.45        12.58 o                         
   0  13  15         54.90         24.25        24.91 o                         
   1  13  15        286.84        297.00        47.16 o                         
   2  13  15        177.46        192.80        31.10 o                         
   3  13  15          0.03         -1.33        19.03 o                         
  -2  14  15         38.64          8.51        33.93 o                         
  -1  14  15         46.61         19.45        18.67 o                         
   0  14  15         30.92         -8.73        12.61 o                         
   1  14  15          0.03         22.66        16.84 o                         
   2  14  15        143.53        157.99        33.50 o                         
  -1  15  15          5.58         23.62        21.84 o                         
   0  15  15         31.85         33.18        45.51 o                         
   1  15  15          0.03         19.74        15.79 o                         
  -5   0  16        362.46        505.59        69.43 o                         
  -4   0  16         71.42        139.44        45.00 o                         
  -3   0  16        402.30        260.85        59.21 o                         
  -2   0  16       2479.96       2319.92       165.70 o                         
  -1   0  16        616.13        675.64        87.30 o                         
   0   0  16         62.48         64.18        18.25 o                         
   1   0  16        485.30        559.62        54.01 o                         
   2   0  16         78.83         92.38        31.56 o                         
   3   0  16        158.23        170.19        31.62 o                         
   4   0  16        364.49        550.95        80.12 o                         
   5   0  16         65.10         15.75        53.90 o                         
  -5   1  16         25.87         10.40        15.12 o                         
  -4   1  16         16.93         42.07        18.57 o                         
  -3   1  16         15.38         21.15        16.00 o                         
  -2   1  16          0.17        -18.25        16.05 o                         
  -1   1  16         81.02         57.38        21.26 o                         
   0   1  16        281.21        283.16        24.41 o                         
   1   1  16         41.68         22.23         8.94 o                         
   2   1  16         20.34         14.65        11.12 o                         
   3   1  16          0.38          6.69         9.08 o                         
   4   1  16        287.83        212.42        36.94 o                         
   5   1  16          0.23          2.60        14.67 o                         
  -5   2  16          0.20        -18.50        19.74 o                         
  -4   2  16         79.23        117.37        25.94 o                         
  -3   2  16         11.08         22.08        12.56 o                         
  -2   2  16         50.66         48.77        20.54 o                         
  -1   2  16         29.11         14.79        15.87 o                         
   0   2  16        230.29        244.44        37.41 o                         
   1   2  16       1201.41       1229.28        62.66 o                         
   2   2  16        348.37        331.55        32.93 o                         
   3   2  16        174.38        162.83        27.24 o                         
   4   2  16        278.46        312.25        42.63 o                         
   5   2  16          4.99         20.39        15.36 o                         
  -5   3  16         76.46         94.82        24.30 o                         
  -4   3  16          0.50        -21.31        14.21 o                         
  -3   3  16         16.28          3.16        12.92 o                         
  -2   3  16          0.34         -6.43        13.85 o                         
  -1   3  16          0.52          7.59         6.44 o                         
   0   3  16        101.96         59.35        21.01 o                         
   1   3  16        134.50         97.25        18.95 o                         
   2   3  16         56.29         44.54        14.45 o                         
   3   3  16         21.64         27.29        10.15 o                         
   4   3  16         12.86          4.75        17.41 o                         
   5   3  16          4.41         51.06        20.87 o                         
  -5   4  16         17.23         16.23        13.94 o                         
  -4   4  16        187.40        234.63        34.94 o                         
  -3   4  16         98.47         61.37        18.06 o                         
  -2   4  16         59.31         37.93         8.57 o                         
  -1   4  16         15.17         20.02        13.63 o                         
   0   4  16         72.80         76.29        22.98 o                         
   1   4  16         23.50         16.35        11.46 o                         
   2   4  16          8.28         12.06         6.42 o                         
   3   4  16        133.80        125.85        18.36 o                         
   4   4  16          4.65          3.43        13.92 o                         
  -4   5  16        205.19        232.20        34.99 o                         
  -3   5  16          2.89        -12.83        12.04 o                         
  -2   5  16         96.91         76.59        34.28 o                         
  -1   5  16        153.73        152.19        31.31 o                         
   0   5  16        543.26        595.51        63.00 o                         
   1   5  16          9.61          8.53        15.75 o                         
   2   5  16          3.35         -8.45         7.95 o                         
   3   5  16        129.86        127.92        21.75 o                         
   4   5  16         83.07         88.74        22.92 o                         
  -4   6  16          9.37         17.07        15.36 o                         
  -3   6  16         93.76        121.01        24.28 o                         
  -2   6  16        318.80        347.06        78.16 o                         
  -1   6  16        241.28        274.36        33.32 o                         
   0   6  16         39.50         -3.70        16.26 o                         
   1   6  16         97.75         81.55        11.37 o                         
   2   6  16         49.64         49.64        12.97 o                         
   3   6  16          2.47         13.95         8.53 o                         
   4   6  16        227.42        233.65        42.90 o                         
  -4   7  16         16.26         11.43         9.19 o                         
  -3   7  16          7.97         19.12        11.96 o                         
  -2   7  16        451.10        542.70        62.25 o                         
  -1   7  16         32.53         30.09        10.16 o                         
   0   7  16         49.93         22.28        24.80 o                         
   1   7  16        125.31        116.11        23.05 o                         
   2   7  16          3.23          1.00         9.67 o                         
   3   7  16         37.53         19.82        12.13 o                         
   4   7  16        227.85        254.48        40.57 o                         
  -4   8  16          0.17        -10.91        11.35 o                         
  -3   8  16          1.44          6.25        11.12 o                         
  -2   8  16        142.39        130.04        32.43 o                         
  -1   8  16        426.78        493.81        59.19 o                         
   0   8  16         54.66         56.10        24.50 o                         
   1   8  16          0.31        -20.08        13.39 o                         
   2   8  16          0.52         -7.06         8.03 o                         
   3   8  16          7.99          3.67        10.46 o                         
   4   8  16        415.11        518.78        56.49 o                         
  -4   9  16          8.23          8.46        21.66 o                         
  -3   9  16         33.35         13.91        30.90 o                         
  -2   9  16         73.94         27.27        31.09 o                         
  -1   9  16         23.32         22.31        16.79 o                         
   0   9  16         96.31         69.28        25.03 o                         
   1   9  16          0.77        -11.65         9.18 o                         
   2   9  16        243.26        263.07        29.99 o                         
   3   9  16         46.17         56.40        17.51 o                         
   4   9  16         27.74         23.93        14.21 o                         
  -3  10  16         15.19          2.82        15.56 o                         
  -2  10  16        112.12         70.79        25.61 o                         
  -1  10  16         95.88         94.61        28.06 o                         
   0  10  16          0.36         23.40        15.11 o                         
   1  10  16        136.42        120.35        29.43 o                         
   2  10  16          1.21          4.47         6.24 o                         
   3  10  16          0.74         14.95        17.35 o                         
  -3  11  16          5.77          8.24        13.41 o                         
  -2  11  16        185.93        165.08        45.30 o                         
  -1  11  16        122.51        119.75        33.13 o                         
   0  11  16        358.88        402.76        56.11 o                         
   1  11  16         10.11        -11.93        10.61 o                         
   2  11  16        443.48        478.34        35.77 o                         
   3  11  16         15.15         22.84        12.17 o                         
  -3  12  16         27.76         55.08        21.04 o                         
  -2  12  16         91.10        121.85        27.15 o                         
  -1  12  16          3.42          4.48        13.03 o                         
   0  12  16         12.83         12.59        29.23 o                         
   1  12  16        143.26        120.61        20.50 o                         
   2  12  16        137.07        136.05        23.43 o                         
   3  12  16          9.13         -5.97        10.56 o                         
  -2  13  16        213.97        209.19        46.43 o                         
  -1  13  16        113.60        156.27        41.05 o                         
   0  13  16          6.95         -8.99        13.25 o                         
   1  13  16         34.03         22.01        17.21 o                         
   2  13  16         23.84         49.57        21.00 o                         
  -2  14  16         26.58          7.14        22.81 o                         
  -1  14  16         29.28         -1.47        20.10 o                         
   0  14  16          0.92         28.30        18.19 o                         
   1  14  16         97.90         78.45        28.05 o                         
  -1  15  16         81.07         92.29        35.72 o                         
   0  15  16         78.51         68.55        26.34 o                         
  -5   1  17         20.23         47.71        18.95 o                         
  -4   1  17          0.56         19.64        14.73 o                         
  -3   1  17         14.16         13.81        10.67 o                         
  -2   1  17        175.90        189.65        34.64 o                         
  -1   1  17         33.35         21.91        10.15 o                         
   0   1  17        262.32        248.56        23.55 o                         
   1   1  17         29.78         18.60        10.82 o                         
   2   1  17         35.00         46.33        17.24 o                         
   3   1  17          5.00          5.08        10.30 o                         
   4   1  17        127.13        173.64        33.54 o                         
  -4   2  17         68.68         75.44        20.95 o                         
  -3   2  17         54.13         16.78        27.06 o                         
  -2   2  17        600.47        626.04        63.77 o                         
  -1   2  17          0.16          0.85         5.73 o                         
   0   2  17         84.77         74.11        13.14 o                         
   1   2  17        114.50        113.07        25.87 o                         
   2   2  17          2.54         -8.10         9.56 o                         
   3   2  17         36.38         24.16        16.70 o                         
   4   2  17          3.59         15.27        15.23 o                         
  -4   3  17          0.05        -19.98        13.83 o                         
  -3   3  17         60.17         63.01        21.52 o                         
  -2   3  17         11.08          3.38        11.38 o                         
  -1   3  17        213.75        162.97        20.25 o                         
   0   3  17        280.59        269.32        40.42 o                         
   1   3  17        165.41        185.57        25.91 o                         
   2   3  17        113.13        111.06        20.64 o                         
   3   3  17         68.21         68.91        15.67 o                         
   4   3  17          1.18         18.11        13.15 o                         
  -4   4  17          6.99         -5.45        11.97 o                         
  -3   4  17         33.69         59.62        17.57 o                         
  -2   4  17        112.11        112.17        21.52 o                         
  -1   4  17        137.80        124.85        28.95 o                         
   0   4  17          1.08         -8.15        13.59 o                         
   1   4  17          2.41         -8.58        10.01 o                         
   2   4  17          0.37          9.20        10.04 o                         
   3   4  17          5.37          2.94         6.99 o                         
   4   4  17        120.66        114.91        27.49 o                         
  -4   5  17        190.86        288.38        40.27 o                         
  -3   5  17          8.48          3.85        14.12 o                         
  -2   5  17         34.91         -2.73        43.47 o                         
  -1   5  17        601.82        570.64        62.35 o                         
   0   5  17        370.80        334.90        46.62 o                         
   1   5  17         27.01         30.35        12.89 o                         
   2   5  17          0.35         -2.43         8.11 o                         
   3   5  17         13.26         17.67        16.18 o                         
   4   5  17          4.31          7.66        14.07 o                         
  -4   6  17         23.92         36.42        16.69 o                         
  -3   6  17         68.85         72.88        31.06 o                         
  -2   6  17        136.78        166.12        41.78 o                         
  -1   6  17         23.85         17.42        14.92 o                         
   0   6  17         57.44         95.96        28.62 o                         
   1   6  17        100.16         84.23        19.10 o                         
   2   6  17         79.03         96.12        18.13 o                         
   3   6  17          0.53         -3.31        12.14 o                         
   4   6  17         16.57         17.29        20.76 o                         
  -4   7  17         47.39         31.83        30.83 o                         
  -3   7  17          0.32          4.25         6.69 o                         
  -2   7  17         10.60          5.80        12.98 o                         
  -1   7  17        145.98        165.70        21.74 o                         
   0   7  17        474.05        502.46        58.86 o                         
   1   7  17          9.25         11.04        11.86 o                         
   2   7  17         39.58         47.10        12.67 o                         
   3   7  17          0.31          6.27        12.77 o                         
   4   7  17         31.74         10.48        14.49 o                         
  -4   8  17         52.61         59.88        23.61 o                         
  -3   8  17         22.22         -0.34        23.17 o                         
  -2   8  17        175.12        215.92        42.00 o                         
  -1   8  17          4.31          1.02        25.16 o                         
   0   8  17          1.60         -1.80        13.64 o                         
   1   8  17         10.64         39.30        14.15 o                         
   2   8  17         29.32         33.42        13.54 o                         
   3   8  17        103.92         99.37        22.13 o                         
   4   8  17          7.96        -12.30        16.54 o                         
  -3   9  17         11.89        -10.36        29.63 o                         
  -2   9  17          1.80         -2.46        10.22 o                         
  -1   9  17        160.33        154.01        35.83 o                         
   0   9  17         26.50          9.58        29.51 o                         
   1   9  17          7.49         -5.19        14.57 o                         
   2   9  17         50.65         32.78        11.64 o                         
   3   9  17         34.52         23.64        13.72 o                         
  -3  10  17         52.48        105.80        30.39 o                         
  -2  10  17         13.14         -4.92        22.01 o                         
  -1  10  17          3.74          2.51        19.58 o                         
   0  10  17         20.41         41.55        20.98 o                         
   1  10  17        227.16        238.57        32.36 o                         
   2  10  17         19.86         19.27         8.88 o                         
   3  10  17          6.53         22.79        15.18 o                         
  -3  11  17         29.29         28.52        16.90 o                         
  -2  11  17         12.88         24.82        35.97 o                         
  -1  11  17         73.89         29.38        65.07 o                         
   0  11  17        211.49        250.71        46.43 o                         
   1  11  17        269.53        263.37        30.57 o                         
   2  11  17        160.55        144.53        24.43 o                         
   3  11  17          1.20          0.93        10.89 o                         
  -2  12  17          1.29        -12.62        13.02 o                         
  -1  12  17          0.68        -11.52        14.26 o                         
   0  12  17         63.38         60.38        23.55 o                         
   1  12  17          1.70         -6.05         7.39 o                         
   2  12  17         17.87         -1.55        10.24 o                         
  -2  13  17         30.89         -0.12        19.22 o                         
  -1  13  17         20.89         15.28        17.28 o                         
   0  13  17         18.71         13.39        21.69 o                         
   1  13  17         61.32         18.82        16.05 o                         
   2  13  17         61.79        103.39        29.69 o                         
  -1  14  17          5.83        -29.56        21.45 o                         
   0  14  17        178.28        173.11        50.76 o                         
   1  14  17         66.83         50.80        55.50 o                         
  -4   0  18         61.16         16.50        24.21 o                         
  -3   0  18        164.26        290.48        64.54 o                         
  -2   0  18        330.81        349.84        70.11 o                         
  -1   0  18        450.03        489.40        79.55 o                         
   0   0  18        423.99        371.02        42.28 o                         
   1   0  18        215.38        190.73        32.51 o                         
   2   0  18         81.70         57.96        27.91 o                         
   3   0  18         13.36         30.30        14.66 o                         
   4   0  18        722.17        632.19        88.69 o                         
  -4   1  18          4.43        -14.02        14.97 o                         
  -3   1  18          1.39         20.13        21.14 o                         
  -2   1  18        136.11        157.66        46.74 o                         
  -1   1  18        276.74        287.85        29.90 o                         
   0   1  18          0.01          0.58         6.35 o                         
   1   1  18         44.41         50.87        14.24 o                         
   2   1  18          5.42         -4.55        12.03 o                         
   3   1  18         17.33         45.32        12.32 o                         
   4   1  18          5.14         23.72        13.94 o                         
  -4   2  18          0.22         -3.58        13.98 o                         
  -3   2  18          0.00         -3.62        10.29 o                         
  -2   2  18        707.63        672.19        67.89 o                         
  -1   2  18       1127.87       1200.25        70.97 o                         
   0   2  18        194.29        165.98        19.77 o                         
   1   2  18        113.38        133.22        22.91 o                         
   2   2  18         13.80         28.01        13.98 o                         
   3   2  18         11.78         22.03         9.87 o                         
   4   2  18        134.96        146.16        29.84 o                         
  -4   3  18          8.04         -2.57        10.34 o                         
  -3   3  18          1.05         -5.94        11.53 o                         
  -2   3  18         54.87         29.37        13.47 o                         
  -1   3  18         27.14         26.59         8.00 o                         
   0   3  18         64.42         68.79        17.69 o                         
   1   3  18         13.03         16.66         9.48 o                         
   2   3  18        226.84        241.88        33.30 o                         
   3   3  18         77.94         80.80        17.55 o                         
   4   3  18          0.14        -10.23        10.91 o                         
  -4   4  18          4.86        -15.69        14.91 o                         
  -3   4  18          1.67          5.75         8.48 o                         
  -2   4  18          2.62         -5.49        22.85 o                         
  -1   4  18         10.25         -1.93        12.66 o                         
   0   4  18         33.04         59.19        20.71 o                         
   1   4  18        170.52        156.61        24.94 o                         
   2   4  18        205.66        219.97        44.16 o                         
   3   4  18         92.18         85.40        18.56 o                         
   4   4  18         25.86         35.99        24.73 o                         
  -4   5  18          0.00         -4.40        12.75 o                         
  -3   5  18        230.54        206.40        32.94 o                         
  -2   5  18         55.02         38.54        42.77 o                         
  -1   5  18         20.68         16.19        16.72 o                         
   0   5  18         80.17         79.05        36.39 o                         
   1   5  18         49.37         26.57        19.00 o                         
   2   5  18          5.80          2.27         7.54 o                         
   3   5  18         39.15         60.09        17.13 o                         
   4   5  18         28.73         12.16        17.70 o                         
  -4   6  18         54.70         73.63        21.36 o                         
  -3   6  18          0.22         -8.06        15.22 o                         
  -2   6  18          1.59          4.18        14.14 o                         
  -1   6  18        164.59        151.75        34.57 o                         
   0   6  18        194.78        194.62        42.16 o                         
   1   6  18          0.70          1.19         7.57 o                         
   2   6  18         30.37         17.37         9.38 o                         
   3   6  18         13.65          0.18         7.47 o                         
   4   6  18         16.16         18.37        25.19 o                         
  -4   7  18         71.49         61.18        27.43 o                         
  -3   7  18         28.83         22.29        26.10 o                         
  -2   7  18         25.74        -11.75        12.62 o                         
  -1   7  18        361.84        324.45        57.38 o                         
   0   7  18          6.14         11.72        13.27 o                         
   1   7  18          0.14          4.45         8.39 o                         
   2   7  18        131.72        122.15        20.84 o                         
   3   7  18         24.10         34.64        14.55 o                         
  -3   8  18         74.50         76.43        26.71 o                         
  -2   8  18        286.32        256.42        46.44 o                         
  -1   8  18        323.96        300.69        48.78 o                         
   0   8  18         19.27          7.85        19.15 o                         
   1   8  18         14.14          3.86        10.66 o                         
   2   8  18         10.90          2.60        10.19 o                         
   3   8  18          6.70        -17.22        13.51 o                         
  -3   9  18         15.98         -4.45        15.83 o                         
  -2   9  18          3.75         -0.01         9.22 o                         
  -1   9  18          8.44         -4.90        13.25 o                         
   0   9  18        292.64        367.17        79.02 o                         
   1   9  18          5.00         18.54        14.11 o                         
   2   9  18        127.51        152.12        24.13 o                         
   3   9  18          5.24        -12.46        13.36 o                         
  -3  10  18         15.78          9.07        14.49 o                         
  -2  10  18          3.73         39.55        20.85 o                         
  -1  10  18         99.33         93.91        37.25 o                         
   0  10  18         28.81         45.39        21.79 o                         
   1  10  18        103.44         86.18        18.82 o                         
   2  10  18          2.93         17.32        11.20 o                         
   3  10  18          1.05        -13.19        13.52 o                         
  -2  11  18         30.30         16.53        34.41 o                         
  -1  11  18         20.73         10.95        16.60 o                         
   0  11  18        240.05        194.24        41.18 o                         
   1  11  18        303.17        328.32        34.48 o                         
   2  11  18        126.18        102.30        21.01 o                         
  -2  12  18          6.56          3.08        15.83 o                         
  -1  12  18          7.04         12.97        17.64 o                         
   0  12  18         47.96         73.48        26.58 o                         
   1  12  18        228.03        185.11        27.42 o                         
   2  12  18        108.79         69.22        20.19 o                         
  -1  13  18          1.91         -6.27        14.23 o                         
   0  13  18          3.54         11.16        15.95 o                         
   1  13  18         14.77          4.43        19.74 o                         
  -4   1  19         24.52         -3.18        29.65 o                         
  -3   1  19          2.86          6.49        18.56 o                         
  -2   1  19          7.12         24.99        16.37 o                         
  -1   1  19         33.16         27.71        15.00 o                         
   0   1  19          1.72          8.40         5.43 o                         
   1   1  19         89.78         67.80        23.74 o                         
   2   1  19        123.21        131.67        27.91 o                         
   3   1  19         21.42         16.97        11.89 o                         
   4   1  19         16.91         41.49        17.94 o                         
  -4   2  19         12.57         22.37        14.51 o                         
  -3   2  19         19.79         53.90        23.64 o                         
  -2   2  19        169.27        129.95        32.28 o                         
  -1   2  19        353.46        366.83        32.68 o                         
   0   2  19          2.22         11.05        10.26 o                         
   1   2  19        329.19        372.14        38.33 o                         
   2   2  19          0.67          9.38         9.35 o                         
   3   2  19         12.15         35.12        12.54 o                         
   4   2  19          4.67         26.38        13.78 o                         
  -4   3  19         10.61         -4.10        12.48 o                         
  -3   3  19         20.09          2.22        17.20 o                         
  -2   3  19        187.15        173.98        35.79 o                         
  -1   3  19          1.34          5.64         6.51 o                         
   0   3  19         44.95         45.68        14.47 o                         
   1   3  19        183.22        197.89        29.13 o                         
   2   3  19         77.31         98.50        21.38 o                         
   3   3  19         78.51         69.40        15.54 o                         
   4   3  19         29.23         22.97        15.70 o                         
  -4   4  19         21.77         51.67        23.59 o                         
  -3   4  19         82.62         85.92        24.27 o                         
  -2   4  19          7.66         41.21        20.59 o                         
  -1   4  19         31.47         27.49        16.49 o                         
   0   4  19         69.07         64.72        17.76 o                         
   1   4  19         10.32         14.83         9.20 o                         
   2   4  19         54.41         74.90        19.10 o                         
   3   4  19          0.23         18.64        12.22 o                         
   4   4  19         46.71         13.42         9.54 o                         
  -4   5  19          2.47        -15.45        12.07 o                         
  -3   5  19         19.38         22.85        12.29 o                         
  -2   5  19         33.99         14.91        13.77 o                         
  -1   5  19         98.93        112.28        28.67 o                         
   0   5  19         90.09        105.76        27.84 o                         
   1   5  19          6.58        -11.14         9.99 o                         
   2   5  19         19.06         12.62        12.42 o                         
   3   5  19          4.09         17.58        16.27 o                         
  -3   6  19         16.28          7.01        25.19 o                         
  -2   6  19         27.65         14.15         9.74 o                         
  -1   6  19         22.92         29.39        21.57 o                         
   0   6  19         18.95         15.28        12.20 o                         
   1   6  19          0.01         -2.52        10.65 o                         
   2   6  19         14.40         17.19         9.24 o                         
   3   6  19          0.15          4.32        10.22 o                         
  -3   7  19          8.04         15.18        21.14 o                         
  -2   7  19         46.65          0.56        13.46 o                         
  -1   7  19         83.52        103.35        30.46 o                         
   0   7  19         10.97        -21.83        16.64 o                         
   1   7  19          0.68          7.33        15.30 o                         
   2   7  19          7.69         -3.23         6.39 o                         
   3   7  19         15.46         11.77         9.17 o                         
  -3   8  19         74.38         58.70        24.15 o                         
  -2   8  19         39.43         79.38        26.98 o                         
  -1   8  19        167.77        215.50        42.31 o                         
   0   8  19          6.73        -22.81        19.51 o                         
   1   8  19          0.03         12.33         9.65 o                         
   2   8  19          0.53          6.14        10.43 o                         
   3   8  19         10.81          9.66        14.98 o                         
  -3   9  19         28.73         31.02        39.78 o                         
  -2   9  19         22.52         64.65        28.80 o                         
  -1   9  19          1.28        -29.19        28.10 o                         
   0   9  19         13.51         -3.71        12.12 o                         
   1   9  19         33.61          1.37        11.12 o                         
   2   9  19         50.77         27.38        11.90 o                         
   3   9  19         39.47         28.21        24.35 o                         
  -2  10  19          8.58         -9.54        36.93 o                         
  -1  10  19         97.59        131.38        34.23 o                         
   0  10  19         86.99         97.10        55.22 o                         
   1  10  19         19.65         10.67         8.73 o                         
   2  10  19         33.37          5.62         8.19 o                         
  -2  11  19         74.35         45.35        37.14 o                         
  -1  11  19          9.66         27.86        19.36 o                         
   0  11  19          0.49          4.24        16.97 o                         
   1  11  19        142.78        156.81        25.01 o                         
   2  11  19         39.94         36.22        20.62 o                         
  -1  12  19          1.36        -26.05        17.37 o                         
   0  12  19         29.96         62.88        25.34 o                         
   1  12  19         42.87         53.85        16.67 o                         
  -4   0  20        513.46        656.32       110.33 o                         
  -3   0  20          0.14         45.69        31.39 o                         
  -2   0  20          5.19          9.37        20.34 o                         
  -1   0  20        807.58        790.27        60.84 o                         
   0   0  20        643.91        717.17        61.35 o                         
   1   0  20         86.13         68.69        29.75 o                         
   2   0  20          6.11         14.12        18.75 o                         
   3   0  20         83.33         81.27        37.50 o                         
  -4   1  20          8.68         26.73        19.81 o                         
  -3   1  20         24.95         21.01        13.24 o                         
  -2   1  20          0.72         43.45        27.21 o                         
  -1   1  20          0.00         14.53         7.62 o                         
   0   1  20         56.43         54.44        12.61 o                         
   1   1  20         10.15         16.44         9.42 o                         
   2   1  20          2.85          7.00        10.92 o                         
   3   1  20         26.28         37.38        16.80 o                         
  -4   2  20          5.25         -0.54        11.12 o                         
  -3   2  20          2.93         -1.61        13.68 o                         
  -2   2  20        182.84        137.97        51.53 o                         
  -1   2  20        253.09        233.56        28.54 o                         
   0   2  20         46.77         60.99        17.32 o                         
   1   2  20          4.40         16.49        13.71 o                         
   2   2  20        122.95         85.99        36.27 o                         
   3   2  20          7.72          0.64        16.01 o                         
  -3   3  20          6.19         -8.25        13.35 o                         
  -2   3  20         14.08         38.67        20.26 o                         
  -1   3  20          4.44          2.78        13.58 o                         
   0   3  20         71.31         66.03        17.31 o                         
   1   3  20        261.44        281.49        34.94 o                         
   2   3  20          2.46          4.62         7.75 o                         
   3   3  20          2.93         25.97        13.46 o                         
  -3   4  20         82.04         88.30        23.58 o                         
  -2   4  20          5.16         -6.53        12.13 o                         
  -1   4  20         60.91          6.29        12.89 o                         
   0   4  20          7.84          3.07         8.03 o                         
   1   4  20        281.77        263.74        33.74 o                         
   2   4  20        112.22        122.84        23.70 o                         
   3   4  20          0.12          9.55        10.53 o                         
  -3   5  20        133.24        163.54        31.59 o                         
  -2   5  20         26.41         26.49        31.17 o                         
  -1   5  20          0.46        -23.42        18.03 o                         
   0   5  20         39.42         43.97        14.86 o                         
   1   5  20          4.26          9.82        11.48 o                         
   2   5  20        136.30        132.96        33.68 o                         
   3   5  20         35.64         80.76        20.44 o                         
  -3   6  20          0.19          0.04        11.95 o                         
  -2   6  20         22.97         17.35        16.47 o                         
  -1   6  20        154.76        131.00        32.74 o                         
   0   6  20         88.97         95.36        28.03 o                         
   1   6  20          1.11          6.41         9.99 o                         
   2   6  20         25.35         29.16        11.51 o                         
   3   6  20          4.69         -5.34        19.66 o                         
  -3   7  20         49.88         53.56        25.54 o                         
  -2   7  20         61.49         40.40        35.33 o                         
  -1   7  20        376.31        464.17        61.95 o                         
   0   7  20          0.00         12.03        15.92 o                         
   1   7  20          7.48         22.89        11.42 o                         
   2   7  20          4.04         14.77         9.62 o                         
   3   7  20         15.08         15.93        12.49 o                         
  -3   8  20          3.46          1.37        10.77 o                         
  -2   8  20          0.03         14.36        15.51 o                         
  -1   8  20         71.40         99.12        30.02 o                         
   0   8  20         15.76        -11.15        13.01 o                         
   1   8  20          1.82          2.48         9.63 o                         
   2   8  20         23.78         12.98        11.91 o                         
  -2   9  20          9.68         33.83        19.35 o                         
  -1   9  20          8.23        -19.55        15.38 o                         
   0   9  20         64.10         62.65        35.75 o                         
   1   9  20        140.49        151.39        27.17 o                         
   2   9  20         63.17         49.68        16.02 o                         
  -2  10  20          0.02         -5.30        18.30 o                         
  -1  10  20        301.50        350.12        57.66 o                         
   0  10  20        214.81        295.91        51.90 o                         
   1  10  20         11.34         11.30        11.78 o                         
   2  10  20         19.77          2.93        12.52 o                         
  -1  11  20          5.19         56.78       143.66 o                         
   0  11  20         17.40         17.38        16.40 o                         
   1  11  20        157.63        162.86        30.69 o                         
  -3   1  21         53.93         72.02        25.34 o                         
  -2   1  21          5.01          1.43        12.91 o                         
  -1   1  21         86.66         93.13        15.25 o                         
   0   1  21         29.85         23.07         9.20 o                         
   1   1  21          1.70         29.42        13.27 o                         
   2   1  21          0.47         21.40        14.81 o                         
   3   1  21         15.45         71.88        29.24 o                         
  -3   2  21         68.16         95.25        30.15 o                         
  -2   2  21         54.49         60.81        23.42 o                         
  -1   2  21        259.28        310.01        63.63 o                         
   0   2  21          9.08         -5.27         8.52 o                         
   1   2  21         22.78        -15.05        13.59 o                         
   2   2  21          0.01        -10.93        11.97 o                         
   3   2  21         19.54         32.12        21.69 o                         
  -3   3  21         23.99         31.55        20.48 o                         
  -2   3  21          9.59        -27.06        18.04 o                         
  -1   3  21         29.76         12.47        35.23 o                         
   0   3  21          0.03         -2.87         9.21 o                         
   1   3  21         27.05         21.18        11.17 o                         
   2   3  21         40.14         29.87        17.19 o                         
   3   3  21         33.88         65.33        24.78 o                         
  -3   4  21         16.17        -10.29        12.63 o                         
  -2   4  21          5.01          6.60        12.22 o                         
  -1   4  21        124.17        150.01        36.50 o                         
   0   4  21         72.57         75.75        19.77 o                         
   1   4  21         31.71         90.62        21.04 o                         
   2   4  21         80.67         79.18        23.49 o                         
   3   4  21         35.69         27.45        15.15 o                         
  -3   5  21        209.05        257.17        48.49 o                         
  -2   5  21         13.66         -4.76        13.50 o                         
  -1   5  21        151.81        206.48        40.90 o                         
   0   5  21         46.54         27.84        19.79 o                         
   1   5  21         94.31         66.91        19.02 o                         
   2   5  21         26.30         -0.15        12.00 o                         
   3   5  21         13.06         -1.76         7.88 o                         
  -3   6  21         23.84          4.54        26.85 o                         
  -2   6  21          3.32          8.86        15.14 o                         
  -1   6  21         28.80          0.24        18.78 o                         
   0   6  21          0.07         -6.05        12.28 o                         
   1   6  21         21.02          9.47        19.74 o                         
   2   6  21          8.52         26.31        11.89 o                         
  -2   7  21          0.98          1.07        26.34 o                         
  -1   7  21         15.45         36.59        20.23 o                         
   0   7  21          0.08         -5.38         9.57 o                         
   1   7  21         76.12         85.86        21.41 o                         
   2   7  21          9.30          2.99        13.76 o                         
  -2   8  21          1.68          8.06        17.35 o                         
  -1   8  21         29.78         39.49        22.72 o                         
   0   8  21          0.15        -31.16        20.77 o                         
   1   8  21         11.46         -1.05        12.36 o                         
   2   8  21         13.66         -1.08        12.71 o                         
  -1   9  21         28.91         15.32        13.44 o                         
   0   9  21        347.50        455.58        63.26 o                         
   1   9  21         87.51        103.49        37.92 o                         
  -1  10  21         97.75        101.98        31.62 o                         
   0  10  21          1.21         16.29        15.38 o                         
   1  10  21         24.39         22.82        20.59 o                         
  -3   0  22          2.12         18.58        20.61 o                         
  -2   0  22         46.70         10.27        20.75 o                         
  -1   0  22         28.68         22.44        11.40 o                         
   0   0  22        429.56        513.45        53.85 o                         
   1   0  22          0.26         20.28        21.33 o                         
   2   0  22         21.93          6.07        18.10 o                         
   3   0  22        166.33         67.09        45.10 o                         
  -3   1  22          4.10         27.49        22.78 o                         
  -2   1  22          0.21        -11.07        13.95 o                         
  -1   1  22         79.15         81.00        19.22 o                         
   0   1  22        290.50        332.53        30.51 o                         
   1   1  22          0.58          5.08         9.73 o                         
   2   1  22          9.34         11.89        12.12 o                         
   3   1  22          9.13         10.46        19.44 o                         
  -3   2  22         36.76         61.04        33.98 o                         
  -2   2  22          6.70         18.17        49.29 o                         
  -1   2  22        101.64         63.11        23.02 o                         
   0   2  22        185.52        185.46        29.16 o                         
   1   2  22         25.74         15.99        10.98 o                         
   2   2  22         70.13         80.04        32.20 o                         
  -3   3  22          1.03         -6.29        14.09 o                         
  -2   3  22          3.71        -16.79        16.42 o                         
  -1   3  22         16.48         19.98        15.13 o                         
   0   3  22         68.89         85.86        20.71 o                         
   1   3  22         20.88         43.59        15.82 o                         
   2   3  22          0.45        -20.83        28.78 o                         
  -2   4  22          5.21         -2.62        26.69 o                         
  -1   4  22        143.97        165.32        38.25 o                         
   0   4  22         71.44         79.53        20.59 o                         
   1   4  22         32.97         18.21        11.60 o                         
   2   4  22          0.56         -2.80         7.48 o                         
  -2   5  22         68.63         69.73        27.64 o                         
  -1   5  22          2.02         -6.53        10.37 o                         
   0   5  22         20.96        -11.41        18.15 o                         
   1   5  22         40.01         40.19        16.45 o                         
   2   5  22          0.13         -7.45        13.13 o                         
  -2   6  22         29.19         66.92        38.89 o                         
  -1   6  22         61.46         56.65        27.44 o                         
   0   6  22          0.15          0.63         9.86 o                         
   1   6  22         41.31         32.07        26.61 o                         
   2   6  22         21.13         38.50        12.53 o                         
  -2   7  22          4.39          1.93         7.93 o                         
  -1   7  22         14.35         44.71        22.08 o                         
   0   7  22         55.51        100.49        33.65 o                         
   1   7  22          0.05        -15.73        10.51 o                         
  -1   8  22         51.85         50.19        24.61 o                         
   0   8  22         97.77         88.71        30.21 o                         
   1   8  22          0.05         13.52        29.41 o                         
   0   9  22          3.05         -3.66        13.58 o                         
  -2   1  23          1.32        -20.10        16.20 o                         
  -1   1  23         76.38         45.61        32.07 o                         
   0   1  23         35.38         31.54        13.39 o                         
   1   1  23        138.87        148.91        35.59 o                         
   2   1  23         32.70         19.27        13.30 o                         
  -2   2  23          1.90         -1.69        11.16 o                         
  -1   2  23        121.30        157.31        26.53 o                         
   0   2  23        184.54        194.31        30.03 o                         
   1   2  23         11.63         10.24        11.70 o                         
   2   2  23         68.65         75.34        26.12 o                         
  -2   3  23          0.02         32.37        19.08 o                         
  -1   3  23         26.06         18.39        14.99 o                         
   0   3  23          2.01         -8.66        11.29 o                         
   1   3  23         13.95         23.00        13.24 o                         
   2   3  23          1.88        -10.32        38.76 o                         
  -2   4  23        109.30         93.22        31.03 o                         
  -1   4  23         22.27         -9.23        18.65 o                         
   0   4  23          1.10        -14.84        21.29 o                         
   1   4  23          6.32          0.96        12.56 o                         
   2   4  23          0.57        -28.72        21.17 o                         
  -1   5  23         54.14         42.00        22.19 o                         
   0   5  23          2.45         12.95        10.34 o                         
   1   5  23          2.92         22.33        14.97 o                         
  -1   6  23          8.80         13.12        15.96 o                         
   0   6  23          7.08         12.44        10.61 o                         
   1   6  23          3.20          2.83        10.56 o                         
   0   7  23         32.25         27.66        11.53 o                         
  -1   0  24         26.66         61.21        35.42 o                         
   0   0  24        338.15        357.53        78.44 o                         
   1   0  24        302.07        293.91        69.65 o                         
  -1   1  24          0.02        -13.51        21.39 o                         
   0   1  24          0.49         12.36        16.77 o                         
   1   1  24         27.86         26.01        26.50 o                         
  -1   2  24        147.89        179.87        41.61 o                         
   0   2  24        201.84        186.71        36.26 o                         
   1   2  24          2.19         10.27        10.25 o                         
  -1   3  24          6.63          4.49        15.94 o                         
   0   3  24          2.55         -8.04        14.74 o                         
   1   3  24         56.26         41.90        18.60 o                         
  -1   4  24          7.69          9.65         9.58 o                         
   0   4  24         97.20        143.57        27.12 o                         
                                                                                
